# Supplementary material for: Baohuoside I Combated Cryptocaryon irritans via Dual Targeting of Parasite Apoptosis and Host Defense Enhancement
Source: Antioxidants (Basel). 2026 Mar 21;15(3):396. doi: 10.3390/antiox15030396 (PMC13024472; doi:10.3390/antiox15030396)
Supplement: Supplementary file 1 [file antioxidants-15-00396-s001.zip › Table S1.xlsx]

## Sheet: LcST vs. LcS
Table S1: Differentially expressed genes (DEGs) in the skin of C. irritans-infected L. crocea fed with feed containing baohuoside I vs. basal feed
Gene	LcST	LcS	log2FC	pvalue	FDR	regulation	significant	Name	Locus_tag	Description
LOC113744187	0	6.7636	-9.9044	4.61076e-06	0.0516535	down	yes	LOC113744187	-	lipoxygenase homology domain-containing protein 1-like
LOC104926962	19.8276	232.639	-3.55289	5.90202e-06	0.0516535	down	yes	LOC104926962	-	arachidonate 15-lipoxygenase B
LOC104935341	13.9872	133.178	-3.25109	7.06485e-06	0.0516535	down	yes	LOC104935341	-	plastin-2
LOC104923918	0.0274	6.3275	-7.65603	1.25678e-05	0.0613518	down	yes	LOC104923918	-	protein Wnt-9b
LOC104922969	8.2365	0.029	7.77231	1.48439e-05	0.0613518	up	yes	LOC104922969	-	Methyltransferase-like protein 21C
fermt1	0.532	12.6697	-4.58518	1.67827e-05	0.0613518	down	yes	fermt1	-	fermitin family member 1
LOC104935153	2.6243	28.9041	-3.46465	3.20088e-05	0.0718359	down	yes	LOC104935153	-	protein-glutamine gamma-glutamyltransferase E
LOC104926982	7.7688	42.9112	-2.46455	3.51065e-05	0.0718359	down	yes	LOC104926982	-	arachidonate 15-lipoxygenase B-like
LOC104927501	0.6983	9.7978	-3.80038	3.58425e-05	0.0718359	down	yes	LOC104927501	-	calpain-9
ptk2b	3.9657	24.3237	-2.61435	3.61409e-05	0.0718359	down	yes	ptk2b	-	protein tyrosine kinase 2 beta
tp63	14.3119	97.5	-2.76841	3.71112e-05	0.0718359	down	yes	tp63	-	tumor protein p63
LOC104937078	6.7942	44.8378	-2.72247	4.0658e-05	0.0718359	down	yes	LOC104937078	-	unconventional myosin-Ie
LOC104939525	72.7249	1031.69	-3.82669	4.29684e-05	0.0718359	down	yes	LOC104939525	-	actin, cytoplasmic
scel	0.6606	9.0059	-3.76449	4.58513e-05	0.0718359	down	yes	scel	-	sciellin
LOC104923800	0.3014	10.5841	-5.08509	5.35085e-05	0.0782436	down	yes	LOC104923800	-	myb-like protein J
LOC104937404	10.4621	55.211	-2.40029	5.78456e-05	0.0792991	down	yes	LOC104937404	-	laminin subunit gamma-2
LOC104937653	1.5472	15.3726	-3.30717	7.17508e-05	0.0806806	down	yes	LOC104937653	-	leukotriene B4 receptor 1-like
LOC109141919	7.7154	42.4767	-2.46106	7.17862e-05	0.0806806	down	yes	LOC109141919	-	interferon-induced very large GTPase 1-like
LOC104931692	2.5853	17.2023	-2.73484	7.30142e-05	0.0806806	down	yes	LOC104931692	-	cell cycle control protein 50A
LOC104934200	0.451	8.9962	-4.29446	7.41098e-05	0.0806806	down	yes	LOC104934200	-	fibroblast growth factor-binding protein 1
LOC104931734	416.952	66.998	2.6376	8.63448e-05	0.0806806	up	yes	LOC104931734	-	actin, alpha cardiac
LOC113744151	21.0388	131.114	-2.64052	8.82844e-05	0.0806806	down	yes	LOC113744151	-	uncharacterized LOC113744151
LOC104925250	10.9108	1.0678	3.34071	9.24313e-05	0.0806806	up	yes	LOC104925250	-	lumican
esrp1	2.7921	33.2302	-3.57944	9.50661e-05	0.0806806	down	yes	esrp1	-	epithelial splicing regulatory protein 1
LOC104927173	12.3585	83.9593	-2.7651	9.77149e-05	0.0806806	down	yes	LOC104927173	-	actin-related protein 2/3 complex subunit 1A-A-like
limd2	7.2698	33.973	-2.22364	0.000102307	0.0806806	down	yes	limd2	-	LIM domain containing 2
anxa3	0.4085	7.5169	-4.21106	0.000104151	0.0806806	down	yes	anxa3	-	annexin A3
matn2	7.0972	0.5017	3.8064	0.000106026	0.0806806	up	yes	matn2	-	matrilin 2
LOC104940300	1.4921	12.113	-3.02128	0.000106672	0.0806806	down	yes	LOC104940300	-	brain-specific angiogenesis inhibitor 1-associated protein 2
LOC104931498	397.159	70.1579	2.50094	0.000110537	0.0808176	up	yes	LOC104931498	-	carbonic anhydrase 1
LOC109140713	0	3.2021	-8.82795	0.000116879	0.0826976	down	yes	LOC109140713	-	GTPase IMAP family member 7
LOC104918619	1508.56	149.717	3.33275	0.000122354	0.0838658	up	yes	LOC104918619	-	myosin heavy chain, fast skeletal muscle
LOC104932506	24.5026	3.8721	2.65821	0.000131354	0.0873068	up	yes	LOC104932506	-	5'-AMP-activated protein kinase subunit gamma-1
LOC109140240	737.992	28.0324	4.71788	0.00013887	0.0895877	up	yes	LOC109140240	-	myosin-7-like
LOC104920088	0.2625	7.5141	-4.80437	0.000145015	0.0908787	down	yes	LOC104920088	-	uncharacterized LOC104920088
pygl	25.2856	125.497	-2.31174	0.000165979	0.0974525	down	yes	pygl	-	glycogen phosphorylase L
LOC113747960	0.0985	4.5033	-5.44445	0.000169277	0.0974525	down	yes	LOC113747960	-	uncharacterized LOC113747960
stac3	12.8282	2.0213	2.66232	0.000170443	0.0974525	up	yes	stac3	-	SH3 and cysteine rich domain 3
LOC104940150	60.1728	453.488	-2.91418	0.000174173	0.0974525	down	yes	LOC104940150	-	GTPase IMAP family member 7
LOC104937534	2.7934	18.5924	-2.72958	0.00017772	0.0974525	down	yes	LOC104937534	-	melanoma receptor tyrosine-protein kinase
LOC104935956	6.6478	49.1087	-2.889	0.000220524	0.11517	down	yes	LOC104935956	-	regulator of G-protein signaling 21
LOC109137323	0.2194	14.8486	-6.14787	0.000220532	0.11517	down	yes	LOC109137323	-	collagenase 3
LOC104939059	2.2215	17.2654	-2.94919	0.000236851	0.11935	down	yes	LOC104939059	-	gelsolin
LOC113747294	6.578	67.7321	-3.35854	0.000239759	0.11935	down	yes	LOC113747294	-	carcinoembryonic antigen-related cell adhesion molecule 5-like
LOC104934385	17.5838	80.4026	-2.19332	0.00024486	0.11935	down	yes	LOC104934385	-	interleukin-31 receptor subunit alpha
LOC104923864	6.188	27.0123	-2.12742	0.000256176	0.122151	down	yes	LOC104923864	-	F-actin-monooxygenase mical1
LOC109141109	0.4076	5.3916	-3.70538	0.000262534	0.122519	down	yes	LOC109141109	-	rho-related GTP-binding protein RhoG-like
LOC104935289	11.716	68.3956	-2.54392	0.000281025	0.12834	down	yes	LOC104935289	-	spectrin beta chain, non-erythrocytic 1
LOC104937482	0.0458	3.4235	-5.98375	0.000286708	0.12834	down	yes	LOC104937482	-	butyrophilin subfamily 3 member A2
LOC104924331	0	2.4757	-8.45744	0.000310304	0.136124	down	yes	LOC104924331	-	cholesterol side-chain cleavage enzyme, mitochondrial
LOC104937732	4.2463	24.2102	-2.5143	0.000318052	0.136787	down	yes	LOC104937732	-	retinoic acid-induced protein 3
LOC104926670	3.4374	23.3005	-2.75561	0.00032934	0.138723	down	yes	LOC104926670	-	ras-related protein Rab-3D
LOC104921293	151.334	34.7371	2.12298	0.000335697	0.138723	up	yes	LOC104921293	-	thrombospondin-4-B
LOC104918683	13.2412	66.1156	-2.32036	0.000341527	0.138723	down	yes	LOC104918683	-	hemoglobin subunit alpha-1
lum	98.4131	24.4107	2.01096	0.000364498	0.145362	up	yes	lum	-	lumican
LOC104923908	11.3646	58.5624	-2.3677	0.00040306	0.15787	down	yes	LOC104923908	-	DELTA-sagatoxin-Srs1a
LOC104918618	8508.47	783.678	3.44055	0.000415505	0.158518	up	yes	LOC104918618	-	myosin heavy chain, fast skeletal muscle
LOC104923275	0.0274	2.6275	-6.37773	0.000419168	0.158518	down	yes	LOC104923275	-	abl interactor 1
LOC104922986	6.209	38.0173	-2.61743	0.000435949	0.16207	down	yes	LOC104922986	-	epigen
LOC104937060	0.8728	9.2393	-3.41614	0.00045036	0.162486	down	yes	LOC104937060	-	transcription cofactor vestigial-like protein 4
LOC104938535	17.4907	62.5018	-1.83727	0.000451886	0.162486	down	yes	LOC104938535	-	arf-GAP with SH3 domain, ANK repeat and PH domain-containing protein 2
LOC113746712	0.9174	11.106	-3.57618	0.000464947	0.164486	down	yes	LOC113746712	-	uncharacterized LOC113746712
LOC109136736	9.1464	58.6604	-2.68231	0.000499316	0.173841	down	yes	LOC109136736	-	hemoglobin embryonic subunit alpha-like
LOC104932299	4.9694	37.4834	-2.92159	0.000533724	0.176223	down	yes	LOC104932299	-	actin-related protein 2
aqp8	10.4175	36.4999	-1.80739	0.000550208	0.176223	down	yes	aqp8	-	aquaporin 8
lss	0	2.2967	-8.34881	0.00055243	0.176223	down	yes	lss	-	lanosterol synthase
LOC104922250	25.6335	112.096	-2.12893	0.000552922	0.176223	down	yes	LOC104922250	-	sodium/potassium-transporting ATPase subunit alpha-3
LOC104924362	2.5514	11.6809	-2.19196	0.000554914	0.176223	down	yes	LOC104924362	-	protocadherin-7
LOC104938643	131.038	17.7574	2.88343	0.000562266	0.176223	up	yes	LOC104938643	-	heat shock 70 kDa protein 1
LOC104931121	1.1305	8.7032	-2.94968	0.000562396	0.176223	down	yes	LOC104931121	-	nuclear factor 7, ovary
LOC104935954	9.9955	48.9574	-2.29329	0.000577503	0.177369	down	yes	LOC104935954	-	regulator of G-protein signaling 21
LOC104926232	0.1528	6.1755	-5.2107	0.000598219	0.177369	down	yes	LOC104926232	-	uncharacterized LOC104926232
LOC109141004	174.08	46.9199	1.8912	0.000603606	0.177369	up	yes	LOC109141004	-	cytochrome c oxidase subunit 8B, mitochondrial
LOC104931592	4.0497	33.1087	-3.03537	0.000605901	0.177369	down	yes	LOC104931592	-	B-cell lymphoma/leukemia 11A-like
LOC104938825	0	2.0574	-8.19124	0.000606485	0.177369	down	yes	LOC104938825	-	UDP-glucuronosyltransferase 2C1
cad	15.085	46.5688	-1.62548	0.000634334	0.183072	down	yes	cad	-	carbamoyl-phosphate synthetase 2, aspartate transcarbamylase, and dihydroorotase
LOC109136734	6.305	37.8947	-2.58732	0.0006608	0.184709	down	yes	LOC109136734	-	hemoglobin subunit beta
LOC104919760	9.2468	51.4517	-2.47893	0.000663531	0.184709	down	yes	LOC104919760	-	cell surface A33 antigen
LOC109137393	0.2026	4.6355	-4.50543	0.000679091	0.184709	down	yes	LOC109137393	-	group 3 secretory phospholipase A2
LOC104935161	58.503	18.707	1.64451	0.000679757	0.184709	up	yes	LOC104935161	-	anoctamin-1
LOC104926897	1942.66	354.397	2.45457	0.000686812	0.184709	up	yes	LOC104926897	-	myosin regulatory light chain 2, skeletal muscle isoform
LOC104930325	15.5485	64.5301	-2.05245	0.000690533	0.184709	down	yes	LOC104930325	-	collagenase 3
spint1	7.9883	47.0551	-2.56147	0.000699283	0.184796	down	yes	spint1	-	serine peptidase inhibitor, Kunitz type 1
tmem154	6.5251	25.6167	-1.97459	0.000738334	0.190246	down	yes	tmem154	-	transmembrane protein 154
cilp	41.7046	9.5808	2.12156	0.000741546	0.190246	up	yes	cilp	-	cartilage intermediate layer protein
LOC104940226	0.1097	4.2335	-5.28947	0.000746872	0.190246	down	yes	LOC104940226	-	protein Wnt-7a
mmp13	0.6635	6.7619	-3.35779	0.000754601	0.190246	down	yes	mmp13	-	matrix metallopeptidase 13
LOC109138520	0	1.9182	-8.09027	0.000790774	0.1971	down	yes	LOC109138520	-	GTPase IMAP family member 8-like
gatm	18.8477	2.0898	3.17132	0.000821985	0.199546	up	yes	gatm	-	glycine amidinotransferase
LOC104928326	7.3786	25.8573	-1.80911	0.000824727	0.199546	down	yes	LOC104928326	-	gap junction gamma-1 protein
LOC104930317	5.0249	50.9763	-3.35052	0.000841678	0.199546	down	yes	LOC104930317	-	collagenase 3
LOC104927066	6.7971	22.5732	-1.73096	0.000847554	0.199546	down	yes	LOC104927066	-	regulator of G protein signaling 14
LOC104923907	5.5445	27.8447	-2.331	0.000855059	0.199546	down	yes	LOC104923907	-	bryoporin
LOC104933310	211.952	53.9987	1.9726	0.000855173	0.199546	up	yes	LOC104933310	-	myosin-binding protein H-like
LOC104924012	4.671	17.4086	-1.89803	0.000881999	0.200067	down	yes	LOC104924012	-	regulator of G-protein signaling 12
ogdh	1.9049	15.0478	-2.99273	0.00088491	0.200067	down	yes	ogdh	-	oxoglutarate dehydrogenase
LOC104936103	0	1.9747	-8.13142	0.000901287	0.200067	down	yes	LOC104936103	-	protein canopy-1
atp8b1	5.7698	35.2863	-2.61749	0.000903864	0.200067	down	yes	atp8b1	-	ATPase phospholipid transporting 8B1
rrad	88.8637	25.2351	1.81603	0.000905808	0.200067	up	yes	rrad	-	RRAD, Ras related glycolysis inhibitor and calcium channel regulator
LOC104934940	25.7918	280.903	-3.44619	0.000912132	0.200067	down	yes	LOC104934940	-	myosin-9
LOC104924492	2.5131	15.7851	-2.65295	0.000937857	0.202754	down	yes	LOC104924492	-	GDP-L-fucose synthase
LOC104924678	18.5545	58.844	-1.66401	0.000948704	0.202754	down	yes	LOC104924678	-	PDZ and LIM domain protein 5
smpdl3a	5.1054	17.6204	-1.78558	0.000953782	0.202754	down	yes	smpdl3a	-	sphingomyelin phosphodiesterase acid like 3A
hk3	6.2994	20.914	-1.7312	0.000963988	0.202754	down	yes	hk3	-	hexokinase 3
LOC104928354	25.1337	86.3112	-1.78027	0.000974116	0.202754	down	yes	LOC104928354	-	LIM domain and actin-binding protein 1
mymk	17.542	3.3404	2.39115	0.000993587	0.202754	up	yes	mymk	-	myomaker, myoblast fusion factor
LOC104936033	32.0189	154.188	-2.26824	0.0009982	0.202754	down	yes	LOC104936033	-	B-cadherin
LOC104930285	5.436	49.2508	-3.18586	0.00102456	0.202754	down	yes	LOC104930285	-	lipolysis-stimulated lipoprotein receptor
npbwr2	2.3039	0.029	5.94832	0.00102882	0.202754	up	yes	npbwr2	-	neuropeptides B and W receptor 2
LOC104939911	1.1444	9.0976	-2.98888	0.00105018	0.202754	down	yes	LOC104939911	-	adhesion G protein-coupled receptor F5-like
LOC104935632	0.2029	4.1861	-4.28794	0.00105237	0.202754	down	yes	LOC104935632	-	lipocalin
ttc9	5.6149	0.6593	3.07935	0.00105973	0.202754	up	yes	ttc9	-	tetratricopeptide repeat domain 9
tspan8	4.7344	22.6826	-2.26174	0.00106106	0.202754	down	yes	tspan8	-	tetraspanin 8
LOC113747003	0	1.8674	-8.05237	0.0010692	0.202754	down	yes	LOC113747003	-	uncharacterized LOC113747003
LOC104924645	10.9211	60.3327	-2.46723	0.00108079	0.202754	down	yes	LOC104924645	-	uncharacterized protein KIAA1522 homolog
itga3	5.6463	28.0012	-2.30777	0.00108101	0.202754	down	yes	itga3	-	integrin subunit alpha 3
LOC104930268	10.9864	1.7749	2.62743	0.00108243	0.202754	up	yes	LOC104930268	-	myeloid-associated differentiation marker-like protein 2
LOC104926557	2006.22	257.83	2.95993	0.0010939	0.202754	up	yes	LOC104926557	-	actin, alpha cardiac
LOC104919730	4.2657	0.029	6.83031	0.00110641	0.202754	up	yes	LOC104919730	-	glutamate receptor 3
LOC104934104	2.9972	18.878	-2.652	0.00110965	0.202754	down	yes	LOC104934104	-	immunoglobulin superfamily member 3
LOC104937035	0	1.8271	-8.02122	0.00112987	0.202754	down	yes	LOC104937035	-	protein FAM3C
tp73	1.6235	12.4005	-2.94445	0.00115021	0.202754	down	yes	tp73	-	tumor protein p73
dpt	105.251	31.7507	1.72889	0.00116205	0.202754	up	yes	dpt	-	dermatopontin
LOC104920908	0.3514	7.0061	-4.25031	0.00117039	0.202754	down	yes	LOC104920908	-	claudin-1
LOC113744693	0.4505	4.7867	-3.38796	0.0011782	0.202754	down	yes	LOC113744693	-	myosin-9-like
LOC104932573	19.7875	55.7667	-1.49494	0.00117825	0.202754	down	yes	LOC104932573	-	rho GTPase-activating protein 12
cav3	82.1543	22.6756	1.85697	0.00118347	0.202754	up	yes	cav3	-	caveolin 3
LOC104924438	107.536	23.997	2.16323	0.00119356	0.202754	up	yes	LOC104924438	-	beta-galactoside-binding lectin
LOC109137121	1.394	7.4744	-2.41537	0.00119407	0.202754	down	yes	LOC109137121	-	ammonium transporter Rh type B
LOC109141859	51.9694	14.1972	1.87165	0.0012017	0.202754	up	yes	LOC109141859	-	nuclear receptor subfamily 4 group A member 1
LOC104920504	8.9999	28.323	-1.65211	0.001237	0.207117	down	yes	LOC104920504	-	macrophage-stimulating protein receptor
LOC104922534	41.7569	9.6194	2.11742	0.00125054	0.207308	up	yes	LOC104922534	-	tetranectin
LOC104932196	93.5921	28.6801	1.70608	0.00125704	0.207308	up	yes	LOC104932196	-	carboxypeptidase Z
lrrc8d	16.9426	50.4961	-1.5758	0.00130566	0.211584	down	yes	lrrc8d	-	leucine rich repeat containing 8 VRAC subunit D
LOC104919445	1.2736	9.2816	-2.87403	0.00131131	0.211584	down	yes	LOC104919445	-	arf-GAP with Rho-GAP domain, ANK repeat and PH domain-containing protein 1
LOC104938534	4.0021	17.1827	-2.10578	0.00131191	0.211584	down	yes	LOC104938534	-	gastrotropin
LOC104921735	42.9916	316.677	-2.88169	0.00133746	0.214131	down	yes	LOC104921735	-	adseverin
sp9	1.4502	9.1851	-2.65395	0.00134731	0.214145	down	yes	sp9	-	Sp9 transcription factor
tubb	38.6245	10.8964	1.82468	0.00138021	0.216634	up	yes	tubb	-	tubulin beta class I
LOC104925781	2.0535	22.8515	-3.4902	0.00138865	0.216634	down	yes	LOC104925781	-	leukotriene B4 receptor 1
c1qtnf12	2.1393	9.61	-2.1669	0.00140111	0.216634	down	yes	c1qtnf12	-	C1q and TNF related 12
LOC104918793	15.4805	51.9829	-1.74765	0.00140248	0.216634	down	yes	LOC104918793	-	proline-rich transmembrane protein 4
LOC104929643	5.9808	24.8076	-2.05425	0.00142172	0.217273	down	yes	LOC104929643	-	semaphorin-4E
LOC104922535	5.7955	19.3365	-1.73594	0.00142643	0.217273	down	yes	LOC104922535	-	CUB domain-containing protein 1
kcnj1	0.1901	2.978	-3.91903	0.001453	0.219795	down	yes	kcnj1	-	potassium voltage-gated channel subfamily J member 1
LOC104919795	20.1066	6.012	1.74003	0.00147419	0.221473	up	yes	LOC104919795	-	uncharacterized LOC104919795
LOC104927296	3.3156	13.7178	-2.05104	0.00149101	0.222476	down	yes	LOC104927296	-	protein phosphatase 1 regulatory subunit 3C-B
itga2	3.7007	36.8225	-3.31389	0.00150509	0.223058	down	yes	itga2	-	integrin subunit alpha 2
map3k7cl	31.2381	10.533	1.56792	0.00153024	0.224586	up	yes	map3k7cl	-	MAP3K7 C-terminal like
ca6	17.4054	57.5013	-1.72305	0.00153588	0.224586	down	yes	ca6	-	carbonic anhydrase 6
nectin1	5.89	26.184	-2.1485	0.00157439	0.228502	down	yes	nectin1	-	nectin cell adhesion molecule 1
LOC104930515	4.4977	21.7696	-2.27866	0.00158349	0.228502	down	yes	LOC104930515	-	tight junction protein ZO-3
LOC104935724	0.2849	5.2165	-4.20485	0.00159908	0.229244	down	yes	LOC104935724	-	tripartite motif-containing protein 16
LOC104939722	0.0873	4.0634	-5.36229	0.00162078	0.230845	down	yes	LOC104939722	-	uncharacterized LOC104939722
LOC104918286	61.5663	184.391	-1.5826	0.00164389	0.231453	down	yes	LOC104918286	-	glutamine synthetase
LOC104922294	0.6115	8.7492	-3.80493	0.00164615	0.231453	down	yes	LOC104922294	-	hemicentin-1-like
LOC104921765	14.7051	3.2494	2.17599	0.00170904	0.237229	up	yes	LOC104921765	-	zinc finger protein 648
rbp4	31.9024	5.0229	2.66396	0.0017248	0.237229	up	yes	rbp4	-	retinol binding protein 4
LOC104932164	3.1796	13.5767	-2.09636	0.00172496	0.237229	down	yes	LOC104932164	-	ras-related protein Rab-25
aspn	5.1902	0.6493	2.97873	0.00173049	0.237229	up	yes	aspn	-	asporin
dctn3	31.0947	8.4873	1.8718	0.00176454	0.239279	up	yes	dctn3	-	dynactin subunit 3
mcm2	5.7529	19.0514	-1.72402	0.0017798	0.239279	down	yes	mcm2	-	minichromosome maintenance complex component 2
angptl2	21.9976	6.623	1.73133	0.00178576	0.239279	up	yes	angptl2	-	angiopoietin like 2
anxa6	262.243	78.0702	1.74805	0.00179283	0.239279	up	yes	anxa6	-	annexin A6
LOC104923227	83.1685	23.3033	1.83542	0.00180804	0.239279	up	yes	LOC104923227	-	protein kinase C and casein kinase substrate in neurons 2 protein
LOC104922422	34.5321	11.3054	1.60969	0.0018307	0.239279	up	yes	LOC104922422	-	jun dimerization protein 2
LOC104922396	7.9931	22.585	-1.49738	0.00184085	0.239279	down	yes	LOC104922396	-	creatine kinase U-type, mitochondrial
LOC109138821	0.4539	4.5806	-3.29684	0.00185884	0.239279	down	yes	LOC109138821	-	stonustoxin subunit beta
LOC104926837	0	1.6048	-7.83476	0.00187552	0.239279	down	yes	LOC104926837	-	homeobox protein Dlx4a
LOC104920448	33.1484	10.5149	1.65608	0.00188125	0.239279	up	yes	LOC104920448	-	syncoilin
serpinf1	35.897	11.2842	1.66863	0.00188437	0.239279	up	yes	serpinf1	-	serpin family F member 1
LOC104935393	18.8567	5.623	1.74306	0.00188853	0.239279	up	yes	LOC104935393	-	mimecan
bnc1	4.3452	16.5213	-1.92752	0.00189146	0.239279	down	yes	bnc1	-	basonuclin 1
p2rx1	7.4866	26.4689	-1.8242	0.0019006	0.239279	down	yes	p2rx1	-	purinergic receptor P2X 1
LOC104925839	36.8764	147.504	-2.00063	0.00190908	0.239279	down	yes	LOC104925839	-	hypothetical protein
caprin2	4.169	0.5341	2.95072	0.00199509	0.248228	up	yes	caprin2	-	caprin family member 2
zswim5	8.7617	27.1497	-1.63051	0.00200311	0.248228	down	yes	zswim5	-	zinc finger SWIM-type containing 5
LOC104932606	16.2393	119.852	-2.88266	0.00206252	0.252754	down	yes	LOC104932606	-	integrin alpha-6
LOC104927071	3.3731	0.2551	3.69614	0.00206569	0.252754	up	yes	LOC104927071	-	hypothetical protein
LOC104918886	7.7317	40.0188	-2.37572	0.00207421	0.252754	down	yes	LOC104918886	-	epithelial splicing regulatory protein 2
LOC104931767	2.7587	12.2029	-2.14687	0.00212784	0.257856	down	yes	LOC104931767	-	1-phosphatidylinositol 4,5-bisphosphate phosphodiesterase eta-2
LOC104935451	6.8733	27.7527	-2.01571	0.00213987	0.257889	down	yes	LOC104935451	-	galectin-5
grhl1	6.5982	26.2464	-1.99494	0.00215872	0.258005	down	yes	grhl1	-	grainyhead like transcription factor 1
LOC104919305	7.8192	23.3916	-1.58049	0.00216435	0.258005	down	yes	LOC104919305	-	gap junction beta-3 protein
abl2	13.564	40.7624	-1.58645	0.00218122	0.258611	down	yes	abl2	-	ABL proto-oncogene 2, non-receptor tyrosine kinase
LOC104931841	197.395	64.5386	1.61268	0.00221308	0.260854	up	yes	LOC104931841	-	mitochondrial glutamate carrier 1
LOC104939222	0.3391	4.904	-3.80146	0.00222393	0.260854	down	yes	LOC104939222	-	UDP-glucuronosyltransferase 1-1
LOC104933198	1.5545	11.2143	-2.86304	0.00232054	0.269282	down	yes	LOC104933198	-	serine/threonine-protein kinase PAK 6
pck2	3.7485	13.1977	-1.81511	0.00233892	0.269282	down	yes	pck2	-	phosphoenolpyruvate carboxykinase 2, mitochondrial
LOC104918922	1.0685	7.7351	-2.86374	0.00234707	0.269282	down	yes	LOC104918922	-	NADPH oxidase organizer 1
LOC104933926	20.5936	2.4323	3.07824	0.00235048	0.269282	up	yes	LOC104933926	-	olfactomedin-like protein 2B
LOC104918052	1131.94	254.691	2.15192	0.00235717	0.269282	up	yes	LOC104918052	-	parvalbumin alpha-like
LOC104934288	39.5339	140.386	-1.82828	0.00237809	0.270265	down	yes	LOC104934288	-	claudin-4
LOC109140851	6.9878	28.7824	-2.04595	0.00239227	0.270475	down	yes	LOC109140851	-	stonustoxin subunit beta
LOC104937444	14.9647	40.4485	-1.43498	0.00241826	0.27201	down	yes	LOC104937444	-	tyrosine-protein phosphatase non-receptor type 7
LOC104926350	0.1831	4.7145	-4.60727	0.00245208	0.273198	down	yes	LOC104926350	-	UDP-glucuronosyltransferase
LOC104917807	0	1.3905	-7.62797	0.00246945	0.273198	down	yes	LOC104917807	-	ankyrin repeat domain-containing protein SOWAHA
zic1	11.2396	2.682	2.06468	0.00246966	0.273198	up	yes	zic1	-	Zic family member 1
LOC104939062	25.4179	8.3332	1.60833	0.00249304	0.273198	up	yes	LOC104939062	-	dysbindin-like
ppat	6.2194	17.7667	-1.51385	0.00249743	0.273198	down	yes	ppat	-	phosphoribosyl pyrophosphate amidotransferase
smyd1	138.776	51.9857	1.41639	0.00250354	0.273198	up	yes	smyd1	-	SET and MYND domain containing 1
LOC109142589	3.2246	17.9383	-2.4828	0.00252763	0.273516	down	yes	LOC109142589	-	desmoglein-2-like
LOC109137379	1.5615	7.3138	-2.22111	0.0025314	0.273516	down	yes	LOC109137379	-	hydroperoxide isomerase ALOXE3
igf1	0.3342	4.7681	-3.84117	0.00260718	0.280323	down	yes	igf1	-	insulin like growth factor 1
LOC104930621	22.3105	1.9603	3.50106	0.00264236	0.282719	up	yes	LOC104930621	-	troponin I, fast skeletal muscle-like
LOC104929718	17.4906	76.3625	-2.12577	0.00265764	0.282974	down	yes	LOC104929718	-	cytochrome P450 26B1
LOC104939156	9.752	2.4339	2.00117	0.00268729	0.284748	up	yes	LOC104939156	-	Hypothetical protein
cacnb1	57.7846	19.3653	1.57712	0.00273477	0.285909	up	yes	cacnb1	-	calcium voltage-gated channel auxiliary subunit beta 1
LOC109137667	1.7084	29.1232	-4.10007	0.002739	0.285909	down	yes	LOC109137667	-	uncharacterized LOC109137667
chad	12.0417	2.7299	2.13964	0.00275078	0.285909	up	yes	chad	-	chondroadherin
LOC104921198	1.0605	6.2678	-2.55826	0.00275083	0.285909	down	yes	LOC104921198	-	collagen alpha-1(XI) chain
LOC104921124	25.1967	62.5775	-1.31243	0.00277788	0.285909	down	yes	LOC104921124	-	vasodilator stimulated phosphoprotein
samhd1	3.4654	12.2294	-1.81791	0.00278873	0.285909	down	yes	samhd1	-	SAM and HD domain containing deoxynucleoside triphosphate triphosphohydrolase 1
LOC104929273	11.4192	0.15	6.16131	0.00278948	0.285909	up	yes	LOC104929273	-	hyaluronan and proteoglycan link protein 1
LOC104929612	1.8891	9.0102	-2.2526	0.00284629	0.290375	down	yes	LOC104929612	-	protein kinase C and casein kinase II substrate protein 3
LOC104931160	10.9786	31.0334	-1.49834	0.00288049	0.292503	down	yes	LOC104931160	-	long-chain-fatty-acid--CoA ligase 1-like
pdgfrl	56.6241	22.2245	1.34872	0.00290164	0.293293	up	yes	pdgfrl	-	platelet derived growth factor receptor like
LOC104933876	8.9014	49.3718	-2.4744	0.0029246	0.294257	down	yes	LOC104933876	-	traf2 and NCK-interacting protein kinase-like
LOC104932778	0.6902	8.3719	-3.6116	0.00298766	0.295814	down	yes	LOC104932778	-	protein FAM83B
LOC104918463	14.0082	4.5405	1.62319	0.0029907	0.295814	up	yes	LOC104918463	-	14 kDa phosphohistidine phosphatase
ptafr	4.6181	15.8488	-1.77559	0.00299171	0.295814	down	yes	ptafr	-	platelet activating factor receptor
LOC104928853	0.2301	8.0941	-5.14196	0.00301185	0.295814	down	yes	LOC104928853	-	mucin-5AC-like
LOC104925243	73.7782	28.9094	1.35153	0.00303259	0.295814	up	yes	LOC104925243	-	prolargin
LOC104918846	1202.4	284.422	2.07976	0.00304698	0.295814	up	yes	LOC104918846	-	parvalbumin beta-like
arap2	3.9124	16.4732	-2.07443	0.00305472	0.295814	down	yes	arap2	-	ArfGAP with RhoGAP domain, ankyrin repeat and PH domain 2
fam83c	9.1946	25.1522	-1.4516	0.00305567	0.295814	down	yes	fam83c	-	family with sequence similarity 83 member C
LOC104936022	115.588	360.512	-1.64104	0.00307149	0.295814	down	yes	LOC104936022	-	filamin-B
LOC109142054	0.0549	2.2211	-5.27994	0.00308195	0.295814	down	yes	LOC109142054	-	mitochondrial uncoupling protein 2
LOC104936842	19.9841	5.5619	1.84512	0.00309648	0.295814	up	yes	LOC104936842	-	inner ear-specific collagen
LOC104925610	0.5256	6.8033	-3.69653	0.00310191	0.295814	down	yes	LOC104925610	-	uncharacterized LOC104925610
grk6	18.8163	65.9572	-1.80978	0.00312975	0.297177	down	yes	grk6	-	G protein-coupled receptor kinase 6
LOC104925945	4.416	32.2015	-2.86934	0.00321801	0.30424	down	yes	LOC104925945	-	suppressor of tumorigenicity 14 protein
atp8b4	1.643	6.9145	-2.0685	0.00327276	0.308089	down	yes	atp8b4	-	ATPase phospholipid transporting 8B4 (putative)
LOC104918617	2269.18	296.427	2.93636	0.00330626	0.309112	up	yes	LOC104918617	-	myosin heavy chain, fast skeletal muscle
LOC104930769	472.278	2413.43	-2.35343	0.00331182	0.309112	down	yes	LOC104930769	-	keratin, type II cytoskeletal cochleal
LOC104938915	38.9248	124.028	-1.67226	0.00334478	0.309654	down	yes	LOC104938915	-	keratin, type I cytoskeletal 13
LOC104922636	8.8702	2.2029	2.00375	0.00334585	0.309654	up	yes	LOC104922636	-	polyamine-modulated factor 1
cldn7	15.2335	49.2279	-1.69358	0.00336661	0.310265	down	yes	cldn7	-	claudin 7
LOC104928959	0	1.421	-7.65873	0.0033896	0.311077	down	yes	LOC104928959	-	zona pellucida-like domain-containing protein 1
LOC104918911	1.7457	10.564	-2.59363	0.00344717	0.315042	down	yes	LOC104918911	-	hemoglobin subunit beta-2
st6gal2	1.8512	8.4681	-2.18702	0.00348512	0.317143	down	yes	st6gal2	-	ST6 beta-galactoside alpha-2,6-sialyltransferase 2
LOC113744414	758.43	191.282	1.98729	0.00349907	0.317143	up	yes	LOC113744414	-	procollagen C-endopeptidase enhancer 2-like
LOC104919932	1.0337	7.064	-2.7786	0.00359393	0.323051	down	yes	LOC104919932	-	tubulin alpha-8 chain
LOC109138331	26.8151	9.3119	1.52465	0.00363623	0.323051	up	yes	LOC109138331	-	dehydrogenase/reductase SDR family member 7C-B
podn	23.2783	6.4221	1.8564	0.00364093	0.323051	up	yes	podn	-	podocan
atf3	83.4844	29.2024	1.51543	0.00366464	0.323051	up	yes	atf3	-	activating transcription factor 3
actn1	49.0444	135.871	-1.46974	0.00368971	0.323051	down	yes	actn1	-	actinin alpha 1
LOC104935551	0.1528	3.4412	-4.37795	0.00370008	0.323051	down	yes	LOC104935551	-	serine protease 27
LOC104919447	39.912	12.4551	1.6792	0.00370662	0.323051	up	yes	LOC104919447	-	peptidyl-prolyl cis-trans isomerase FKBP1A
LOC104934611	136.721	49.6528	1.46115	0.00371221	0.323051	up	yes	LOC104934611	-	myc box-dependent-interacting protein 1
cenpe	7.01	18.8886	-1.43026	0.00372124	0.323051	down	yes	cenpe	-	centromere protein E
LOC104940110	12.713	4.0024	1.6664	0.00376574	0.323051	up	yes	LOC104940110	-	dual specificity phosphatase DUPD1
LOC104928572	12.9196	2.9641	2.11926	0.00376599	0.323051	up	yes	LOC104928572	-	transmembrane protein 182
LOC104926860	11.7873	51.3834	-2.12578	0.00377575	0.323051	down	yes	LOC104926860	-	uncharacterized LOC104926860
LOC104918690	23.9194	88.8568	-1.89386	0.00377617	0.323051	down	yes	LOC104918690	-	hemoglobin subunit beta
LOC104923796	1.081	5.6902	-2.39523	0.00377915	0.323051	down	yes	LOC104923796	-	arrestin domain-containing protein 1-like
traf3ip2	0.4689	4.3208	-3.21604	0.00379405	0.323051	down	yes	traf3ip2	-	TRAF3 interacting protein 2
LOC104921048	0.4691	3.7761	-3.00129	0.0037999	0.323051	down	yes	LOC104921048	-	solute carrier family 22 member 4
LOC109140466	33.9081	132.556	-1.96782	0.00383178	0.324503	down	yes	LOC109140466	-	GTPase IMAP family member 4
LOC104933381	0.8112	5.7388	-2.82035	0.00390749	0.329642	down	yes	LOC104933381	-	kunitz-type protease inhibitor 1-like
tbc1d2	5.299	17.2744	-1.70534	0.00396561	0.331677	down	yes	tbc1d2	-	TBC1 domain family member 2
LOC104925837	0	1.21	-7.42825	0.00399828	0.331677	down	yes	LOC104925837	-	excitatory amino acid transporter 2
abracl	21.2818	51.4788	-1.27425	0.00403621	0.331677	down	yes	abracl	-	ABRA C-terminal like
LOC104937401	92.2357	33.0047	1.48243	0.00404171	0.331677	up	yes	LOC104937401	-	protein FAM162B
LOC104922499	59.2722	20.8356	1.50791	0.00404565	0.331677	up	yes	LOC104922499	-	40S ribosomal protein S27
LOC109141481	6.4074	38.6328	-2.59349	0.00405445	0.331677	down	yes	LOC109141481	-	alpha-tectorin-like
tspo	29.5999	10.8642	1.44521	0.00406427	0.331677	up	yes	tspo	-	translocator protein
sqle	0.7127	4.4939	-2.6448	0.00409299	0.331677	down	yes	sqle	-	squalene epoxidase
tnmd	14.294	3.8272	1.89786	0.00409446	0.331677	up	yes	tnmd	-	tenomodulin
LOC113747831	2.9341	11.3437	-1.94476	0.0040979	0.331677	down	yes	LOC113747831	-	neurotoxin 3FTx-RI-like
trpv4	9.8022	27.5808	-1.49334	0.00411127	0.331677	down	yes	trpv4	-	transient receptor potential cation channel subfamily V member 4
LOC104931765	0.6659	4.3534	-2.69545	0.00411307	0.331677	down	yes	LOC104931765	-	uncharacterized LOC104931765
nrg1	0.4596	5.0237	-3.4365	0.00413915	0.332557	down	yes	nrg1	-	neuregulin 1
aldh6a1	33.132	12.9266	1.35744	0.00424984	0.338049	up	yes	aldh6a1	-	aldehyde dehydrogenase 6 family member A1
phgdh	2.8488	11.9452	-2.06201	0.00425091	0.338049	down	yes	phgdh	-	phosphoglycerate dehydrogenase
LOC104934074	0.1097	2.9174	-4.74329	0.00425374	0.338049	down	yes	LOC104934074	-	ras-related protein Rab-19
phospho1	4.1871	14.6606	-1.80868	0.0043046	0.339836	down	yes	phospho1	-	phosphoethanolamine/phosphocholine phosphatase
LOC113747100	19.1061	5.1685	1.88558	0.00430722	0.339836	up	yes	LOC113747100	-	uncharacterized LOC113747100
LOC104939191	0	1.4092	-7.64888	0.00435551	0.342415	down	yes	LOC104939191	-	retinoic acid receptor responder protein 3-like
myoc	112.129	39.811	1.49385	0.00441854	0.34613	up	yes	myoc	-	myocilin
znf750	4.4102	15.8697	-1.84753	0.00445978	0.348008	down	yes	znf750	-	zinc finger protein 750
LOC104926785	80.5339	31.8205	1.33933	0.00447426	0.348008	up	yes	LOC104926785	-	calpain-3
LOC104923090	23.1353	8.1958	1.49611	0.00456982	0.354185	up	yes	LOC104923090	-	hemicentin-1
LOC104933035	10.4903	30.9723	-1.56152	0.00459204	0.354654	down	yes	LOC104933035	-	serine/threonine-protein kinase 35
abca12	11.3128	61.3549	-2.44205	0.00472506	0.359903	down	yes	abca12	-	ATP binding cassette subfamily A member 12
LOC104930657	79.3795	26.0919	1.60483	0.00472509	0.359903	up	yes	LOC104930657	-	inactive carboxypeptidase-like protein X2
LOC109138109	4.0661	0.646	2.64299	0.004736	0.359903	up	yes	LOC109138109	-	zonadhesin-like
LOC104924065	5.5576	27.8372	-2.32846	0.00476052	0.359903	down	yes	LOC104924065	-	nectin-4
LOC104931902	62.6951	27.2012	1.20458	0.00477276	0.359903	up	yes	LOC104931902	-	sodium channel protein type 4 subunit alpha B
LOC104925280	2.2633	10.2368	-2.18377	0.00479447	0.359903	down	yes	LOC104925280	-	NADPH oxidase activator 1
tmod4	536.657	168.248	1.67338	0.00480658	0.359903	up	yes	tmod4	-	tropomodulin 4
rbm47	15.6556	45.2055	-1.5297	0.00482901	0.359903	down	yes	rbm47	-	RNA binding motif protein 47
LOC104918953	2698.55	729.997	1.88621	0.0048579	0.359903	up	yes	LOC104918953	-	myosin regulatory light chain 2B, cardiac muscle isoform
LOC104927547	4.177	13.6602	-1.70906	0.00486058	0.359903	down	yes	LOC104927547	-	tuftelin
LOC104936024	125.99	51.3773	1.29388	0.00487256	0.359903	up	yes	LOC104936024	-	MICOS complex subunit mic25a
LOC104922964	5.2483	0.6539	2.9812	0.00487356	0.359903	up	yes	LOC104922964	-	protein N-lysine methyltransferase FAM173A
LOC104926049	2.2501	15.2889	-2.75827	0.00488406	0.359903	down	yes	LOC104926049	-	band 3 anion exchange protein
LOC113745300	156.208	36.3022	2.1054	0.00488972	0.359903	up	yes	LOC113745300	-	myosin heavy chain, fast skeletal muscle-like
LOC104924050	10.1683	33.7005	-1.73013	0.00490985	0.360176	down	yes	LOC104924050	-	interleukin-13 receptor subunit alpha-1-like
LOC104935552	7.2704	25.0846	-1.78624	0.00494297	0.361217	down	yes	LOC104935552	-	matrix metalloproteinase-17-like
dcx	9.157	2.5783	1.8251	0.00496389	0.361217	up	yes	dcx	-	doublecortin
LOC104924476	318.007	83.0498	1.93698	0.00497344	0.361217	up	yes	LOC104924476	-	troponin T, fast skeletal muscle isoforms-like
LOC104933685	57.7312	17.9554	1.68516	0.00501592	0.361972	up	yes	LOC104933685	-	acetyl-coenzyme A synthetase, cytoplasmic
camk2n2	13.2781	3.0115	2.14065	0.00501684	0.361972	up	yes	camk2n2	-	calcium/calmodulin dependent protein kinase II inhibitor 2
plekha4	99.1317	35.6378	1.47592	0.00507293	0.364458	up	yes	plekha4	-	pleckstrin homology domain containing A4
mcm3	3.3151	13.0781	-1.9731	0.00508453	0.364458	down	yes	mcm3	-	minichromosome maintenance complex component 3
LOC104926081	4.2134	14.7219	-1.80289	0.00510694	0.364872	down	yes	LOC104926081	-	ATP-citrate synthase
LOC104927308	1.0269	5.4706	-2.41126	0.00516482	0.367809	down	yes	LOC104927308	-	uncharacterized LOC104927308
gsn	503.131	181.559	1.47047	0.00522121	0.370622	up	yes	gsn	-	gelsolin
LOC104924244	45.925	5.5647	3.04512	0.00529358	0.373811	up	yes	LOC104924244	-	thymosin beta-like
vsig10	3.5334	12.595	-1.83649	0.00530023	0.373811	down	yes	vsig10	-	V-set and immunoglobulin domain containing 10
LOC104929084	90.0416	35.4048	1.34646	0.00533456	0.375026	up	yes	LOC104929084	-	E3 ubiquitin-protein ligase RNF115-like
LOC104936500	104.823	45.1686	1.2144	0.00542607	0.38008	up	yes	LOC104936500	-	cysteine and histidine-rich domain-containing protein 1
srpx2	11.4299	3.5395	1.68913	0.00544498	0.38008	up	yes	srpx2	-	sushi repeat containing protein X-linked 2
LOC104932911	63.7554	178.435	-1.48481	0.00547749	0.38008	down	yes	LOC104932911	-	large neutral amino acids transporter small subunit 2
LOC104924446	17.6166	5.7689	1.60862	0.00548887	0.38008	up	yes	LOC104924446	-	obg-like ATPase 1
LOC104924253	7.7003	20.2195	-1.39209	0.00549308	0.38008	down	yes	LOC104924253	-	actin filament-associated protein 1-like 1
LOC104935959	14.1796	32.4792	-1.19501	0.00559117	0.383997	down	yes	LOC104935959	-	tyrosine-protein phosphatase non-receptor type 9
LOC104925982	2.9481	19.7137	-2.7446	0.0056251	0.383997	down	yes	LOC104925982	-	arf-GAP with dual PH domain-containing protein 1
LOC104940290	0.1366	2.4004	-4.04149	0.00562742	0.383997	down	yes	LOC104940290	-	receptor-type tyrosine-protein phosphatase F
itgb4	50.4407	231.198	-2.19621	0.00563309	0.383997	down	yes	itgb4	-	integrin subunit beta 4
dgkk	5.0329	14.627	-1.53856	0.00563724	0.383997	down	yes	dgkk	-	diacylglycerol kinase kappa
LOC104935425	4.4424	0.745	2.56769	0.00569552	0.386766	up	yes	LOC104935425	-	dual specificity protein phosphatase 13
tmem256	14.2474	4.1182	1.78845	0.00573033	0.387929	up	yes	tmem256	-	transmembrane protein 256
polr3k	10.9417	1.8658	2.54297	0.00580996	0.389004	up	yes	polr3k	-	RNA polymerase III subunit K
LOC104929613	74.5358	2.8519	4.70693	0.00581225	0.389004	up	yes	LOC104929613	-	troponin I, fast skeletal muscle
lsamp	21.3399	7.6985	1.46995	0.00581267	0.389004	up	yes	lsamp	-	limbic system associated membrane protein
LOC104923863	5.9687	17.5266	-1.55578	0.00582615	0.389004	down	yes	LOC104923863	-	proto-oncogene tyrosine-protein kinase Src
LOC109139815	2.4939	0.2094	3.53944	0.00585106	0.389004	up	yes	LOC109139815	-	uncharacterized LOC109139815
LOC104918396	4.7516	0.1661	4.761	0.00585262	0.389004	up	yes	LOC104918396	-	immunoglobulin-like and fibronectin type III domain-containing protein 1
LOC113744955	0.1092	2.9091	-4.59151	0.00587398	0.389113	down	yes	LOC113744955	-	ecto-ADP-ribosyltransferase 4-like
LOC109138148	3.3173	14.6686	-2.13868	0.00588974	0.389113	down	yes	LOC109138148	-	disintegrin and metalloproteinase domain-containing protein 10
LOC104929265	28.2359	8.2943	1.76474	0.00592171	0.390051	up	yes	LOC104929265	-	Saxitoxin and tetrodotoxin-binding protein 1
LOC104918508	135.345	34.7487	1.96143	0.00594701	0.39027	up	yes	LOC104918508	-	actin, alpha cardiac
glod4	11.4692	3.8647	1.5664	0.00596062	0.39027	up	yes	glod4	-	glyoxalase domain containing 4
angptl7	56.0901	24.121	1.21731	0.00600441	0.391966	up	yes	angptl7	-	angiopoietin like 7
chaf1b	1.2531	6.4755	-2.354	0.00606074	0.39447	down	yes	chaf1b	-	chromatin assembly factor 1 subunit B
znf185	3.2754	11.1079	-1.75845	0.00611433	0.39678	down	yes	znf185	-	zinc finger protein 185 with LIM domain
LOC104932560	1.8345	8.4003	-2.18229	0.00619461	0.399815	down	yes	LOC104932560	-	glycogenin-1
LOC109138191	36.3871	116.346	-1.67645	0.00620236	0.399815	down	yes	LOC109138191	-	uncharacterized LOC109138191
LOC109143089	0	1.0014	-7.15717	0.00621578	0.399815	down	yes	LOC109143089	-	interleukin-2 receptor subunit beta
chsy1	5.5864	15.4416	-1.46434	0.00627534	0.400336	down	yes	chsy1	-	chondroitin sulfate synthase 1
mcm4	5.1206	14.8975	-1.53753	0.00630317	0.400336	down	yes	mcm4	-	minichromosome maintenance complex component 4
LOC104938682	20.1241	8.3843	1.26265	0.00630598	0.400336	up	yes	LOC104938682	-	uncharacterized LOC104938682
cdh26	12.0334	79.0647	-2.71968	0.00630939	0.400336	down	yes	cdh26	-	cadherin 26
LOC104937681	10.9868	2.7963	1.97212	0.00631513	0.400336	up	yes	LOC104937681	-	uncharacterized LOC104937681
ogn	29.6605	9.0498	1.71195	0.00636738	0.40239	up	yes	ogn	-	osteoglycin
LOC104924852	0.1965	3.8534	-4.19646	0.00638422	0.40239	down	yes	LOC104924852	-	uncharacterized LOC104924852
LOC104922310	1.5507	0	7.78091	0.00641676	0.403281	up	yes	LOC104922310	-	NAD(P)(+)--arginine ADP-ribosyltransferase 1
LOC104927958	140.314	49.8452	1.49295	0.00644672	0.404007	up	yes	LOC104927958	-	protein-cysteine N-palmitoyltransferase HHAT-like protein
plekhg3	12.9889	29.684	-1.19224	0.00655086	0.409364	down	yes	plekhg3	-	pleckstrin homology and RhoGEF domain containing G3
vill	0	1.0802	-7.26441	0.00657982	0.410005	down	yes	vill	-	villin like
sdk2	2.2131	8.8302	-1.99633	0.00660825	0.410227	down	yes	sdk2	-	sidekick cell adhesion molecule 2
LOC113747353	10.0038	0.0871	6.67526	0.00662614	0.410227	up	yes	LOC113747353	-	uncharacterized LOC113747353
LOC104927428	12.2621	4.1315	1.56712	0.00664108	0.410227	up	yes	LOC104927428	-	phosphoglucomutase-1-like
hells	1.7793	7.1233	-1.99437	0.00669212	0.410227	down	yes	hells	-	helicase, lymphoid specific
LOC104930085	0.0437	1.6195	-4.93838	0.00672291	0.410227	down	yes	LOC104930085	-	sterile alpha motif domain-containing protein 12
entr1	8.342	20.3257	-1.28423	0.00672625	0.410227	down	yes	entr1	-	endosome associated trafficking regulator 1
KEG90_r02	28.0734	8.6817	1.69238	0.00673004	0.410227	up	yes	KEG90_r02	-	s-rRNA
LOC104935235	8.4221	2.6471	1.66797	0.0067382	0.410227	up	yes	LOC104935235	-	FRAS1-related extracellular matrix protein 1
LOC104931364	3506.11	966.316	1.8593	0.00675447	0.410227	up	yes	LOC104931364	-	myosin heavy chain, fast skeletal muscle
LOC104920419	0.0655	1.9845	-4.71768	0.00678885	0.410227	down	yes	LOC104920419	-	gap junction beta-4 protein
LOC104932700	9.7257	31.647	-1.70406	0.00683	0.410227	down	yes	LOC104932700	-	kunitz-type serine protease inhibitor 6
LOC109137325	8.5258	35.509	-2.05548	0.00683607	0.410227	down	yes	LOC109137325	-	collagenase 3
klhl40	87.7244	30.0316	1.54662	0.0068531	0.410227	up	yes	klhl40	-	kelch like family member 40
ccl28	11.5796	82.6982	-2.83747	0.00690088	0.410227	down	yes	ccl28	-	C-C motif chemokine ligand 28
LOC104933733	2.1241	10.4284	-2.3048	0.00690148	0.410227	down	yes	LOC104933733	-	DNA endonuclease RBBP8-like
tent5c	13.5836	4.3552	1.64066	0.00691106	0.410227	up	yes	tent5c	-	terminal nucleotidyltransferase 5C
hmgcr	0.8588	5.1157	-2.55192	0.0069386	0.410227	down	yes	hmgcr	-	3-hydroxy-3-methylglutaryl-CoA reductase
trip4	32.3769	13.8834	1.22144	0.00698612	0.410227	up	yes	trip4	-	thyroid hormone receptor interactor 4
LOC109140946	0	0.9328	-7.05587	0.00698952	0.410227	down	yes	LOC109140946	-	apolipoprotein L4
LOC104934897	14.2038	38.1798	-1.42703	0.00699139	0.410227	down	yes	LOC104934897	-	calpain-2 catalytic subunit
LOC104930501	10.8334	3.499	1.62716	0.00699598	0.410227	up	yes	LOC104930501	-	RNA-binding protein 5
LOC104936201	27.3048	226.536	-3.05343	0.00704234	0.410227	down	yes	LOC104936201	-	mucin-5B
tmem38a	656.23	233.735	1.48929	0.00706528	0.410227	up	yes	tmem38a	-	transmembrane protein 38A
LOC104930620	15.5864	2.8536	2.44372	0.00708204	0.410227	up	yes	LOC104930620	-	troponin I, fast skeletal muscle
LOC104937218	7.1309	1.2452	2.51422	0.00709055	0.410227	up	yes	LOC104937218	-	tubulin alpha chain
LOC104936356	67.6924	30.1493	1.16655	0.00710332	0.410227	up	yes	LOC104936356	-	cytosolic 10-formyltetrahydrofolate dehydrogenase
LOC104922551	4.7066	0.9185	2.35049	0.00710764	0.410227	up	yes	LOC104922551	-	protein-lysine methyltransferase METTL21E
LOC104929388	4.2878	14.4548	-1.75638	0.00712882	0.410227	down	yes	LOC104929388	-	neuroblast differentiation-associated protein AHNAK
LOC109140889	0.4165	6.6492	-4.01295	0.0071347	0.410227	down	yes	LOC109140889	-	endonuclease domain-containing 1 protein
fam83f	1.6134	6.5125	-2.00829	0.00714447	0.410227	down	yes	fam83f	-	family with sequence similarity 83 member F
LOC113744009	2.9307	0	8.69387	0.00716603	0.410391	up	yes	LOC113744009	-	microfibril-associated glycoprotein 4-like
LOC104931818	294.487	97.3555	1.59686	0.00720538	0.410877	up	yes	LOC104931818	-	translocon-associated protein subunit alpha
LOC104924361	41.2162	13.8752	1.57062	0.00721199	0.410877	up	yes	LOC104924361	-	wolframin
LOC104926218	28.6341	72.7273	-1.34434	0.00727774	0.413549	down	yes	LOC104926218	-	integrin beta-3
anln	8.8606	27.1272	-1.61273	0.00735836	0.415405	down	yes	anln	-	anillin actin binding protein
arhgef16	2.1726	8.1039	-1.89963	0.0073665	0.415405	down	yes	arhgef16	-	Rho guanine nucleotide exchange factor 16
LOC104936625	25.7486	9.9057	1.37697	0.00738271	0.415405	up	yes	LOC104936625	-	aminopeptidase N
unc45b	156.961	42.6295	1.88058	0.00741405	0.415405	up	yes	unc45b	-	unc-45 myosin chaperone B
rheb	10.1869	3.1999	1.66645	0.00744925	0.415405	up	yes	rheb	-	Ras homolog, mTORC1 binding
LOC104921854	21.7956	4.8747	2.15942	0.00749313	0.415405	up	yes	LOC104921854	-	proteoglycan 4
tnk1	1.9126	8.9	-2.22724	0.00755208	0.415405	down	yes	tnk1	-	tyrosine kinase non receptor 1
LOC104918495	196.257	77.78	1.33519	0.00756059	0.415405	up	yes	LOC104918495	-	transcription factor BTF3 homolog 4
LOC113745087	4.3168	0	9.25871	0.00757526	0.415405	up	yes	LOC113745087	-	uncharacterized LOC113745087
ism1	1.5128	7.9387	-2.38237	0.00758541	0.415405	down	yes	ism1	-	isthmin 1
cxviiih2orf40	6.132	1.0789	2.49478	0.00761162	0.415405	up	yes	cxviiih2orf40	-	chromosome XVIII C2orf40 homolog
tcea3	41.6519	18.2849	1.1875	0.00761546	0.415405	up	yes	tcea3	-	transcription elongation factor A3
LOC104926201	3.3329	0.5108	2.6898	0.00762308	0.415405	up	yes	LOC104926201	-	RNA-binding Raly-like protein
ucma	4.3664	0.7916	2.45002	0.00762458	0.415405	up	yes	ucma	-	upper zone of growth plate and cartilage matrix associated
gata3	7.2171	18.7107	-1.37374	0.00764349	0.415405	down	yes	gata3	-	GATA binding protein 3
LOC104927825	3.1012	10.0756	-1.6951	0.00765232	0.415405	down	yes	LOC104927825	-	mitochondrial dicarboxylate carrier
tes	12.2754	30.1067	-1.2929	0.00768003	0.415405	down	yes	tes	-	testin LIM domain protein
tspan33	0.9314	8.742	-3.24393	0.0076845	0.415405	down	yes	tspan33	-	tetraspanin 33
LOC104920497	73.8722	32.421	1.18777	0.00769648	0.415405	up	yes	LOC104920497	-	neuronal acetylcholine receptor subunit alpha-7
LOC104940295	165.024	72.5032	1.18646	0.00769831	0.415405	up	yes	LOC104940295	-	peripheral myelin protein 22
selenbp1	67.6542	21.6759	1.642	0.00777141	0.415405	up	yes	selenbp1	-	selenium binding protein 1
faap24	0	0.9004	-7.00442	0.00777627	0.415405	down	yes	faap24	-	FA core complex associated protein 24
cpm	3.9271	11.6091	-1.56078	0.00780778	0.415405	down	yes	cpm	-	carboxypeptidase M
LOC104933718	0	1.0428	-7.21409	0.00782085	0.415405	down	yes	LOC104933718	-	GTPase IMAP family member 7-like
tjp2	31.8818	70.9835	-1.15452	0.00782719	0.415405	down	yes	tjp2	-	tight junction protein 2
LOC104935286	3.6658	17.9785	-2.30265	0.00783159	0.415405	down	yes	LOC104935286	-	calpain-5
LOC104927956	2.7496	9.2935	-1.75945	0.00783388	0.415405	down	yes	LOC104927956	-	1-phosphatidylinositol 4,5-bisphosphate phosphodiesterase delta-1
LOC104923828	9.1219	26.3517	-1.53261	0.00787409	0.415405	down	yes	LOC104923828	-	T-lymphoma invasion and metastasis-inducing protein 1
LOC104933150	3.5702	0.4744	2.891	0.00790363	0.415405	up	yes	LOC104933150	-	inter-alpha-trypsin inhibitor heavy chain H3
LOC104931882	12.7414	4.7677	1.41586	0.00790439	0.415405	up	yes	LOC104931882	-	insulin
coro2a	3.1778	41.6504	-3.72245	0.00790684	0.415405	down	yes	coro2a	-	coronin 2A
LOC104931060	4.8896	0.3741	3.68197	0.00792294	0.415405	up	yes	LOC104931060	-	uncharacterized LOC104931060
LOC104918075	12.6411	29.1948	-1.20738	0.00794266	0.415405	down	yes	LOC104918075	-	sphingosine 1-phosphate receptor 4
LOC104933056	21.7248	6.3859	1.76518	0.00795432	0.415405	up	yes	LOC104933056	-	homeobox protein MOX-2
LOC104940175	9.6645	84.711	-3.13013	0.00798186	0.415595	down	yes	LOC104940175	-	interferon-induced very large GTPase 1
nudt16	4.9996	1.0613	2.22393	0.00799586	0.415595	up	yes	nudt16	-	nudix hydrolase 16
cviih19orf54	9.3198	2.9572	1.65334	0.00802797	0.415688	up	yes	cviih19orf54	-	chromosome VII C19orf54 homolog
pmp22	100.15	36.6816	1.44908	0.00806742	0.415688	up	yes	pmp22	-	peripheral myelin protein 22
LOC104939332	0.3012	3.3896	-3.48554	0.00807947	0.415688	down	yes	LOC104939332	-	CD276 antigen homolog
LOC104935747	0	1.14	-7.34483	0.00812401	0.415688	down	yes	LOC104935747	-	tetraspanin-33
LOC113746030	0.8027	0	6.84161	0.00814034	0.415688	up	yes	LOC113746030	-	solute carrier family 35 member F2-like
LOC104918278	864.157	212.427	2.02425	0.00814275	0.415688	up	yes	LOC104918278	-	tropomyosin alpha-1 chain
kif9	10.0297	0.8023	3.63159	0.00815603	0.415688	up	yes	kif9	-	kinesin family member 9
ano1	5.8711	28.861	-2.30221	0.00816205	0.415688	down	yes	ano1	-	anoctamin 1
LOC104922221	56.2949	162.888	-1.53314	0.00816821	0.415688	down	yes	LOC104922221	-	myelin P2 protein
LOC104925435	24.0738	7.3813	1.70532	0.00818842	0.415752	up	yes	LOC104925435	-	protein CutA homolog
LOC109136787	4.4433	0.8195	2.4321	0.00828333	0.419052	up	yes	LOC109136787	-	uncharacterized LOC109136787
LOC113746298	2.5409	0.2171	3.50342	0.00830208	0.419052	up	yes	LOC113746298	-	uncharacterized LOC113746298
igsf8	4.0307	12.2842	-1.60577	0.00831074	0.419052	down	yes	igsf8	-	immunoglobulin superfamily member 8
ern1	23.1767	51.3254	-1.14635	0.00838914	0.422035	down	yes	ern1	-	endoplasmic reticulum to nucleus signaling 1
ss18l2	5.9979	0.9021	2.71752	0.00841015	0.422124	up	yes	ss18l2	-	SS18 like 2
LOC104931518	1.756	7.8628	-2.16697	0.00852369	0.426107	down	yes	LOC104931518	-	capping protein, Arp2/3 and myosin-I linker protein 2
ptx4	5.483	0.6099	3.14879	0.00854415	0.426107	up	yes	ptx4	-	pentraxin 4
LOC104918884	2.8662	0.1333	4.38413	0.00854779	0.426107	up	yes	LOC104918884	-	chondroadherin-like protein
LOC109142416	25.1998	8.0397	1.64611	0.00862204	0.42717	up	yes	LOC109142416	-	uncharacterized LOC109142416
plcd3	43.9585	18.4892	1.24869	0.00863784	0.42717	up	yes	plcd3	-	phospholipase C delta 3
LOC104936046	6.2524	17.4559	-1.47978	0.00864381	0.42717	down	yes	LOC104936046	-	junctional adhesion molecule A
LOC104934623	0	3.5632	-8.98028	0.00864701	0.42717	down	yes	LOC104934623	-	ES1 protein, mitochondrial
LOC104938691	1.0276	4.5196	-2.12522	0.00869517	0.428069	down	yes	LOC104938691	-	coiled-coil domain-containing protein 136
LOC104917801	2.4112	8.3679	-1.79768	0.00870423	0.428069	down	yes	LOC104917801	-	docking protein 1
LOC104929025	119.026	46.0557	1.36963	0.00878473	0.431061	up	yes	LOC104929025	-	gamma-aminobutyric acid receptor-associated protein-like 1
LOC104933731	1.7756	20.7166	-3.56068	0.00886762	0.433533	down	yes	LOC104933731	-	laminin subunit beta-4
sln	266.541	86.9272	1.61623	0.00891476	0.433533	up	yes	sln	-	sarcolipin
LOC104924098	4.6098	30.5425	-2.73541	0.00892244	0.433533	down	yes	LOC104924098	-	Krueppel-like factor 5
triobp	9.7988	22.3204	-1.18649	0.00892318	0.433533	down	yes	triobp	-	TRIO and F-actin binding protein
LOC104932112	1.5128	5.5391	-1.86861	0.00894808	0.433533	down	yes	LOC104932112	-	formin-like protein 13
mtss1	18.2984	6.0589	1.59383	0.00896995	0.433533	up	yes	mtss1	-	MTSS1, I-BAR domain containing
LOC104927889	124.604	15.0927	3.04448	0.00897346	0.433533	up	yes	LOC104927889	-	E3 ubiquitin-protein ligase TRIM39
tyw5	8.7347	1.6378	2.4072	0.00901862	0.434329	up	yes	tyw5	-	tRNA-yW synthesizing protein 5
LOC104930618	291.591	75.8138	1.94345	0.00902954	0.434329	up	yes	LOC104930618	-	troponin I, fast skeletal muscle
LOC104920415	36.6388	9.0064	2.02357	0.00907838	0.435103	up	yes	LOC104920415	-	thrombospondin-4
LOC109141652	0	0.8798	-6.97331	0.00908531	0.435103	down	yes	LOC109141652	-	uncharacterized transmembrane protein DDB_G0289901-like
LOC104937085	2.6587	8.7523	-1.71625	0.00913692	0.436622	down	yes	LOC104937085	-	ras GTPase-activating-like protein IQGAP3
LOC104939592	25.1845	52.9378	-1.07165	0.00916728	0.43712	down	yes	LOC104939592	-	rho GTPase-activating protein 27
LOC104929051	0.7974	4.1301	-2.36641	0.0092037	0.437904	down	yes	LOC104929051	-	insulin-like growth factor-binding protein 3
tm7sf2	0.0655	1.7079	-4.50398	0.00927875	0.44052	down	yes	tm7sf2	-	transmembrane 7 superfamily member 2
LOC104933597	0.0916	2.0406	-4.34885	0.00930006	0.440578	down	yes	LOC104933597	-	putative transcription factor Ovo-like 1
LOC104919452	12.2352	33.3974	-1.45026	0.00941092	0.443802	down	yes	LOC104919452	-	neural cell adhesion molecule L1-like protein
LOC113747580	1.7175	7.1549	-2.05868	0.00943033	0.443802	down	yes	LOC113747580	-	endonuclease domain-containing 1 protein-like
LOC109141050	8.3498	1.9489	2.09601	0.0094467	0.443802	up	yes	LOC109141050	-	uncharacterized LOC109141050
htra3	16.6121	6.482	1.3562	0.00945218	0.443802	up	yes	htra3	-	HtrA serine peptidase 3
LOC104919815	28.7156	3.281	3.12842	0.00946929	0.443802	up	yes	LOC104919815	-	vascular endothelial growth factor A-like
LOC104927682	1.0466	4.7147	-2.16359	0.00948982	0.443816	down	yes	LOC104927682	-	calcium-binding protein 2
nos1	2.3536	11.7304	-2.328	0.009553	0.44582	down	yes	nos1	-	nitric oxide synthase 1
LOC104920525	8.0313	2.3602	1.76174	0.00958496	0.446362	up	yes	LOC104920525	-	centromere protein S-like
LOC104926516	8.1721	2.3398	1.79878	0.00965156	0.447696	up	yes	LOC104926516	-	probable global transcription activator SNF2L2
LOC104928877	2.932	0.4884	2.57169	0.00972628	0.447696	up	yes	LOC104928877	-	G-protein coupled receptor 26
ripk4	1.2012	9.2881	-2.96573	0.00973851	0.447696	down	yes	ripk4	-	receptor interacting serine/threonine kinase 4
LOC104922312	0	0.8286	-6.88702	0.009749	0.447696	down	yes	LOC104922312	-	N-terminal EF-hand calcium-binding protein 1
LOC104925477	0.323	3.2112	-3.30276	0.00975583	0.447696	down	yes	LOC104925477	-	uncharacterized LOC104925477
LOC104930711	40.0274	17.6446	1.18176	0.00976338	0.447696	up	yes	LOC104930711	-	protein kinase C and casein kinase substrate in neurons protein 3
clu	290.399	114.526	1.34233	0.00976825	0.447696	up	yes	clu	-	clusterin
LOC109140112	1.6762	12.763	-2.94331	0.00977689	0.447696	down	yes	LOC109140112	-	uncharacterized LOC109140112
LOC104922494	184.426	74.007	1.31733	0.00981065	0.448306	up	yes	LOC104922494	-	polymeric immunoglobulin receptor
LOC104917802	3.9135	0.6267	2.63135	0.00991798	0.451342	up	yes	LOC104917802	-	neuronal membrane glycoprotein M6-a
LOC104918860	1.5442	0.0314	5.33147	0.00995523	0.451342	up	yes	LOC104918860	-	delphilin
frmd1	3.8405	11.9061	-1.63553	0.00995529	0.451342	down	yes	frmd1	-	FERM domain containing 1
LOC104935444	11.2242	3.4054	1.7163	0.00996804	0.451342	up	yes	LOC104935444	-	acylphosphatase-2
LOC104938914	79.5026	371.333	-2.22369	0.0100026	0.451342	down	yes	LOC104938914	-	keratin, type I cytoskeletal 13
LOC104933851	109.258	39.4682	1.46887	0.0100454	0.451342	up	yes	LOC104933851	-	NLR family CARD domain-containing protein 3-like
ncstn	23.3707	50.7713	-1.11871	0.0100488	0.451342	down	yes	ncstn	-	nicastrin
LOC104938930	3.2963	11.5098	-1.79913	0.0100739	0.451342	down	yes	LOC104938930	-	olfactomedin-4
LOC104922546	0.1646	2.6537	-4.03157	0.0100989	0.451342	down	yes	LOC104922546	-	otoferlin
wdhd1	2.557	8.1379	-1.66607	0.0101027	0.451342	down	yes	wdhd1	-	WD repeat and HMG-box DNA binding protein 1
LOC104939477	157.993	66.65	1.24513	0.0101046	0.451342	up	yes	LOC104939477	-	C->U-editing enzyme APOBEC-2-like
LOC104935215	31.7803	80.9118	-1.34792	0.0101646	0.451342	down	yes	LOC104935215	-	von Willebrand factor
LOC104930204	0	1.5239	-7.76141	0.0101902	0.451342	down	yes	LOC104930204	-	dentin sialophosphoprotein
LOC113747756	2.7058	9.0617	-1.74754	0.0102175	0.451342	down	yes	LOC113747756	-	interleukin-17 receptor D-like
LOC104919668	12.4386	29.2045	-1.23039	0.0102339	0.451342	down	yes	LOC104919668	-	equilibrative nucleoside transporter 2
chrna7	0.7433	0	6.73316	0.0102544	0.451342	up	yes	chrna7	-	cholinergic receptor nicotinic alpha 7 subunit
apbb1ip	12.9139	29.1005	-1.17155	0.0102651	0.451342	down	yes	apbb1ip	-	amyloid beta precursor protein binding family B member 1 interacting protein
LOC104924996	9.2628	2.9234	1.66143	0.0102671	0.451342	up	yes	LOC104924996	-	bone morphogenetic protein 10
LOC104921782	192.412	77.8697	1.30504	0.0102778	0.451342	up	yes	LOC104921782	-	protein phosphatase 1 regulatory subunit 15A
LOC104926775	42.9516	119.132	-1.47139	0.0102967	0.451342	down	yes	LOC104926775	-	beta/gamma crystallin domain-containing protein 1
LOC104931575	2.2716	8.1036	-1.831	0.0103092	0.451342	down	yes	LOC104931575	-	skin secretory protein xP2-like
LOC104917814	4.3759	19.13	-2.13423	0.0103808	0.452599	down	yes	LOC104917814	-	cingulin-like protein 1
LOC104920841	0	0.8586	-6.93881	0.010396	0.452599	down	yes	LOC104920841	-	chondroitin sulfate N-acetylgalactosaminyltransferase 1
usp43	0.1728	1.8809	-3.40809	0.0103998	0.452599	down	yes	usp43	-	ubiquitin specific peptidase 43
LOC104934422	15.6946	5.81	1.43084	0.010433	0.453142	up	yes	LOC104934422	-	F-box only protein 40
LOC109142308	7.829	55.4704	-2.82874	0.0104699	0.453563	down	yes	LOC109142308	-	suppressor of tumorigenicity 14 protein homolog
hoxc11	3.3785	0.5105	2.70756	0.010484	0.453563	up	yes	hoxc11	-	homeobox C11
LOC104925873	20.7856	80.7214	-1.95804	0.0105358	0.454783	down	yes	LOC104925873	-	caveolae-associated protein 2
LOC113745661	45.0514	5.9273	2.9266	0.0105537	0.454783	up	yes	LOC113745661	-	kelch-like protein 20
LOC104925765	3.2497	9.9652	-1.61925	0.01065	0.457295	down	yes	LOC104925765	-	mitogen-activated protein kinase 14A
LOC104937158	160.653	60.8848	1.3998	0.0106537	0.457295	up	yes	LOC104937158	-	cysteine/serine-rich nuclear protein 1
LOC109137050	23.5052	50.6681	-1.10826	0.010694	0.458129	down	yes	LOC109137050	-	F-box only protein 30
cdh15	104.663	37.7318	1.47204	0.0107261	0.458607	up	yes	cdh15	-	cadherin 15
agap2	5.3518	13.8282	-1.36768	0.0107908	0.45965	down	yes	agap2	-	ArfGAP with GTPase domain, ankyrin repeat and PH domain 2
LOC104928071	4.7486	0.8664	2.4446	0.0107924	0.45965	up	yes	LOC104928071	-	lamin-A-like
scn2b	6.5283	0.6895	3.23297	0.0108687	0.462002	up	yes	scn2b	-	sodium voltage-gated channel beta subunit 2
LOC113744681	0.941	7.3213	-2.95449	0.0109164	0.462469	down	yes	LOC113744681	-	CD276 antigen-like
LOC104926446	62.7721	4.6039	3.76804	0.0109218	0.462469	up	yes	LOC104926446	-	protein-glutamine gamma-glutamyltransferase 2-like
LOC104938368	39.5499	14.6676	1.43074	0.0110272	0.465346	up	yes	LOC104938368	-	matrix remodeling-associated protein 8-like
LOC104934913	6.7035	1.8397	1.85993	0.0110926	0.465346	up	yes	LOC104934913	-	23 kDa integral membrane protein
LOC104926088	0.0687	1.6703	-4.44015	0.0111087	0.465346	down	yes	LOC104926088	-	keratinocyte differentiation factor 1
LOC104936400	7.3798	1.9718	1.90015	0.0111111	0.465346	up	yes	LOC104936400	-	kinesin-like protein KIF2A
myoz1	690.592	220.783	1.64516	0.0111163	0.465346	up	yes	myoz1	-	myozenin 1
LOC104931162	4.8294	1.0013	2.25872	0.0111266	0.465346	up	yes	LOC104931162	-	GDNF family receptor alpha-1
LOC104929101	2.4916	9.3692	-1.91524	0.011144	0.465346	down	yes	LOC104929101	-	NF-kappa-B inhibitor zeta
LOC104931324	17.3401	43.6671	-1.33271	0.0111595	0.465346	down	yes	LOC104931324	-	uncharacterized LOC104931324
akap6	22.7775	4.5618	2.31879	0.011183	0.465442	up	yes	akap6	-	A-kinase anchoring protein 6
zbtb7c	1.1897	5.0894	-2.0979	0.0112203	0.466108	down	yes	zbtb7c	-	zinc finger and BTB domain containing 7C
col4a5	6.1621	31.6606	-2.36324	0.01127	0.46729	down	yes	col4a5	-	collagen type IV alpha 5 chain
LOC104938362	138.381	61.8406	1.16199	0.0113117	0.467383	up	yes	LOC104938362	-	syndecan-4
ccdc24	1.0603	0.0167	5.52593	0.0113699	0.467383	up	yes	ccdc24	-	coiled-coil domain containing 24
LOC104923635	11.6758	3.1377	1.89297	0.011403	0.467383	up	yes	LOC104923635	-	40S ribosomal protein S27-like
dusp8	105.556	31.8866	1.72721	0.0114186	0.467383	up	yes	dusp8	-	dual specificity phosphatase 8
sytl2	10.0526	31.6566	-1.65806	0.0114269	0.467383	down	yes	sytl2	-	synaptotagmin like 2
LOC104918451	5.5212	1.5133	1.86135	0.0114506	0.467383	up	yes	LOC104918451	-	neurogenic locus notch homolog protein 1-like
LOC104936815	25.1061	10.1028	1.31348	0.0114988	0.467383	up	yes	LOC104936815	-	bone morphogenetic protein 4
LOC104934069	66.2051	161.367	-1.28549	0.0115341	0.467383	down	yes	LOC104934069	-	ribosomal protein S6 kinase alpha-3
LOC104931620	61.1314	27.104	1.17323	0.0115449	0.467383	up	yes	LOC104931620	-	zinc finger protein 706-like
LOC109143174	20.673	84.8241	-2.03854	0.0115461	0.467383	down	yes	LOC109143174	-	hemoglobin embryonic subunit alpha
fam83b	3.147	10.0629	-1.6812	0.0115649	0.467383	down	yes	fam83b	-	family with sequence similarity 83 member B
LOC104934817	18.3457	4.9886	1.87675	0.0115971	0.467383	up	yes	LOC104934817	-	fat storage-inducing transmembrane protein 1
LOC109139703	156.541	68.8639	1.18457	0.0116513	0.467383	up	yes	LOC109139703	-	NACHT, LRR and PYD domains-containing protein 5
s1pr1	5.4536	1.2367	2.13525	0.0116791	0.467383	up	yes	s1pr1	-	sphingosine-1-phosphate receptor 1
patj	6.7356	17.0435	-1.3381	0.0116991	0.467383	down	yes	patj	-	PATJ, crumbs cell polarity complex component
LOC104931439	24.4607	55.4677	-1.18057	0.0117092	0.467383	down	yes	LOC104931439	-	receptor-type tyrosine-protein phosphatase F
LOC104919617	1.8912	8.5843	-2.17535	0.0117132	0.467383	down	yes	LOC104919617	-	bone morphogenetic protein 7
LOC104939281	23.3468	10.5822	1.14097	0.0117148	0.467383	up	yes	LOC104939281	-	transcription factor COE3-like
kcnk5	0.7558	3.5834	-2.23239	0.0117273	0.467383	down	yes	kcnk5	-	potassium two pore domain channel subfamily K member 5
mmp9	56.0287	166.439	-1.57049	0.0117337	0.467383	down	yes	mmp9	-	matrix metallopeptidase 9
LOC104940313	54.535	18.0387	1.59629	0.0117651	0.467383	up	yes	LOC104940313	-	uncharacterized LOC104940313
six4	44.324	20.5856	1.10605	0.0117707	0.467383	up	yes	six4	-	SIX homeobox 4
fat2	9.0035	86.7608	-3.27329	0.0117763	0.467383	down	yes	fat2	-	FAT atypical cadherin 2
LOC104930074	3.377	10.8377	-1.67796	0.0117837	0.467383	down	yes	LOC104930074	-	arf-GAP with coiled-coil, ANK repeat and PH domain-containing protein 2
LOC104930619	2728.76	718.435	1.9253	0.0118222	0.467943	up	yes	LOC104930619	-	troponin I, fast skeletal muscle
lrrc9	2.6238	0.3798	2.76847	0.0118405	0.467943	up	yes	lrrc9	-	leucine rich repeat containing 9
LOC104939837	7.6809	26.4061	-1.78184	0.0119174	0.470138	down	yes	LOC104939837	-	CUB and zona pellucida-like domain-containing protein 1
rpa1	4.6078	13.5595	-1.55286	0.0119892	0.470774	down	yes	rpa1	-	replication protein A1
LOC104937788	22.7161	10.3475	1.134	0.0119948	0.470774	up	yes	LOC104937788	-	gamma-aminobutyric acid receptor-associated protein-like 2
LOC104937312	0	0.7973	-6.8298	0.0119979	0.470774	down	yes	LOC104937312	-	nuclear factor 7, brain
nupr1	36.431	5.0505	2.84727	0.0121741	0.475199	up	yes	nupr1	-	nuclear protein 1, transcriptional regulator
LOC109138064	5.783	1.1105	2.36917	0.0121826	0.475199	up	yes	LOC109138064	-	adenine phosphoribosyltransferase
LOC104921983	137.636	59.8401	1.20147	0.0122228	0.475199	up	yes	LOC104921983	-	N-lysine methyltransferase SMYD2
LOC104925545	10.8826	4.4368	1.29304	0.0122248	0.475199	up	yes	LOC104925545	-	transmembrane protein 179
tspan3	79.314	36.9053	1.10371	0.0122347	0.475199	up	yes	tspan3	-	tetraspanin 3
LOC104936098	7.1341	2.2983	1.63178	0.0122407	0.475199	up	yes	LOC104936098	-	EH domain-containing protein 2
LOC104927160	4.326	13.9173	-1.69022	0.0123024	0.475993	down	yes	LOC104927160	-	oxysterol-binding protein-related protein 7
LOC104926336	68.7505	16.8454	2.02786	0.0123493	0.475993	up	yes	LOC104926336	-	potassium channel subfamily K member 4
LOC104918089	80.665	250.992	-1.63784	0.0123627	0.475993	down	yes	LOC104918089	-	aquaporin-3
LOC104937284	17.1436	6.6295	1.37004	0.0123665	0.475993	up	yes	LOC104937284	-	ceramide-1-phosphate transfer protein
tfap2a	1.6776	11.8233	-2.82837	0.0123976	0.475993	down	yes	tfap2a	-	transcription factor AP-2 alpha
LOC104937145	14.8941	4.7017	1.6618	0.01241	0.475993	up	yes	LOC104937145	-	uncharacterized LOC104937145
LOC104918841	4.2012	11.6051	-1.46759	0.0124188	0.475993	down	yes	LOC104918841	-	brain-specific angiogenesis inhibitor 1-associated protein 2-like protein 1
LOC104920829	2.7889	9.6478	-1.79574	0.0124348	0.475993	down	yes	LOC104920829	-	phospholipid phosphatase 1
c2cd2	4.5656	15.2529	-1.73766	0.0124778	0.476809	down	yes	c2cd2	-	C2 calcium dependent domain containing 2
p2rx5	16.7579	6.2574	1.42056	0.0125834	0.478565	up	yes	p2rx5	-	purinergic receptor P2X 5
fam240a	20.9547	3.6056	2.53658	0.0125922	0.478565	up	yes	fam240a	-	family with sequence similarity 240 member A
LOC104920714	145.999	59.363	1.29814	0.0126358	0.478565	up	yes	LOC104920714	-	putative protein MSS51 homolog, mitochondrial
grhl2	6.1495	37.6845	-2.62231	0.0126382	0.478565	down	yes	grhl2	-	grainyhead like transcription factor 2
LOC104924121	0	0.721	-6.68822	0.0126491	0.478565	down	yes	LOC104924121	-	extensin
LOC104918514	0.159	2.3894	-3.90774	0.0126562	0.478565	down	yes	LOC104918514	-	sperm acrosome-associated protein 5-like
LOC104929543	91.5424	42.8626	1.09467	0.0126818	0.478565	up	yes	LOC104929543	-	SH3 and PX domain-containing protein 2A
LOC104927228	8.4447	2.9774	1.50141	0.0126983	0.478565	up	yes	LOC104927228	-	zinc finger protein 395
pole	3.9545	11.0474	-1.47964	0.0127449	0.47886	down	yes	pole	-	DNA polymerase epsilon, catalytic subunit
LOC104925614	7.1538	28.3167	-1.98698	0.0127498	0.47886	down	yes	LOC104925614	-	mucin-5AC
polr3h	6.4238	18.1782	-1.49772	0.0128881	0.482231	down	yes	polr3h	-	RNA polymerase III subunit H
LOC113748345	3.2324	25.8556	-3.01159	0.012913	0.482231	down	yes	LOC113748345	-	collagen alpha-1(XXVIII) chain-like
LOC104926703	0.2497	2.6294	-3.33793	0.0129321	0.482231	down	yes	LOC104926703	-	dynein heavy chain 11, axonemal
LOC104939321	0.9678	0	7.10901	0.0129477	0.482231	up	yes	LOC104939321	-	complement C3-like
LOC104927404	26.4415	11.8891	1.1533	0.0129593	0.482231	up	yes	LOC104927404	-	small cell adhesion glycoprotein homolog
LOC104931435	8.1248	40.3823	-2.31717	0.0129883	0.482231	down	yes	LOC104931435	-	C-C motif chemokine 25
LOC109142128	0.4401	2.6365	-2.55558	0.0129935	0.482231	down	yes	LOC109142128	-	zinc-binding protein A33-like
LOC104933033	4.3531	15.2296	-1.80791	0.0130606	0.483906	down	yes	LOC104933033	-	B-cell lymphoma/leukemia 11A
LOC109137418	61.7138	22.1825	1.47602	0.013126	0.485508	up	yes	LOC109137418	-	leucine-rich repeat-containing protein 17
eml1	36.0573	16.6115	1.11804	0.0131571	0.485838	up	yes	eml1	-	EMAP like 1
pdlim3	159.28	29.995	2.40871	0.0131847	0.486039	up	yes	pdlim3	-	PDZ and LIM domain 3
tril	27.4862	12.3438	1.15438	0.0132242	0.486487	up	yes	tril	-	TLR4 interactor with leucine rich repeats
LOC104929031	38.6033	14.077	1.45444	0.0132746	0.486487	up	yes	LOC104929031	-	chloride channel protein 1
LOC104921363	0.5943	3.3105	-2.47476	0.0132826	0.486487	down	yes	LOC104921363	-	CD209 antigen-like
pkp3	17.3374	71.8546	-2.05269	0.013293	0.486487	down	yes	pkp3	-	plakophilin 3
bche	42.1635	19.7504	1.09387	0.0133078	0.486487	up	yes	bche	-	butyrylcholinesterase
LOC104923984	3.192	0.5938	2.40734	0.0134078	0.489226	up	yes	LOC104923984	-	dynactin subunit 6
LOC104929226	364.065	123.876	1.55529	0.0134273	0.489226	up	yes	LOC104929226	-	troponin C, skeletal muscle
LOC104924414	198.516	687.906	-1.79309	0.0134535	0.489368	down	yes	LOC104924414	-	elongation factor 1-alpha
LOC104928627	6.5316	17.2128	-1.39605	0.0136147	0.492108	down	yes	LOC104928627	-	tyrosine-protein phosphatase non-receptor type 22
LOC104940076	2.0166	0.2354	3.06119	0.0136174	0.492108	up	yes	LOC104940076	-	low choriolytic enzyme
LOC104935762	0	1.2858	-7.51809	0.0136451	0.492108	down	yes	LOC104935762	-	G2/mitotic-specific cyclin-B2
LOC104929499	20.8575	9.5531	1.12607	0.0136867	0.492108	up	yes	LOC104929499	-	neurexin-3b
hapln3	8.1879	18.7934	-1.19702	0.013697	0.492108	down	yes	hapln3	-	hyaluronan and proteoglycan link protein 3
LOC104935441	90.6678	36.4638	1.31391	0.0137304	0.492108	up	yes	LOC104935441	-	creatine kinase M-type
LOC104938592	1.9541	15.4346	-2.98491	0.0137328	0.492108	down	yes	LOC104938592	-	CUB domain-containing protein 1
fbxo16	0	1.5004	-7.73547	0.0137344	0.492108	down	yes	fbxo16	-	F-box protein 16
LOC104935042	2.8	9.9822	-1.83421	0.0137384	0.492108	down	yes	LOC104935042	-	uncharacterized LOC104935042
LOC104938891	36.9869	84.3242	-1.18859	0.0137532	0.492108	down	yes	LOC104938891	-	cationic amino acid transporter 3
LOC104928671	4.6007	13.0172	-1.5027	0.0138525	0.494312	down	yes	LOC104928671	-	interleukin-1 receptor-like 1
LOC113748355	34.7256	15.1971	1.19174	0.0138801	0.494312	up	yes	LOC113748355	-	collagen alpha-1(VIII) chain-like
LOC104919643	11.5988	4.078	1.50536	0.0139095	0.494312	up	yes	LOC104919643	-	immunoglobulin superfamily DCC subclass member 4
myog	24.4579	9.0223	1.43861	0.0139129	0.494312	up	yes	myog	-	myogenin
LOC104935766	10.7311	2.2508	2.25161	0.0139344	0.494312	up	yes	LOC104935766	-	voltage-dependent calcium channel gamma-6 subunit
LOC104939352	20.6162	7.8756	1.3867	0.0139801	0.494312	up	yes	LOC104939352	-	sodium-coupled neutral amino acid transporter 3
LOC113744701	0	1.2473	-7.47117	0.0140092	0.494312	down	yes	LOC113744701	-	uncharacterized LOC113744701
LOC109138679	0	1.1898	-7.40544	0.0140145	0.494312	down	yes	LOC109138679	-	uncharacterized LOC109138679
il4i1	15.2866	2.2653	2.75306	0.0140176	0.494312	up	yes	il4i1	-	interleukin 4 induced 1
ndufs4	96.1761	40.6739	1.24148	0.0140956	0.495683	up	yes	ndufs4	-	NADH:ubiquinone oxidoreductase subunit S4
LOC104939807	3.4698	10.1625	-1.55247	0.0141119	0.495683	down	yes	LOC104939807	-	meprin A subunit beta
LOC104927392	259.22	107.594	1.26851	0.0141243	0.495683	up	yes	LOC104927392	-	dehydrogenase/reductase SDR family member 7C-A
LOC109138418	0	0.6764	-6.59698	0.0141799	0.496839	down	yes	LOC109138418	-	uncharacterized LOC109138418
LOC104939493	0.0549	1.399	-4.59975	0.0142569	0.497274	down	yes	LOC104939493	-	chymotrypsin A
LOC104933455	8.9759	19.4297	-1.11316	0.0142792	0.497274	down	yes	LOC104933455	-	protein kinase C delta type
LOC104922246	1.2179	5.5592	-2.18852	0.0143046	0.497274	down	yes	LOC104922246	-	Endonuclease domain-containing 1 protein
lcn2	4.6442	22.188	-2.26407	0.0143128	0.497274	down	yes	lcn2	-	lipocalin 2
itgav	47.9356	119.776	-1.32061	0.0143327	0.497274	down	yes	itgav	-	integrin subunit alpha V
LOC104935645	2.2765	7.2125	-1.65606	0.0143387	0.497274	down	yes	LOC104935645	-	transcriptional-regulating factor 1
LOC104938287	4.0254	0.433	3.18875	0.014351	0.497274	up	yes	LOC104938287	-	dynein heavy chain 2, axonemal
itih5	45.6869	18.4086	1.3111	0.0144422	0.49855	up	yes	itih5	-	inter-alpha-trypsin inhibitor heavy chain family member 5
ggct	4.6386	1.1105	2.05568	0.0144496	0.49855	up	yes	ggct	-	gamma-glutamylcyclotransferase
LOC104922602	2.9528	9.1603	-1.62948	0.014456	0.49855	down	yes	LOC104922602	-	C3a anaphylatoxin chemotactic receptor
mafa	34.4525	13.5795	1.34327	0.014578	0.501069	up	yes	mafa	-	MAF bZIP transcription factor A
aox1	15.9676	6.0974	1.38623	0.0145867	0.501069	up	yes	aox1	-	aldehyde oxidase 1
LOC104921949	1239.59	479.291	1.37088	0.0145976	0.501069	up	yes	LOC104921949	-	LIM domain-binding protein 3
foxd3	24.9986	9.6615	1.37103	0.0146448	0.501868	up	yes	foxd3	-	forkhead box D3
LOC104939638	42.5008	87.7272	-1.04533	0.0146848	0.501868	down	yes	LOC104939638	-	serine/threonine-protein kinase PAK 2
LOC104920158	2.2235	7.3363	-1.72419	0.0146895	0.501868	down	yes	LOC104920158	-	adhesion G-protein coupled receptor G5
LOC104918777	33.5321	11.3843	1.55804	0.0148686	0.50641	up	yes	LOC104918777	-	cartilage intermediate layer protein 1
LOC104919722	5.9689	17.6362	-1.56696	0.0149001	0.50641	down	yes	LOC104919722	-	myelin protein zero-like protein 2
enpp4	8.5728	21.2826	-1.30966	0.0149035	0.50641	down	yes	enpp4	-	ectonucleotide pyrophosphatase/phosphodiesterase 4
LOC109138407	9.7662	3.5276	1.46847	0.0149148	0.50641	up	yes	LOC109138407	-	probetacellulin-like
LOC104919117	7.8916	18.8666	-1.25907	0.0149617	0.507217	down	yes	LOC104919117	-	UDP-N-acetylglucosamine/UDP-glucose/GDP-mannose transporter
LOC104922623	5.2451	13.1199	-1.32316	0.0150151	0.508244	down	yes	LOC104922623	-	zinc-binding protein A33
reep1	50.7866	23.1508	1.13297	0.0151193	0.51098	up	yes	reep1	-	receptor accessory protein 1
zic4	8.5262	2.905	1.55111	0.0152799	0.515614	up	yes	zic4	-	Zic family member 4
LOC104931053	20.865	9.3862	1.15114	0.0153636	0.517641	up	yes	LOC104931053	-	hypothetical protein
gpd2	24.4182	48.9933	-1.00421	0.0154124	0.518271	down	yes	gpd2	-	glycerol-3-phosphate dehydrogenase 2
LOC104924660	7.0136	2.1229	1.71813	0.0154436	0.518271	up	yes	LOC104924660	-	syncoilin
LOC104936935	3.5023	11.4514	-1.70766	0.0154531	0.518271	down	yes	LOC104936935	-	occludin-like
ncf1	10.5384	3.5694	1.5606	0.0155409	0.520418	up	yes	ncf1	-	neutrophil cytosolic factor 1
LOC104921138	264.673	112.516	1.23398	0.0155878	0.521193	up	yes	LOC104921138	-	SH3 domain-binding glutamic acid-rich-like protein
bves	49.4004	23.039	1.10027	0.0156339	0.521938	up	yes	bves	-	blood vessel epicardial substance
LOC104926212	8.3068	2.9673	1.48225	0.0157254	0.523174	up	yes	LOC104926212	-	protein SOGA3
LOC104918246	4.8716	11.537	-1.24228	0.0157347	0.523174	down	yes	LOC104918246	-	interleukin-18 receptor accessory protein
LOC109142585	2.6593	14.2441	-2.42756	0.0157425	0.523174	down	yes	LOC109142585	-	desmoglein-2-like
LOC104920977	0	0.6655	-6.57466	0.0159066	0.527828	down	yes	LOC104920977	-	ceramide synthase 2
mcm6	5.657	14.8955	-1.39302	0.0159789	0.528223	down	yes	mcm6	-	minichromosome maintenance complex component 6
LOC104934909	0.3445	2.2668	-2.70385	0.0159937	0.528223	down	yes	LOC104934909	-	E3 ubiquitin-protein ligase TRIM39
rsl24d1	520.621	182.626	1.51131	0.0160132	0.528223	up	yes	rsl24d1	-	ribosomal L24 domain containing 1
slitrk6	1.444	5.0376	-1.79416	0.0160527	0.528223	down	yes	slitrk6	-	SLIT and NTRK like family member 6
LOC104923455	1.4405	5.7058	-1.99096	0.0160561	0.528223	down	yes	LOC104923455	-	hypothetical protein
tent5b	55.5748	23.4858	1.24271	0.016063	0.528223	up	yes	tent5b	-	terminal nucleotidyltransferase 5B
kpnb1	25.5365	52.8679	-1.04936	0.0161461	0.530162	down	yes	kpnb1	-	karyopherin subunit beta 1
LOC104919306	1.961	7.3202	-1.8901	0.0162271	0.53182	down	yes	LOC104919306	-	gap junction beta-4 protein
lhfpl2	12.114	4.9654	1.28459	0.0162451	0.53182	up	yes	lhfpl2	-	LHFPL tetraspan subfamily member 2
cdca7	2.2709	7.1274	-1.64216	0.0163115	0.533198	down	yes	cdca7	-	cell division cycle associated 7
LOC104918318	77.185	191.301	-1.30963	0.0164037	0.534561	down	yes	LOC104918318	-	cofilin-2
LOC109137542	1.0621	0	7.24433	0.0164055	0.534561	up	yes	LOC109137542	-	tryptase
LOC104922989	0.131	2.0481	-3.84898	0.0164597	0.534561	down	yes	LOC104922989	-	proheparin-binding EGF-like growth factor
adamts9	5.2258	16.4382	-1.64944	0.0165025	0.534561	down	yes	adamts9	-	ADAM metallopeptidase with thrombospondin type 1 motif 9
LOC104934278	0	0.6513	-6.54247	0.0165559	0.534561	down	yes	LOC104934278	-	cytochrome P450 2G1
LOC104920364	136.339	55.6378	1.29308	0.0165607	0.534561	up	yes	LOC104920364	-	ankyrin-1-like
LOC104919671	10.3261	31.1866	-1.59599	0.0165705	0.534561	down	yes	LOC104919671	-	protein S100-P
LOC104920196	4.7797	1.2994	1.87242	0.0165768	0.534561	up	yes	LOC104920196	-	CD209 antigen-like protein C
LOC104929510	19.3759	39.2744	-1.0188	0.0165951	0.534561	down	yes	LOC104929510	-	mitogen-activated protein kinase 1
LOC104936486	0	1.0498	-7.22462	0.0166126	0.534561	down	yes	LOC104936486	-	zona pellucida-like domain-containing protein 1
mark2	5.9792	18.3944	-1.61996	0.0166213	0.534561	down	yes	mark2	-	microtubule affinity regulating kinase 2
LOC113745622	46.9137	18.4741	1.34378	0.016657	0.534925	up	yes	LOC113745622	-	uncharacterized LOC113745622
LOC104938113	5.0342	12.0124	-1.25298	0.0167845	0.535199	down	yes	LOC104938113	-	arfaptin-1
LOC104928926	9.2383	2.9937	1.62221	0.0168306	0.535199	up	yes	LOC104928926	-	globoside alpha-1,3-N-acetylgalactosaminyltransferase 1
LOC104931895	1.185	7.3844	-2.62191	0.0168618	0.535199	down	yes	LOC104931895	-	synaptogyrin-1
LOC104932877	25.1474	54.0553	-1.10419	0.0168717	0.535199	down	yes	LOC104932877	-	unconventional myosin-IXb
mnat1	16.388	5.8534	1.48261	0.0168816	0.535199	up	yes	mnat1	-	MNAT1, CDK activating kinase assembly factor
LOC104937724	3.9928	0.2444	3.98115	0.016891	0.535199	up	yes	LOC104937724	-	complexin-2
gtf2h5	4.1127	0.6639	2.61416	0.0169092	0.535199	up	yes	gtf2h5	-	general transcription factor IIH subunit 5
LOC109139655	3.5738	0.4989	2.81699	0.0169107	0.535199	up	yes	LOC109139655	-	uncharacterized LOC109139655
srebf2	23.36	51.9348	-1.15185	0.0169126	0.535199	down	yes	srebf2	-	sterol regulatory element binding transcription factor 2
LOC104939944	8.5208	3.1346	1.44177	0.0169304	0.535199	up	yes	LOC104939944	-	probable G-protein coupled receptor 34
LOC104931379	27.4482	11.6103	1.24083	0.0169339	0.535199	up	yes	LOC104931379	-	dual specificity phosphatase DUPD1
crip1	50.4933	24.5506	1.04018	0.0169831	0.535331	up	yes	crip1	-	cysteine rich protein 1
mmp23b	4.072	1.0008	2.01394	0.0169969	0.535331	up	yes	mmp23b	-	matrix metallopeptidase 23B
LOC104937456	25.2655	50.8681	-1.00898	0.01703	0.535331	down	yes	LOC104937456	-	glia maturation factor beta
LOC104926498	4.78	14.6484	-1.61665	0.0170587	0.535331	down	yes	LOC104926498	-	hepcidin-like
LOC113746512	0.0274	1.1341	-5.15047	0.0170601	0.535331	down	yes	LOC113746512	-	mucin-5AC-like
ass1	17.2015	36.3958	-1.08083	0.0171106	0.535947	down	yes	ass1	-	argininosuccinate synthase 1
LOC104928112	0	0.6072	-6.44211	0.0171286	0.535947	down	yes	LOC104928112	-	coiled-coil domain-containing protein 127
hes4	14.7758	4.7671	1.6289	0.0171996	0.537059	up	yes	hes4	-	hes family bHLH transcription factor 4
LOC104934125	20.4529	8.0737	1.33994	0.0172131	0.537059	up	yes	LOC104934125	-	prickle-like protein 1
LOC104928395	1.0994	4.7048	-2.10397	0.0172666	0.537962	down	yes	LOC104928395	-	alpha-synuclein
LOC104919081	3.7841	9.8559	-1.38023	0.0174021	0.541414	down	yes	LOC104919081	-	tripartite motif-containing protein 66
adamts14	22.6991	8.4851	1.41827	0.0174705	0.542566	up	yes	adamts14	-	ADAM metallopeptidase with thrombospondin type 1 motif 14
LOC104922892	0.8113	4.6999	-2.53978	0.0174886	0.542566	down	yes	LOC104922892	-	annexin A1
tbkbp1	1.0497	5.9604	-2.51772	0.0175804	0.544646	down	yes	tbkbp1	-	TBK1 binding protein 1
cxcl13	25.9149	4.1107	2.65265	0.0176366	0.545483	up	yes	cxcl13	-	C-X-C motif chemokine ligand 13
LOC104932108	15.5237	5.1392	1.59311	0.0176579	0.545483	up	yes	LOC104932108	-	cysteine sulfinic acid decarboxylase
LOC104939640	7.3279	26.1096	-1.83774	0.0176821	0.545483	down	yes	LOC104939640	-	stonustoxin subunit beta-like
LOC104919675	0	1.0875	-7.27833	0.0177687	0.546425	down	yes	LOC104919675	-	uncharacterized LOC104919675
LOC104935316	13.445	4.6333	1.53623	0.0177987	0.546425	up	yes	LOC104935316	-	E3 ubiquitin-protein ligase NEURL3
LOC109140517	0	0.6001	-6.42606	0.0178196	0.546425	down	yes	LOC109140517	-	nucleoporin NSP1-like
dct	11.7905	2.8113	2.06646	0.0178343	0.546425	up	yes	dct	-	dopachrome tautomerase
LOC109141333	0.9944	3.7406	-1.90254	0.0178372	0.546425	down	yes	LOC109141333	-	BTB/POZ domain-containing protein KCTD21
ywhaz	45.802	98.4897	-1.10437	0.0178994	0.547324	down	yes	ywhaz	-	tyrosine 3-monooxygenase/tryptophan 5-monooxygenase activation protein zeta
LOC104920081	2.6953	8.0235	-1.57701	0.017949	0.547324	down	yes	LOC104920081	-	multiple C2 and transmembrane domain-containing protein 2
LOC104922895	0.4275	3.1895	-2.85966	0.0179564	0.547324	down	yes	LOC104922895	-	phosphatidylinositol 4-phosphate 5-kinase type-1 beta
LOC104935526	15.9066	38.1867	-1.26422	0.017982	0.547324	down	yes	LOC104935526	-	caskin-2
LOC104925570	11.2749	4.3273	1.37955	0.0180231	0.547324	up	yes	LOC104925570	-	uncharacterized LOC104925570
LOC104933277	0.1808	1.9821	-3.44184	0.0180613	0.547324	down	yes	LOC104933277	-	fibronectin type III domain-containing protein 7-like
mfap2	17.1792	7.8242	1.13368	0.018115	0.547324	up	yes	mfap2	-	microfibril associated protein 2
dcn	623.716	257.577	1.27588	0.018135	0.547324	up	yes	dcn	-	decorin
nr4a3	20.4088	5.2865	1.94975	0.018138	0.547324	up	yes	nr4a3	-	nuclear receptor subfamily 4 group A member 3
dmpk	92.9614	45.7786	1.02199	0.018155	0.547324	up	yes	dmpk	-	DM1 protein kinase
LOC104920722	27.556	12.8699	1.09742	0.018158	0.547324	up	yes	LOC104920722	-	major facilitator superfamily domain-containing protein 1
LOC104918380	689.465	225.204	1.61422	0.0181659	0.547324	up	yes	LOC104918380	-	60S acidic ribosomal protein P2
LOC104928590	2.9649	0.1602	4.16389	0.0182203	0.548208	up	yes	LOC104928590	-	retinol-binding protein 3
fgf7	5.1808	1.4977	1.78291	0.018278	0.54881	up	yes	fgf7	-	fibroblast growth factor 7
twf1	17.4554	37.3098	-1.09647	0.0182965	0.54881	down	yes	twf1	-	twinfilin actin binding protein 1
LOC104930329	5.315	0.2133	4.58581	0.0183154	0.54881	up	yes	LOC104930329	-	SAM domain-containing protein SAMSN-1
epb41l4b	1.007	6.6117	-2.71401	0.0184281	0.55067	down	yes	epb41l4b	-	erythrocyte membrane protein band 4.1 like 4B
pid1	25.8553	11.5253	1.165	0.0184549	0.55067	up	yes	pid1	-	phosphotyrosine interaction domain containing 1
dffa	5.5135	12.7401	-1.20826	0.0184717	0.55067	down	yes	dffa	-	DNA fragmentation factor subunit alpha
LOC104925809	64.7545	169.559	-1.38914	0.0184778	0.55067	down	yes	LOC104925809	-	protein phosphatase Slingshot homolog 2-like
angptl1	40.8877	19.7473	1.05012	0.0185587	0.55205	up	yes	angptl1	-	angiopoietin like 1
mylpf	39484.2	8347.8	2.24181	0.0185883	0.55205	up	yes	mylpf	-	myosin light chain, phosphorylatable, fast skeletal muscle
LOC104935957	0.1646	2.2148	-3.7653	0.0186124	0.55205	down	yes	LOC104935957	-	regulator of G-protein signaling 21
LOC113748314	2.5318	8.2935	-1.71452	0.0186354	0.55205	down	yes	LOC113748314	-	putative ferric-chelate reductase 1
znf217	6.4763	15.1329	-1.2235	0.01865	0.55205	down	yes	znf217	-	zinc finger protein 217
LOC104917883	107.288	31.9048	1.74944	0.0187344	0.553665	up	yes	LOC104917883	-	40S ribosomal protein S27-like
clic4	79.9171	39.7449	1.00763	0.0187701	0.553665	up	yes	clic4	-	chloride intracellular channel 4
tbx4	0.8083	0	6.8554	0.0188095	0.553665	up	yes	tbx4	-	T-box 4
LOC104934911	104.494	235.802	-1.17414	0.0188116	0.553665	down	yes	LOC104934911	-	tetraspanin-8
LOC109138279	0	0.5824	-6.38208	0.0188308	0.553665	down	yes	LOC109138279	-	uncharacterized LOC109138279
LOC104925058	0	0.6374	-6.51134	0.0188923	0.554732	down	yes	LOC104925058	-	Usher syndrome type-1G protein homolog
LOC104938638	812.053	255.902	1.66597	0.0189875	0.556209	up	yes	LOC104938638	-	serine-aspartate repeat-containing protein F-like
arhgap42	6.3263	14.9552	-1.23814	0.0189934	0.556209	down	yes	arhgap42	-	Rho GTPase activating protein 42
LOC104934493	1.6393	6.2512	-1.93574	0.0190335	0.556641	down	yes	LOC104934493	-	protein FAM83F
ttc39a	1.8665	6.8107	-1.86656	0.0190736	0.557062	down	yes	ttc39a	-	tetratricopeptide repeat domain 39A
clptm1l	7.5971	16.1867	-1.08992	0.0190994	0.557062	down	yes	clptm1l	-	CLPTM1 like
LOC104940275	8.6356	22.1652	-1.35818	0.0191241	0.557062	down	yes	LOC104940275	-	cat eye syndrome critical region protein 2
LOC104928430	0.8134	3.4139	-2.06112	0.0192738	0.557307	down	yes	LOC104928430	-	rhotekin-2
LOC104925572	1.0675	6.6776	-2.64692	0.0193002	0.557307	down	yes	LOC104925572	-	monocarboxylate transporter 12-B
LOC104938261	104.83	28.4593	1.8812	0.0193483	0.557307	up	yes	LOC104938261	-	caveolae-associated protein 4a
LOC104931056	112.134	291.78	-1.37967	0.0193659	0.557307	down	yes	LOC104931056	-	epiplakin
LOC104926343	4.9724	0.9838	2.32541	0.0193851	0.557307	up	yes	LOC104926343	-	histamine N-methyltransferase
LOC104919275	0.246	2.009	-3.00684	0.0193889	0.557307	down	yes	LOC104919275	-	protamine-like protein
epcam	42.6022	130.152	-1.61196	0.0193992	0.557307	down	yes	epcam	-	epithelial cell adhesion molecule
tpx2	3.1739	8.7063	-1.45272	0.0194024	0.557307	down	yes	tpx2	-	TPX2, microtubule nucleation factor
LOC104934465	3.502	8.9751	-1.3579	0.0194118	0.557307	down	yes	LOC104934465	-	cingulin
dsel	8.3549	21.7828	-1.38329	0.0194232	0.557307	down	yes	dsel	-	dermatan sulfate epimerase like
LOC104919712	49.4176	24.2936	1.02443	0.0194331	0.557307	up	yes	LOC104919712	-	reticulon-2
LOC104934615	5.7208	15.8746	-1.46786	0.0194374	0.557307	down	yes	LOC104934615	-	cytochrome P450 27C1
stc2	3.5847	0.7766	2.19714	0.0194827	0.557875	up	yes	stc2	-	stanniocalcin 2
LOC104923276	60.677	126.011	-1.05428	0.0195124	0.558	down	yes	LOC104923276	-	myoferlin
LOC104927726	0.2542	2.097	-2.99788	0.0197312	0.56318	down	yes	LOC104927726	-	MARVEL domain-containing protein 3
LOC104922277	99.6425	217.797	-1.12804	0.0197712	0.56318	down	yes	LOC104922277	-	junction plakoglobin
llgl2	16.3785	31.9212	-0.962495	0.0197825	0.56318	down	no	llgl2	-	LLGL scribble cell polarity complex component 2
czib	12.6424	4.7324	1.41597	0.0197963	0.56318	up	yes	czib	-	CXXC motif containing zinc binding protein
igf2r	45.4824	104.954	-1.20619	0.0198791	0.564407	down	yes	igf2r	-	insulin like growth factor 2 receptor
LOC104927736	22.9237	10.3817	1.1423	0.0198909	0.564407	up	yes	LOC104927736	-	coatomer subunit zeta-1
pdgfd	3.7343	10.3564	-1.46785	0.0199178	0.56444	down	yes	pdgfd	-	platelet derived growth factor D
LOC104918968	12.5678	27.4236	-1.12482	0.0199673	0.565114	down	yes	LOC104918968	-	nuclear envelope pore membrane protein POM 121
ebp	3.6381	9.8791	-1.44102	0.0200753	0.566573	down	yes	ebp	-	EBP, cholestenol delta-isomerase
scap	14.2073	30.279	-1.09046	0.0200804	0.566573	down	yes	scap	-	SREBF chaperone
LOC104930624	10779.9	3033.81	1.82913	0.0201218	0.566573	up	yes	LOC104930624	-	troponin T, fast skeletal muscle isoforms-like
LOC109141871	0	0.6146	-6.46041	0.0201222	0.566573	down	yes	LOC109141871	-	uncharacterized LOC109141871
LOC109138654	10.2181	3.9012	1.38697	0.0202004	0.567171	up	yes	LOC109138654	-	dual specificity phosphatase DUPD1
ildr2	4.1156	9.774	-1.24635	0.020214	0.567171	down	yes	ildr2	-	immunoglobulin like domain containing receptor 2
LOC104930937	27.5906	13.4495	1.03567	0.0202456	0.567171	up	yes	LOC104930937	-	tenascin
LOC104918138	0.6521	4.5738	-2.82225	0.0202854	0.567171	down	yes	LOC104918138	-	beta-1,4-N-acetylgalactosaminyltransferase 3
LOC109136728	0	0.5653	-6.34146	0.020332	0.567171	down	yes	LOC109136728	-	C-C motif chemokine 5-like
p2rx7	9.2361	3.6571	1.33355	0.0203334	0.567171	up	yes	p2rx7	-	purinergic receptor P2X 7
LOC104937300	3.7029	9.5554	-1.3647	0.0203792	0.567171	down	yes	LOC104937300	-	protein FAM160A1
LOC104934812	7.8491	30.8147	-1.97591	0.0204002	0.567171	down	yes	LOC104934812	-	zinc metalloproteinase-disintegrin-like crotastatin
pfdn4	60.7825	28.1973	1.10784	0.0204065	0.567171	up	yes	pfdn4	-	prefoldin subunit 4
LOC109136658	11.7755	25.5187	-1.11474	0.0204088	0.567171	down	yes	LOC109136658	-	UDP-glucuronosyltransferase-like
tnfaip8l2	17.7368	34.7159	-0.969022	0.020439	0.567171	down	no	tnfaip8l2	-	TNF alpha induced protein 8 like 2
LOC104920648	43.4467	16.9479	1.35748	0.0204537	0.567171	up	yes	LOC104920648	-	retinol dehydrogenase 14
sipa1l3	12.2092	29.4226	-1.26787	0.0205103	0.568022	down	yes	sipa1l3	-	signal induced proliferation associated 1 like 3
LOC104934486	89.3502	39.3422	1.18296	0.0205813	0.56871	up	yes	LOC104934486	-	cytochrome c oxidase subunit 6A, mitochondrial
dhrs12	13.5118	4.4651	1.59573	0.0206018	0.56871	up	yes	dhrs12	-	dehydrogenase/reductase 12
LOC104928628	0.7512	0	6.75021	0.0206389	0.56871	up	yes	LOC104928628	-	tyrosine-protein kinase STYK1
LOC104938730	0	0.5755	-6.36759	0.0206772	0.56871	down	yes	LOC104938730	-	vacuolar protein 8-like
LOC104932191	0.7928	3.4374	-2.10228	0.020689	0.56871	down	yes	LOC104932191	-	C-C chemokine receptor type 9
LOC113746714	0.7582	5.0084	-2.70301	0.0206907	0.56871	down	yes	LOC113746714	-	uncharacterized LOC113746714
LOC104929232	437.472	183.116	1.25637	0.0207952	0.569283	up	yes	LOC104929232	-	cytochrome c oxidase subunit 4 isoform 2, mitochondrial
zmynd12	6.144	1.95	1.65292	0.0208005	0.569283	up	yes	zmynd12	-	zinc finger MYND-type containing 12
bub1	1.9488	7.0422	-1.84473	0.0208275	0.569283	down	yes	bub1	-	BUB1 mitotic checkpoint serine/threonine kinase
agrn	11.9197	37.0991	-1.63799	0.0208475	0.569283	down	yes	agrn	-	agrin
LOC104930210	4.9236	1.5174	1.69337	0.0208538	0.569283	up	yes	LOC104930210	-	inactive ubiquitin carboxyl-terminal hydrolase 53
chst11	0.602	2.9984	-2.29517	0.0208673	0.569283	down	yes	chst11	-	carbohydrate sulfotransferase 11
LOC104920701	46.9764	24.871	0.917355	0.0209359	0.570445	up	no	LOC104920701	-	potassium voltage-gated channel subfamily A member 7
LOC109141846	2.717	0.4246	2.64787	0.0211298	0.574687	up	yes	LOC109141846	-	tripartite motif-containing protein 16
LOC104937649	5.5593	1.8223	1.60332	0.0211497	0.574687	up	yes	LOC104937649	-	transcription factor COE3
LOC104937873	0.6896	0	6.62079	0.0211702	0.574687	up	yes	LOC104937873	-	putative ankyrin repeat domain-containing protein 31
hacd2	17.5214	34.1487	-0.962537	0.0212524	0.575818	down	no	hacd2	-	3-hydroxyacyl-CoA dehydratase 2
LOC104937699	37.1747	14.7274	1.33549	0.0212644	0.575818	up	yes	LOC104937699	-	annexin A2
LOC109138028	109.659	22.1537	2.30718	0.0213241	0.576262	up	yes	LOC109138028	-	zinc finger protein jing homolog
b3gnt2	0	0.5522	-6.3079	0.0213333	0.576262	down	yes	b3gnt2	-	UDP-GlcNAc:betaGal beta-1,3-N-acetylglucosaminyltransferase 2
tmem131l	40.6176	82.0363	-1.0144	0.0213621	0.576331	down	yes	tmem131l	-	transmembrane 131 like
LOC104933162	83.3164	43.1697	0.948427	0.0214376	0.577656	up	no	LOC104933162	-	plexin domain-containing protein 1
irf6	2.9041	8.5211	-1.55733	0.0216763	0.582026	down	yes	irf6	-	interferon regulatory factor 6
smarce1	17.3401	8.5879	1.01285	0.021694	0.582026	up	yes	smarce1	-	SWI/SNF related, matrix associated, actin dependent regulator of chromatin, subfamily e, member 1
LOC109137910	34.0147	9.0293	1.91335	0.0216972	0.582026	up	yes	LOC109137910	-	uncharacterized LOC109137910
LOC104936533	5.4564	1.2483	2.12007	0.0217059	0.582026	up	yes	LOC104936533	-	nuclear factor 7, brain-like
LOC104935835	3.3451	9.4363	-1.49913	0.0217933	0.583127	down	yes	LOC104935835	-	ribonuclease ZC3H12A
ihh	0.5224	2.4901	-2.23673	0.0218001	0.583127	down	yes	ihh	-	Indian hedgehog signaling molecule
LOC113747587	0.0274	0.9351	-4.87249	0.02188	0.583436	down	yes	LOC113747587	-	uncharacterized LOC113747587
LOC104935507	23.8818	8.5466	1.48248	0.0218827	0.583436	up	yes	LOC104935507	-	tripartite motif-containing protein 16
fhl3	13.0727	26.5351	-1.02021	0.021912	0.583436	down	yes	fhl3	-	four and a half LIM domains 3
LOC104931380	19.4233	7.3722	1.39766	0.0219181	0.583436	up	yes	LOC104931380	-	transforming growth factor beta receptor type 3
LOC104927601	5.6419	1.7849	1.65713	0.0219671	0.583726	up	yes	LOC104927601	-	diamine acetyltransferase 2
LOC104933672	1337.34	465.619	1.52212	0.0219822	0.583726	up	yes	LOC104933672	-	troponin T, cardiac muscle-like
casc1	1.9102	0.1488	3.60464	0.0220185	0.583984	up	yes	casc1	-	cancer susceptibility 1
LOC104929016	2.1661	0.2882	2.86897	0.0220921	0.584151	up	yes	LOC104929016	-	protein FAM131B
plekhg7	0.7514	3.6609	-2.29287	0.0221348	0.584151	down	yes	plekhg7	-	pleckstrin homology and RhoGEF domain containing G7
LOC104940655	9.609	3.5991	1.41661	0.0221367	0.584151	up	yes	LOC104940655	-	shaker-related potassium channel tsha2
LOC109140600	3.2265	0.7145	2.16575	0.022137	0.584151	up	yes	LOC109140600	-	immunoglobulin superfamily member 10
trip13	1.1453	4.4465	-1.94283	0.022158	0.584151	down	yes	trip13	-	thyroid hormone receptor interactor 13
LOC104924664	141.003	59.5797	1.24271	0.0222778	0.586604	up	yes	LOC104924664	-	sodium-coupled neutral amino acid transporter 3
sobp	3.8848	0.9031	2.09702	0.0223306	0.587289	up	yes	sobp	-	sine oculis binding protein homolog
LOC104924203	6.5472	14.2272	-1.11912	0.0223635	0.587451	down	yes	LOC104924203	-	15-hydroxyprostaglandin dehydrogenase [NAD(+)]
LOC104923174	6.1845	1.8374	1.74864	0.0225002	0.588435	up	yes	LOC104923174	-	gap junction alpha-3 protein
LOC104932695	0.7456	0	6.72646	0.0225194	0.588435	up	yes	LOC104932695	-	uncharacterized LOC104932695
LOC104929594	25.7051	49.7016	-0.951233	0.0225429	0.588435	down	no	LOC104929594	-	serine palmitoyltransferase 2
LOC104939697	0	0.8905	-6.98731	0.0225666	0.588435	down	yes	LOC104939697	-	high choriolytic enzyme 1
LOC104929711	0.8861	5.6999	-2.67802	0.0226049	0.588435	down	yes	LOC104929711	-	uncharacterized LOC104929711
LOC113745430	4.8137	0.1887	4.58467	0.0226793	0.588435	up	yes	LOC113745430	-	proteasome subunit beta type-7-like
LOC109141242	5.0256	0.964	2.37001	0.0226795	0.588435	up	yes	LOC109141242	-	major histocompatibility complex class I-related gene protein-like
LOC104918156	37.5203	19.0352	0.978664	0.0226868	0.588435	up	no	LOC104918156	-	receptor activity-modifying protein 3
adpgk	6.2728	17.5612	-1.48135	0.0227065	0.588435	down	yes	adpgk	-	ADP dependent glucokinase
rtn1	88.6894	42.3019	1.0679	0.0227094	0.588435	up	yes	rtn1	-	reticulon 1
disp1	31.2366	16.0408	0.960967	0.022775	0.588435	up	no	disp1	-	dispatched RND transporter family member 1
LOC109138068	0	0.5608	-6.32901	0.0227757	0.588435	down	yes	LOC109138068	-	inverted formin-2-like
LOC104929624	0.5959	4.1372	-2.80594	0.0228295	0.588435	down	yes	LOC104929624	-	GTP cyclohydrolase 1
gpx8	13.3352	5.5189	1.27068	0.0228333	0.588435	up	yes	gpx8	-	glutathione peroxidase 8 (putative)
LOC104933908	2.3654	7.8441	-1.7277	0.0228612	0.588435	down	yes	LOC104933908	-	cytoskeleton-associated protein 2
atp5if1	58.5276	26.4528	1.14525	0.0228958	0.588435	up	yes	atp5if1	-	ATP synthase inhibitory factor subunit 1
LOC113745454	0	0.9324	-7.05265	0.0229041	0.588435	down	yes	LOC113745454	-	general transcription factor II-I repeat domain-containing protein 2-like
dhrs1	8.5242	2.3884	1.83204	0.0229436	0.588435	up	yes	dhrs1	-	dehydrogenase/reductase 1
LOC104940091	5.0215	1.4901	1.74896	0.0229453	0.588435	up	yes	LOC104940091	-	immediate early response 3-interacting protein 1
LOC109140397	0	0.531	-6.25108	0.0229676	0.588435	down	yes	LOC109140397	-	anionic trypsin-1
LOC104923806	6.6551	14.8873	-1.15912	0.0229952	0.588435	down	yes	LOC104923806	-	endoplasmic reticulum mannosyl-oligosaccharide 1,2-alpha-mannosidase
LOC104934141	0.1528	1.9952	-3.60288	0.0230095	0.588435	down	yes	LOC104934141	-	FERM and PDZ domain-containing protein 1
LOC104918250	292.694	124.533	1.23281	0.0230407	0.588435	up	yes	LOC104918250	-	fibronectin
LOC109138449	50.1082	25.7247	0.961848	0.0230612	0.588435	up	no	LOC109138449	-	paralemmin-2
LOC113747586	13.9136	3.577	1.95662	0.0230717	0.588435	up	yes	LOC113747586	-	uncharacterized LOC113747586
LOC109140473	4.9862	0.8463	2.55025	0.0231304	0.589108	up	yes	LOC109140473	-	tripartite motif-containing protein 16
LOC104924882	5.4887	1.5993	1.77571	0.0231518	0.589108	up	yes	LOC104924882	-	stathmin
LOC104925534	1.7223	0.1038	3.93825	0.0232539	0.590416	up	yes	LOC104925534	-	inositol-trisphosphate 3-kinase B-like
adam10	14.6701	29.4805	-1.00687	0.0233011	0.590416	down	yes	adam10	-	ADAM metallopeptidase domain 10
LOC104930630	18.8377	41.3212	-1.13349	0.0233367	0.590416	down	yes	LOC104930630	-	non-muscle caldesmon-like
ecm2	17.1652	7.3852	1.21471	0.0234374	0.590416	up	yes	ecm2	-	extracellular matrix protein 2
LOC104922155	0	0.5256	-6.237	0.0234757	0.590416	down	yes	LOC104922155	-	gamma-aminobutyric acid receptor subunit rho-1
LOC104934377	7.3058	15.0827	-1.04491	0.0234762	0.590416	down	yes	LOC104934377	-	cytosolic 5'-nucleotidase 1A
LOC113746250	95.3343	28.5013	1.74193	0.0234834	0.590416	up	yes	LOC113746250	-	tripartite motif-containing protein 16-like
nexmif	0.6611	0	6.56713	0.0234857	0.590416	up	yes	nexmif	-	neurite extension and migration factor
upf3a	2.6158	0.408	2.6568	0.0234861	0.590416	up	yes	upf3a	-	UPF3A, regulator of nonsense mediated mRNA decay
LOC104927952	36.9885	19.0144	0.960043	0.0234974	0.590416	up	no	LOC104927952	-	cysteine/serine-rich nuclear protein 1
LOC104935879	7.9705	1.8885	2.07427	0.0235201	0.590416	up	yes	LOC104935879	-	E3 ubiquitin-protein ligase pellino homolog 1
LOC104917976	16.2392	38.4127	-1.24189	0.0235262	0.590416	down	yes	LOC104917976	-	inosine-uridine preferring nucleoside hydrolase
mast2	43.1654	100.834	-1.22349	0.0236279	0.592291	down	yes	mast2	-	microtubule associated serine/threonine kinase 2
LOC104928688	43.328	156.185	-1.84985	0.0236874	0.593104	down	yes	LOC104928688	-	neurofilament heavy polypeptide
LOC104924577	16.2246	41.1837	-1.34458	0.0238125	0.595558	down	yes	LOC104924577	-	protein FAM83H
LOC104923307	1.0742	7.1996	-2.75872	0.0238798	0.59656	down	yes	LOC104923307	-	FH2 domain-containing protein 1
LOC104920271	0	0.5621	-6.33026	0.0239516	0.597128	down	yes	LOC104920271	-	melanopsin-A
LOC104935748	0.0549	1.1921	-4.36622	0.0239691	0.597128	down	yes	LOC104935748	-	excitatory amino acid transporter 5-like
dpep1	11.5964	3.5735	1.69567	0.0239842	0.597128	up	yes	dpep1	-	dipeptidase 1
LOC104928276	2.0882	5.9659	-1.51277	0.0240804	0.598785	down	yes	LOC104928276	-	butyrophilin-like protein 2
LOC104917907	143.103	69.2636	1.04677	0.0241484	0.598785	up	yes	LOC104917907	-	alcohol dehydrogenase class-3
stpg4	0.7773	0	6.79863	0.0241624	0.598785	up	yes	stpg4	-	sperm-tail PG-rich repeat containing 4
LOC104931621	106.103	213.568	-1.00921	0.0241823	0.598785	down	yes	LOC104931621	-	14-3-3 protein beta/alpha-A
LOC104933183	8.646	1.5956	2.42859	0.0241873	0.598785	up	yes	LOC104933183	-	C-1-tetrahydrofolate synthase, cytoplasmic
LOC104937830	24.445	11.4732	1.09153	0.0243851	0.599586	up	yes	LOC104937830	-	myelin-oligodendrocyte glycoprotein-like
inpp5f	15.3594	30.5683	-0.99298	0.0243951	0.599586	down	no	inpp5f	-	inositol polyphosphate-5-phosphatase F
LOC104925615	0	0.5072	-6.18677	0.0244886	0.599586	down	yes	LOC104925615	-	sphingosine kinase 1-like
LOC104931814	50.3607	17.4462	1.52979	0.0244915	0.599586	up	yes	LOC104931814	-	probable nuclear hormone receptor HR38
LOC104928477	13.1716	25.9403	-0.978008	0.0245018	0.599586	down	no	LOC104928477	-	rho GTPase-activating protein 15
urad	0.1371	1.847	-3.75794	0.0245091	0.599586	down	yes	urad	-	ureidoimidazoline (2-oxo-4-hydroxy-4-carboxy-5-) decarboxylase
LOC104928637	0.6393	0	6.51912	0.0245264	0.599586	up	yes	LOC104928637	-	receptor-type tyrosine-protein phosphatase-like N
atg2a	27.9488	53.2319	-0.929637	0.0245656	0.599586	down	no	atg2a	-	autophagy related 2A
LOC104919741	1.5953	5.2388	-1.71564	0.0245804	0.599586	down	yes	LOC104919741	-	sodium-dependent proline transporter
LOC104935653	328.325	877.355	-1.41801	0.0246198	0.599586	down	yes	LOC104935653	-	filamin-A
LOC104934469	4.8776	11.3582	-1.21917	0.0246353	0.599586	down	yes	LOC104934469	-	interleukin-6 receptor subunit alpha
LOC113744505	57.571	30.3278	0.92459	0.0246511	0.599586	up	no	LOC113744505	-	copine-3-like
srp14	30.7981	13.1702	1.22567	0.0246696	0.599586	up	yes	srp14	-	signal recognition particle 14
runx3	8.3475	19.1062	-1.19424	0.0246839	0.599586	down	yes	runx3	-	runt related transcription factor 3
LOC104929477	162.338	400.308	-1.3022	0.0247155	0.599586	down	yes	LOC104929477	-	E3 ubiquitin-protein ligase HERC2
LOC104921630	27.9584	12.0981	1.20769	0.0247183	0.599586	up	yes	LOC104921630	-	tripartite motif-containing protein 55
LOC113747163	12.9667	26.7683	-1.04459	0.0247464	0.599586	down	yes	LOC113747163	-	F-box-like/WD repeat-containing protein TBL1XR1
hgd	26.194	13.166	0.992274	0.0247503	0.599586	up	no	hgd	-	homogentisate 1,2-dioxygenase
LOC104938478	0.438	0	5.98066	0.0247598	0.599586	up	yes	LOC104938478	-	homeobox protein DBX1-B
LOC104938422	0.7715	0.0157	5.10098	0.0247663	0.599586	up	yes	LOC104938422	-	C-type lectin galactose-binding isoform-like
diaph1	14.8037	29.2459	-0.98171	0.0248706	0.600611	down	no	diaph1	-	diaphanous related formin 1
LOC104927959	46.1508	24.5142	0.912737	0.0248751	0.600611	up	no	LOC104927959	-	kelch-like protein 40a
loxl4	0	0.7606	-6.7651	0.0248932	0.600611	down	yes	loxl4	-	lysyl oxidase like 4
LOC104925806	65.3458	16.3738	1.99603	0.0249331	0.600611	up	yes	LOC104925806	-	uncharacterized LOC104925806
LOC113744918	2.1061	0	8.22728	0.0249456	0.600611	up	yes	LOC113744918	-	NADH dehydrogenase [ubiquinone] flavoprotein 1, mitochondrial-like
LOC104928147	9.1845	18.5644	-1.01555	0.0250033	0.60062	down	yes	LOC104928147	-	tripartite motif-containing protein 16-like protein
LOC113744566	0	0.7608	-6.76651	0.0250498	0.60062	down	yes	LOC113744566	-	uncharacterized LOC113744566
vcam1	28.2276	8.109	1.79854	0.025055	0.60062	up	yes	vcam1	-	vascular cell adhesion molecule 1
psat1	1.9929	6.9292	-1.7873	0.0250555	0.60062	down	yes	psat1	-	phosphoserine aminotransferase 1
LOC104922556	0.7051	4.7909	-2.7682	0.0251167	0.600937	down	yes	LOC104922556	-	papilin-like
LOC109136703	1.5538	9.3412	-2.60494	0.0251235	0.600937	down	yes	LOC109136703	-	neurabin-1
LOC104936502	0.2082	1.9564	-3.22629	0.0252132	0.601017	down	yes	LOC104936502	-	beta-1,3-galactosyltransferase 1-like
LOC104925770	4.0635	9.8331	-1.27457	0.0252319	0.601017	down	yes	LOC104925770	-	putative ferric-chelate reductase 1
LOC104919716	7.4407	18.7209	-1.33099	0.0252442	0.601017	down	yes	LOC104919716	-	mitochondrial uncoupling protein 2
LOC104937288	1.6694	0.0871	4.12455	0.0252547	0.601017	up	yes	LOC104937288	-	diacylglycerol O-acyltransferase 2
sema6d	24.0607	62.5152	-1.37781	0.0252781	0.601017	down	yes	sema6d	-	semaphorin 6D
LOC104939608	63.3761	14.1766	2.15993	0.0253326	0.601017	up	yes	LOC104939608	-	vinculin
LOC104933210	301.259	136.098	1.1463	0.0253454	0.601017	up	yes	LOC104933210	-	calsequestrin-1
lgals3bp	342.564	104.354	1.7149	0.0253634	0.601017	up	yes	lgals3bp	-	galectin 3 binding protein
LOC109137747	5.1276	11.5437	-1.17135	0.0253735	0.601017	down	yes	LOC109137747	-	NLR family CARD domain-containing protein 3-like
LOC109138660	0	0.5312	-6.24949	0.0254998	0.602754	down	yes	LOC109138660	-	sulfate anion transporter 1
LOC104917924	25.7532	13.5731	0.923545	0.0255055	0.602754	up	no	LOC104917924	-	ankyrin repeat and SOCS box protein 5
alas2	1.7116	8.3233	-2.29207	0.0255969	0.602754	down	yes	alas2	-	5'-aminolevulinate synthase 2
myo9b	39.3346	79.4013	-1.0134	0.0256018	0.602754	down	yes	myo9b	-	myosin IXB
LOC104918393	119.074	27.6666	2.1058	0.0256462	0.602754	up	yes	LOC104918393	-	immunoglobulin-like and fibronectin type III domain-containing protein 1
LOC104936667	1.2622	4.2084	-1.73197	0.0256737	0.602754	down	yes	LOC104936667	-	kinesin-like protein KIF2C
LOC109142801	13.3888	6.4052	1.06294	0.02572	0.602754	up	yes	LOC109142801	-	uncharacterized LOC109142801
LOC113747420	0.0229	1.1319	-5.21958	0.025732	0.602754	down	yes	LOC113747420	-	uncharacterized LOC113747420
cobl	18.8383	8.4194	1.16185	0.0257358	0.602754	up	yes	cobl	-	cordon-bleu WH2 repeat protein
LOC104929060	23.5089	11.7659	0.998346	0.0257401	0.602754	up	no	LOC104929060	-	nuclear receptor subfamily 1 group D member 1
LOC104933066	11.6351	22.5238	-0.95253	0.0257772	0.602754	down	no	LOC104933066	-	mothers against decapentaplegic homolog 4
LOC109136707	9.1845	0.7468	3.61882	0.0257996	0.602754	up	yes	LOC109136707	-	polyubiquitin
nipa2	6.6377	13.8258	-1.05838	0.0258098	0.602754	down	yes	nipa2	-	NIPA magnesium transporter 2
LOC104921611	50.4675	23.5649	1.09847	0.0258315	0.602754	up	yes	LOC104921611	-	RING finger protein 122-like
ankrd24	2.7313	0.5129	2.39348	0.0259439	0.603099	up	yes	ankrd24	-	ankyrin repeat domain 24
uba5	36.2079	18.3013	0.984629	0.0259675	0.603099	up	no	uba5	-	ubiquitin like modifier activating enzyme 5
LOC104937783	0.6161	3.6011	-2.54163	0.0260113	0.603099	down	yes	LOC104937783	-	metabotropic glutamate receptor 7-like
ccnf	1.5934	5.0981	-1.66892	0.0260447	0.603099	down	yes	ccnf	-	cyclin F
LOC113746043	6.513	2.1416	1.59855	0.0260586	0.603099	up	yes	LOC113746043	-	zinc finger and SCAN domain-containing protein 2-like
LOC104939025	10.9932	3.411	1.68543	0.0260783	0.603099	up	yes	LOC104939025	-	collagen alpha-1(XXVIII) chain
LOC104918305	0.2737	2.5149	-3.14889	0.0261106	0.603099	down	yes	LOC104918305	-	G-protein coupled receptor 55
LOC104927062	138.254	70.462	0.972398	0.0261462	0.603099	up	no	LOC104927062	-	myozenin-2
stom	37.5639	19.4201	0.951843	0.0262007	0.603099	up	no	stom	-	stomatin
dapl1	26.161	9.909	1.40003	0.0262498	0.603099	up	yes	dapl1	-	death associated protein like 1
LOC104926322	70.446	32.7642	1.10397	0.0262794	0.603099	up	yes	LOC104926322	-	peroxiredoxin-5, mitochondrial
LOC113747162	89.6531	9.425	3.24938	0.0263199	0.603099	up	yes	LOC113747162	-	uncharacterized LOC113747162
plekhs1	1.9435	5.9226	-1.60211	0.0263216	0.603099	down	yes	plekhs1	-	pleckstrin homology domain containing S1
LOC104937283	51.787	22.9878	1.17098	0.0263886	0.603099	up	yes	LOC104937283	-	acetylcholine receptor subunit gamma
tor4a	4.1656	10.3443	-1.30963	0.0264005	0.603099	down	yes	tor4a	-	torsin family 4 member A
LOC104924694	293.726	96.1561	1.61108	0.0264434	0.603099	up	yes	LOC104924694	-	heat shock protein HSP 90-alpha 1
LOC104932515	0.0655	1.3333	-4.15429	0.0264813	0.603099	down	yes	LOC104932515	-	cone cGMP-specific 3',5'-cyclic phosphodiesterase subunit alpha'
LOC104926037	0	0.4853	-6.12267	0.0264884	0.603099	down	yes	LOC104926037	-	leucine-rich repeat-containing protein 52
LOC104938637	12.0789	28.4421	-1.2351	0.026498	0.603099	down	yes	LOC104938637	-	transient receptor potential cation channel subfamily M member 4-like
xaf1	31.2233	9.0885	1.78048	0.0264991	0.603099	up	yes	xaf1	-	XIAP associated factor 1
asns	9.4206	19.2937	-1.03278	0.0265054	0.603099	down	yes	asns	-	asparagine synthetase (glutamine-hydrolyzing)
LOC104920542	10.0495	2.5448	1.97605	0.0265225	0.603099	up	yes	LOC104920542	-	dual specificity protein kinase CLK2
frmd5	3.0559	0.466	2.70339	0.0265249	0.603099	up	yes	frmd5	-	FERM domain containing 5
gas1	55.2991	29.7175	0.895915	0.0265531	0.603099	up	no	gas1	-	growth arrest specific 1
LOC104930017	4.1688	0.603	2.78311	0.0265601	0.603099	up	yes	LOC104930017	-	zinc finger matrin-type protein 4
rnd3	43.1948	23.3324	0.888328	0.0265612	0.603099	up	no	rnd3	-	Rho family GTPase 3
LOC104919003	4.5388	11.523	-1.34536	0.0266161	0.603501	down	yes	LOC104919003	-	UDP-glucuronosyltransferase 2A2
serpini1	0	0.4884	-6.13125	0.0267078	0.603501	down	yes	serpini1	-	serpin family I member 1
rccd1	4.8641	1.4308	1.75796	0.0267175	0.603501	up	yes	rccd1	-	RCC1 domain containing 1
ndufa4	167.293	67.0979	1.31789	0.0267382	0.603501	up	yes	ndufa4	-	NDUFA4, mitochondrial complex associated
LOC104931645	26.8316	59.5141	-1.14849	0.0267951	0.603501	down	yes	LOC104931645	-	sarcoplasmic/endoplasmic reticulum calcium ATPase 2
LOC104925332	3.3237	0.6413	2.35452	0.0268359	0.603501	up	yes	LOC104925332	-	calcium-binding protein 7
LOC104936438	0	0.5126	-6.20112	0.0268571	0.603501	down	yes	LOC104936438	-	apolipoprotein D
LOC104935421	23.576	11.8005	0.997673	0.0268654	0.603501	up	no	LOC104935421	-	sarcolemmal membrane-associated protein
kcnj11	49.05	22.2615	1.13907	0.0268687	0.603501	up	yes	kcnj11	-	potassium voltage-gated channel subfamily J member 11
lto1	61.1456	30.9292	0.983021	0.0268872	0.603501	up	no	lto1	-	LTO1, ABCE1 maturation factor
sspn	86.7115	44.3399	0.96741	0.0269378	0.603501	up	no	sspn	-	sarcospan
LOC104933025	42.8047	82.1736	-0.940799	0.0269582	0.603501	down	no	LOC104933025	-	puromycin-sensitive aminopeptidase
LOC109141703	85.2463	43.9814	0.954688	0.0269728	0.603501	up	no	LOC109141703	-	hypothetical protein
LOC104933212	8.2143	2.545	1.68365	0.0269903	0.603501	up	yes	LOC104933212	-	F-box only protein 2
LOC104920329	6.3252	13.1443	-1.05465	0.0270138	0.603501	down	yes	LOC104920329	-	thyroid adenoma-associated protein homolog
LOC104925715	59.686	32.8595	0.86093	0.0270342	0.603501	up	no	LOC104925715	-	coagulation factor X
LOC104918183	0.1259	1.6073	-3.6295	0.0270492	0.603501	down	yes	LOC104918183	-	protein S100-A1
LOC104929807	44.7932	23.7269	0.916705	0.027091	0.603501	up	no	LOC104929807	-	septin-9
crebl2	30.0362	13.9426	1.10627	0.0272703	0.603501	up	yes	crebl2	-	cAMP responsive element binding protein like 2
LOC104932124	15.1072	6.8322	1.14503	0.0272784	0.603501	up	yes	LOC104932124	-	microtubule-associated protein 1B
sult1a4	61.5333	20.4798	1.58653	0.0273104	0.603501	up	yes	sult1a4	-	sulfotransferase family 1A member 4
LOC113744076	27.7816	14.46	0.941966	0.027331	0.603501	up	no	LOC113744076	-	tripartite motif-containing protein 16-like
emp2	21.4844	10.4216	1.0435	0.027338	0.603501	up	yes	emp2	-	epithelial membrane protein 2
tgfb1i1	32.3021	14.611	1.14417	0.0273561	0.603501	up	yes	tgfb1i1	-	transforming growth factor beta 1 induced transcript 1
mfap3	1.5407	6.7211	-2.1361	0.027379	0.603501	down	yes	mfap3	-	microfibril associated protein 3
LOC104937562	0.6149	0	6.46468	0.0273828	0.603501	up	yes	LOC104937562	-	4F2 cell-surface antigen heavy chain
LOC104919742	1.3249	4.8956	-1.89162	0.0273845	0.603501	down	yes	LOC104919742	-	lysophosphatidic acid receptor 6
LOC104923793	1.7095	5.6786	-1.7276	0.0273957	0.603501	down	yes	LOC104923793	-	ectonucleoside triphosphate diphosphohydrolase 2
LOC104921060	0	0.5121	-6.19783	0.0274107	0.603501	down	yes	LOC104921060	-	phospholipid-transporting ATPase IC
plin2	20.6212	38.9296	-0.916665	0.0275088	0.603501	down	no	plin2	-	perilipin 2
setd7	104.181	52.8453	0.979204	0.0275365	0.603501	up	no	setd7	-	SET domain containing lysine methyltransferase 7
fsd2	44.6748	24.6494	0.857704	0.027555	0.603501	up	no	fsd2	-	fibronectin type III and SPRY domain containing 2
dio1	4.513	1.1641	1.94459	0.0275619	0.603501	up	yes	dio1	-	iodothyronine deiodinase 1
plekhm1	25.9909	47.5971	-0.872734	0.0276017	0.603501	down	no	plekhm1	-	pleckstrin homology and RUN domain containing M1
coro1c	37.0229	69.1463	-0.901194	0.0277296	0.603501	down	no	coro1c	-	coronin 1C
LOC109139449	8.6229	1.1238	2.92713	0.0277497	0.603501	up	yes	LOC109139449	-	uncharacterized LOC109139449
LOC104934197	13.0452	3.9395	1.72442	0.0278015	0.603501	up	yes	LOC104934197	-	prominin-1-A
ap1m2	0.8829	3.561	-2.01041	0.0278183	0.603501	down	yes	ap1m2	-	adaptor related protein complex 1 subunit mu 2
LOC104925792	2.4315	7.3777	-1.6053	0.0278399	0.603501	down	yes	LOC104925792	-	claudin-4
pfas	5.6605	12.5075	-1.14363	0.0278433	0.603501	down	yes	pfas	-	phosphoribosylformylglycinamidine synthase
myo19	3.2014	7.9313	-1.30739	0.0278573	0.603501	down	yes	myo19	-	myosin XIX
LOC104935006	26.6659	50.7022	-0.926923	0.0278716	0.603501	down	no	LOC104935006	-	cell division control protein 42 homolog
LOC104938728	2.2999	0.1618	3.75072	0.0278801	0.603501	up	yes	LOC104938728	-	major histocompatibility complex class I-related gene protein-like
LOC104929813	17.362	7.1843	1.27149	0.0278874	0.603501	up	yes	LOC104929813	-	trinucleotide repeat-containing gene 6C protein
LOC104926835	47.5266	95.1553	-1.00152	0.0278986	0.603501	down	yes	LOC104926835	-	guanine nucleotide-binding protein G(k) subunit alpha
col22a1	12.8584	4.218	1.60604	0.0279082	0.603501	up	yes	col22a1	-	collagen type XXII alpha 1 chain
LOC113745315	0	0.7242	-6.69436	0.0279115	0.603501	down	yes	LOC113745315	-	sialic acid-binding Ig-like lectin 14
ric1	14.0861	33.4834	-1.24774	0.0279137	0.603501	down	yes	ric1	-	RIC1 homolog, RAB6A GEF complex partner 1
LOC104926332	0.5917	0	6.39832	0.0279302	0.603501	up	yes	LOC104926332	-	leucine-rich repeat transmembrane protein FLRT1
nepro	9.7451	3.2713	1.57176	0.0279546	0.603501	up	yes	nepro	-	nucleolus and neural progenitor protein
LOC104918909	10.0828	19.4168	-0.945167	0.0279974	0.603729	down	no	LOC104918909	-	inactive rhomboid protein 1
homer3	26.5098	13.1268	1.01317	0.0280203	0.603729	up	yes	homer3	-	homer scaffold protein 3
LOC104919580	90.03	40.3262	1.15851	0.028055	0.603835	up	yes	LOC104919580	-	thyroid hormone receptor-associated protein 3
LOC104924294	4.4662	0.4499	3.28275	0.0280956	0.603835	up	yes	LOC104924294	-	PR domain zinc finger protein 8
clspn	2.5063	8.3622	-1.73711	0.0281215	0.603835	down	yes	clspn	-	claspin
plcb3	13.6213	33.8763	-1.31384	0.0281611	0.603835	down	yes	plcb3	-	phospholipase C beta 3
LOC104933140	0	0.4762	-6.095	0.0281658	0.603835	down	yes	LOC104933140	-	haloacid dehalogenase-like hydrolase domain-containing 5
fam167a	0.1877	1.962	-3.32848	0.0281903	0.603835	down	yes	fam167a	-	family with sequence similarity 167 member A
synpo	60.8719	28.8875	1.07534	0.0282472	0.604121	up	yes	synpo	-	synaptopodin
LOC104924561	38.4347	11.7094	1.71445	0.0282693	0.604121	up	yes	LOC104924561	-	uncharacterized LOC104924561
LOC104918545	85.5711	40.0514	1.09504	0.0282863	0.604121	up	yes	LOC104918545	-	talin-2
LOC104927851	5.9027	13.3107	-1.17116	0.0283161	0.604168	down	yes	LOC104927851	-	far upstream element-binding protein 2-like
mllt11	27.9095	10.5117	1.40879	0.0283465	0.604229	up	yes	mllt11	-	MLLT11, transcription factor 7 cofactor
adam15	13.5855	26.6146	-0.969287	0.0283778	0.604309	down	no	adam15	-	ADAM metallopeptidase domain 15
LOC109140370	1.9382	6.3264	-1.70075	0.0284873	0.604963	down	yes	LOC109140370	-	protein-tyrosine kinase 6
LOC104918750	0	0.5111	-6.19896	0.0284966	0.604963	down	yes	LOC104918750	-	trypsin-3
LOC104930151	8.3368	18.9858	-1.18675	0.0285009	0.604963	down	yes	LOC104930151	-	phospholipase C like 1 (inactive)
LOC104937208	0.0274	0.8722	-4.76787	0.0285555	0.604963	down	yes	LOC104937208	-	anionic trypsin-2
phlda1	7.7571	3.152	1.29639	0.0285823	0.604963	up	yes	phlda1	-	pleckstrin homology like domain family A member 1
LOC104919363	8.2549	2.9067	1.50077	0.0286349	0.604963	up	yes	LOC104919363	-	epithelial membrane protein 3
LOC104935360	9.497	20.6991	-1.12314	0.0286948	0.604963	down	yes	LOC104935360	-	presenilin-1
LOC113744707	0	0.4865	-6.12832	0.0287816	0.604963	down	yes	LOC113744707	-	uncharacterized LOC113744707
LOC113747071	5.617	1.6226	1.79029	0.028783	0.604963	up	yes	LOC113747071	-	transferrin receptor protein 1-like
mcm5	6.5918	14.6886	-1.15378	0.0287886	0.604963	down	yes	mcm5	-	minichromosome maintenance complex component 5
stx18	45.0705	21.0429	1.0982	0.0288063	0.604963	up	yes	stx18	-	syntaxin 18
sv2a	0	0.4986	-6.1595	0.028817	0.604963	down	yes	sv2a	-	synaptic vesicle glycoprotein 2A
ermp1	2.0364	6.0388	-1.5594	0.0288845	0.604963	down	yes	ermp1	-	endoplasmic reticulum metallopeptidase 1
LOC109139914	0	0.6846	-6.61603	0.0289017	0.604963	down	yes	LOC109139914	-	E3 ubiquitin-protein ligase MARCH9
LOC104929775	23.086	6.3814	1.8546	0.0289196	0.604963	up	yes	LOC104929775	-	sodium/calcium exchanger 3
LOC104940408	4.3263	11.8324	-1.45085	0.0289274	0.604963	down	yes	LOC104940408	-	cathepsin L1
ankh	19.9897	47.8089	-1.25959	0.0289308	0.604963	down	yes	ankh	-	ANKH inorganic pyrophosphate transport regulator
LOC104936518	13.3512	24.8528	-0.896133	0.0289615	0.604963	down	no	LOC104936518	-	TSC22 domain family protein 1
smoc1	42.6138	19.2046	1.1491	0.0289663	0.604963	up	yes	smoc1	-	SPARC related modular calcium binding 1
itpk1	17.8523	33.2196	-0.896043	0.0289673	0.604963	down	no	itpk1	-	inositol-tetrakisphosphate 1-kinase
LOC104937796	0.0218	0.7198	-4.59446	0.0289877	0.604963	down	yes	LOC104937796	-	NAD(P)H dehydrogenase [quinone] 1
LOC104932866	26.9106	2.5828	3.3803	0.0290281	0.605074	up	yes	LOC104932866	-	B2 bradykinin receptor
gorasp2	1.7216	5.4366	-1.66126	0.0290751	0.605074	down	yes	gorasp2	-	golgi reassembly stacking protein 2
LOC104935113	10.4275	3.3996	1.61425	0.0291129	0.605074	up	yes	LOC104935113	-	histone H2B 3
nadk	4.5959	14.6053	-1.6643	0.0291222	0.605074	down	yes	nadk	-	NAD kinase
pcsk7	14.3553	27.2485	-0.923638	0.029131	0.605074	down	no	pcsk7	-	proprotein convertase subtilisin/kexin type 7
LOC104929509	0.1092	1.5553	-3.70312	0.0292167	0.605621	down	yes	LOC104929509	-	lysophospholipase D GDPD3
abhd13	3.3862	8.7182	-1.35892	0.0292361	0.605621	down	yes	abhd13	-	abhydrolase domain containing 13
LOC104932451	48.533	25.7995	0.911301	0.0292545	0.605621	up	no	LOC104932451	-	transcription factor COE1
asb12	34.1625	17.9677	0.926389	0.0292731	0.605621	up	no	asb12	-	ankyrin repeat and SOCS box containing 12
LOC104937524	0	0.461	-6.05101	0.0292976	0.605621	down	yes	LOC104937524	-	sodium/calcium exchanger 1
LOC104930282	11.2858	4.4094	1.353	0.029349	0.605621	up	yes	LOC104930282	-	B-cell receptor CD22
LOC104918890	1.3131	4.5012	-1.77306	0.0293505	0.605621	down	yes	LOC104918890	-	BTB/POZ domain-containing protein KCTD5
slc12a6	11.7653	23.9305	-1.0228	0.0293917	0.605899	down	yes	slc12a6	-	solute carrier family 12 member 6
LOC104927108	0	0.6735	-6.58963	0.0295	0.607562	down	yes	LOC104927108	-	ecto-ADP-ribosyltransferase 5-like
slc23a1	0.6172	0	6.4555	0.029546	0.607938	up	yes	slc23a1	-	solute carrier family 23 member 1
LOC109142935	1.152	0	7.34917	0.029629	0.609075	up	yes	LOC109142935	-	uncharacterized LOC109142935
rab3d	10.1156	20.265	-1.00141	0.0298366	0.611017	down	yes	rab3d	-	RAB3D, member RAS oncogene family
LOC109141676	0.1371	1.7653	-3.69124	0.0298609	0.611017	down	yes	LOC109141676	-	claudin-4
nfkbil1	11.6776	4.6134	1.3384	0.0298655	0.611017	up	yes	nfkbil1	-	NFKB inhibitor like 1
LOC109137053	1.3317	6.2559	-2.21301	0.0299452	0.611017	down	yes	LOC109137053	-	A-kinase anchor protein 12-like
LOC104932212	656.402	251.211	1.38565	0.0299473	0.611017	up	yes	LOC104932212	-	collagen alpha-1(I) chain
atp5md	58.601	29.1024	1.00944	0.0299553	0.611017	up	yes	atp5md	-	ATP synthase membrane subunit DAPIT
LOC104931897	10.4627	3.8456	1.44051	0.0299963	0.611017	up	yes	LOC104931897	-	putative methyltransferase ydaC
LOC104934266	9.5957	18.7975	-0.96927	0.0300458	0.611017	down	no	LOC104934266	-	inactive phospholipase C-like protein 2
nxt2	13.0858	3.4349	1.92762	0.0300607	0.611017	up	yes	nxt2	-	nuclear transport factor 2 like export factor 2
syf2	102.307	41.2671	1.30957	0.0300678	0.611017	up	yes	syf2	-	SYF2 pre-mRNA splicing factor
paics	13.3116	26.677	-1.0028	0.03008	0.611017	down	yes	paics	-	phosphoribosylaminoimidazole carboxylase and phosphoribosylaminoimidazolesuccinocarboxamide synthase
jpt1	67.5205	20.1062	1.7472	0.0301138	0.611017	up	yes	jpt1	-	Jupiter microtubule associated homolog 1
col6a3	721.305	242.001	1.57555	0.0301235	0.611017	up	yes	col6a3	-	collagen type VI alpha 3 chain
evx2	0.6801	0	6.59321	0.0301253	0.611017	up	yes	evx2	-	even-skipped homeobox 2
LOC104923120	6.8638	1.8787	1.86612	0.0301414	0.611017	up	yes	LOC104923120	-	zinc finger protein 385D
LOC104932900	0	0.4927	-6.14513	0.0302761	0.613085	down	yes	LOC104932900	-	ubiquitin carboxyl-terminal hydrolase 47-like
abcd2	12.0171	24.5679	-1.03061	0.0303422	0.613085	down	yes	abcd2	-	ATP binding cassette subfamily D member 2
LOC104927797	14.6448	28.0333	-0.936344	0.0303531	0.613085	down	no	LOC104927797	-	interferon regulatory factor 2-binding protein 1
LOC104935228	2.2494	0.4377	2.34331	0.0303552	0.613085	up	yes	LOC104935228	-	steroidogenic acute regulatory protein, mitochondrial
oaf	7.8127	15.3837	-0.976401	0.0304703	0.614023	down	no	oaf	-	out at first homolog
LOC104939929	3.2715	14.2426	-2.13261	0.0304981	0.614023	down	yes	LOC104939929	-	calpain-1 catalytic subunit
LOC104928878	8.4647	3.3747	1.32457	0.0304991	0.614023	up	yes	LOC104928878	-	collagen alpha-2(VI) chain
glce	12.8033	28.4698	-1.15286	0.0305136	0.614023	down	yes	glce	-	glucuronic acid epimerase
tcf15	10.9384	2.2859	2.25562	0.030614	0.614383	up	yes	tcf15	-	transcription factor 15
ccn4	6.2068	2.1328	1.53925	0.0306149	0.614383	up	yes	ccn4	-	cellular communication network factor 4
LOC113746671	16.3758	6.261	1.38673	0.0306594	0.614383	up	yes	LOC113746671	-	uncharacterized LOC113746671
phykpl	14.0405	6.9743	1.00847	0.0306802	0.614383	up	yes	phykpl	-	5-phosphohydroxy-L-lysine phospho-lyase
kcp	16.0915	6.8014	1.24122	0.0307345	0.614383	up	yes	kcp	-	kielin cysteine rich BMP regulator
LOC104923337	35.1486	73.7529	-1.06929	0.0307363	0.614383	down	yes	LOC104923337	-	microtubule-associated protein futsch
LOC104939028	6.4682	14.9548	-1.20791	0.0307419	0.614383	down	yes	LOC104939028	-	zinc finger SWIM domain-containing protein 6
LOC109140980	0.4265	3.3114	-2.91681	0.0307556	0.614383	down	yes	LOC109140980	-	interferon-induced protein 44
LOC104935379	30.4668	8.8777	1.77718	0.0308094	0.61487	up	yes	LOC104935379	-	probable glutamate receptor
LOC104937926	11.7173	5.6075	1.06263	0.030836	0.61487	up	yes	LOC104937926	-	palmdelphin
LOC104919938	7.4852	18.5129	-1.30407	0.0309325	0.615068	down	yes	LOC104919938	-	plexin-A2
pros1	30.813	13.572	1.18241	0.0309507	0.615068	up	yes	pros1	-	protein S
LOC104928361	3.528	10.2978	-1.54842	0.0309752	0.615068	down	yes	LOC104928361	-	vasopressin V2 receptor
LOC104933259	21.8643	39.8609	-0.866325	0.0309852	0.615068	down	no	LOC104933259	-	protein phosphatase Slingshot homolog 3
LOC104932390	0.3586	0	5.69335	0.0309861	0.615068	up	yes	LOC104932390	-	uncharacterized LOC104932390
acap1	9.981	19.2503	-0.947327	0.0311404	0.617567	down	no	acap1	-	ArfGAP with coiled-coil, ankyrin repeat and PH domains 1
LOC104928591	16.7686	7.5552	1.14972	0.0311827	0.617567	up	yes	LOC104928591	-	anthrax toxin receptor 1
gda	11.649	31.9233	-1.45219	0.0312036	0.617567	down	yes	gda	-	guanine deaminase
LOC104935364	23.3145	43.974	-0.914721	0.0312304	0.617567	down	no	LOC104935364	-	F-actin-uncapping protein LRRC16A
LOC113744316	0.5352	0	6.25617	0.0313386	0.617567	up	yes	LOC113744316	-	uncharacterized LOC113744316
ndc80	2.9948	7.9382	-1.40163	0.0313941	0.617567	down	yes	ndc80	-	NDC80, kinetochore complex component
myb	4.1846	10.6786	-1.35505	0.0314881	0.617567	down	yes	myb	-	MYB proto-oncogene, transcription factor
LOC113747897	1684.2	624.577	1.43109	0.0315747	0.617567	up	yes	LOC113747897	-	myosin-binding protein C, fast-type-like
LOC104920517	10.3513	4.6114	1.16563	0.0317835	0.617567	up	yes	LOC104920517	-	caveolin-2
LOC104919156	2.8874	0.5605	2.35179	0.0317883	0.617567	up	yes	LOC104919156	-	histamine H3 receptor
LOC104937924	0	0.4735	-6.08933	0.0318175	0.617567	down	yes	LOC104937924	-	putative ferric-chelate reductase 1
LOC113744337	0.847	0	6.92128	0.0318413	0.617567	up	yes	LOC113744337	-	uncharacterized LOC113744337
LOC104938741	1.4853	4.735	-1.6643	0.0318453	0.617567	down	yes	LOC104938741	-	kinesin-like protein KIF20A
LOC104940623	3.7163	1.0193	1.85836	0.0318695	0.617567	up	yes	LOC104940623	-	G-protein coupled receptor 22
sp5	0	0.4353	-5.96875	0.0319077	0.617567	down	yes	sp5	-	Sp5 transcription factor
sord	3.5519	8.4364	-1.2454	0.032	0.617567	down	yes	sord	-	sorbitol dehydrogenase
dnajc19	20.972	9.9325	1.07775	0.0320169	0.617567	up	yes	dnajc19	-	DnaJ heat shock protein family (Hsp40) member C19
trdn	65.0635	32.7734	0.98908	0.0320916	0.617567	up	no	trdn	-	triadin
arl14	40.0595	17.6762	1.1806	0.0321192	0.617567	up	yes	arl14	-	ADP ribosylation factor like GTPase 14
LOC104927002	0.1097	1.5084	-3.77192	0.0321318	0.617567	down	yes	LOC104927002	-	keratinocyte-associated protein 3
znf326	11.6895	5.1767	1.17398	0.0321702	0.617567	up	yes	znf326	-	zinc finger protein 326
ppp1r3b	0.1371	1.6956	-3.6318	0.0322039	0.617567	down	yes	ppp1r3b	-	protein phosphatase 1 regulatory subunit 3B
LOC104931953	0	0.4439	-5.99765	0.0322484	0.617567	down	yes	LOC104931953	-	deoxyribonuclease-2-beta-like
LOC104928443	0	0.4472	-6.0075	0.0322564	0.617567	down	yes	LOC104928443	-	annexin A2-like
tmem45a	8.031	3.542	1.17881	0.032268	0.617567	up	yes	tmem45a	-	transmembrane protein 45A
LOC104919521	34.6502	15.6704	1.14428	0.0322933	0.617567	up	yes	LOC104919521	-	microtubule-associated protein futsch
LOC104927817	0	0.4554	-6.03209	0.0323028	0.617567	down	yes	LOC104927817	-	hydroxylysine kinase
LOC104937405	5.556	14.0691	-1.33745	0.032313	0.617567	down	yes	LOC104937405	-	ETS domain-containing protein Elk-1-like
rapgef6	19.7849	37.2334	-0.911532	0.0323801	0.617567	down	no	rapgef6	-	Rap guanine nucleotide exchange factor 6
slc14a1	0	0.6342	-6.50313	0.0323947	0.617567	down	yes	slc14a1	-	solute carrier family 14 member 1 (Kidd blood group)
LOC104935088	11.2014	3.782	1.56647	0.0324018	0.617567	up	yes	LOC104935088	-	endosialin
LOC104935016	59.6856	110.232	-0.885104	0.0324066	0.617567	down	no	LOC104935016	-	chromodomain-helicase-DNA-binding protein 4
LOC104934474	0.7649	3.2291	-2.06268	0.0324129	0.617567	down	yes	LOC104934474	-	semaphorin-6D
rpl29	177.445	60.9708	1.54102	0.0324179	0.617567	up	yes	rpl29	-	ribosomal protein L29
hint1	41.0231	17.808	1.20319	0.032448	0.617567	up	yes	hint1	-	histidine triad nucleotide binding protein 1
LOC113745810	2.0023	0.029	5.74277	0.0324632	0.617567	up	yes	LOC113745810	-	uncharacterized LOC113745810
dock5	21.6347	45.0213	-1.05773	0.0324643	0.617567	down	yes	dock5	-	dedicator of cytokinesis 5
LOC104927570	0.5351	2.432	-2.1639	0.0324805	0.617567	down	yes	LOC104927570	-	lanosterol 14-alpha demethylase
LOC104931754	18.2985	9.5622	0.935402	0.0324816	0.617567	up	no	LOC104931754	-	D-dopachrome decarboxylase-A
LOC104928540	0	0.6637	-6.56684	0.032489	0.617567	down	yes	LOC104928540	-	CD109 antigen
LOC104932929	6.2027	12.8307	-1.04798	0.032503	0.617567	down	yes	LOC104932929	-	protein MB21D2
LOC113747596	0.9594	5.2006	-2.44299	0.0325367	0.617567	down	yes	LOC113747596	-	probable serine/threonine-protein kinase clkA
LOC113744463	0	0.4482	-6.00802	0.032542	0.617567	down	yes	LOC113744463	-	uncharacterized LOC113744463
LOC104939582	1.9171	0.3263	2.52614	0.0325509	0.617567	up	yes	LOC104939582	-	protocadherin beta-16
LOC104937250	8.4743	17.3021	-1.03025	0.032562	0.617567	down	yes	LOC104937250	-	Hypothetical protein
svopl	1.6994	6.3423	-1.90963	0.0325805	0.617567	down	yes	svopl	-	SVOP like
LOC104920795	13.2883	26.6022	-0.999903	0.0326353	0.617567	down	no	LOC104920795	-	signal transducer and activator of transcription 1-alpha/beta
LOC113745655	19.4386	8.4233	1.20428	0.032642	0.617567	up	yes	LOC113745655	-	peptidyl-prolyl cis-trans isomerase F, mitochondrial-like
vwde	4.9008	1.7076	1.51634	0.0326727	0.617567	up	yes	vwde	-	von Willebrand factor D and EGF domains
LOC104917848	23566.2	7410.64	1.66905	0.0326897	0.617567	up	yes	LOC104917848	-	tropomyosin alpha-1 chain
LOC104934685	6.7834	2.5434	1.41022	0.0326963	0.617567	up	yes	LOC104934685	-	transmembrane protein 119
LOC104940400	24.5607	48.0707	-0.968512	0.0327084	0.617567	down	no	LOC104940400	-	ribosomal protein S6 kinase 2 alpha
LOC104926066	9.1872	3.0395	1.59314	0.0327514	0.617567	up	yes	LOC104926066	-	ubiquinol-cytochrome-c reductase complex assembly factor 3
LOC104927964	0	0.5359	-6.26152	0.0327634	0.617567	down	yes	LOC104927964	-	crystallin J1C-like
svip	22.9887	11.3512	1.01734	0.0327845	0.617567	up	yes	svip	-	small VCP interacting protein
tspan12	44.6019	17.7128	1.3317	0.0327902	0.617567	up	yes	tspan12	-	tetraspanin 12
LOC104936228	42.2701	104.407	-1.30383	0.0327934	0.617567	down	yes	LOC104936228	-	endothelial PAS domain-containing protein 1
cnnm3	8.3256	20.0474	-1.26423	0.0328037	0.617567	down	yes	cnnm3	-	cyclin and CBS domain divalent metal cation transport mediator 3
LOC104928047	9.315	0.9754	3.24954	0.0328051	0.617567	up	yes	LOC104928047	-	angiopoietin-related protein 2
commd10	20.7695	9.5946	1.11419	0.0328192	0.617567	up	yes	commd10	-	COMM domain containing 10
itih2	5.6782	1.0581	2.4132	0.0328551	0.617567	up	yes	itih2	-	inter-alpha-trypsin inhibitor heavy chain 2
LOC113748356	711.963	314.387	1.17925	0.0328577	0.617567	up	yes	LOC113748356	-	kelch-like protein 41b
LOC104918840	0.1845	1.5025	-2.96571	0.0328939	0.617718	down	yes	LOC104918840	-	extracellular serine/threonine protein kinase FAM20C
dmgdh	6.2906	2.3115	1.4401	0.0329703	0.618078	up	yes	dmgdh	-	dimethylglycine dehydrogenase
tk1	0.4172	2.1046	-2.30831	0.0330076	0.618078	down	yes	tk1	-	thymidine kinase 1
LOC104929023	82.8386	21.0209	1.97874	0.0330207	0.618078	up	yes	LOC104929023	-	tripartite motif-containing protein 16
LOC113744989	4.5786	0	9.34441	0.0330502	0.618078	up	yes	LOC113744989	-	DDRGK domain-containing protein 1-like
cviiih15orf48	7.6458	1.6591	2.19609	0.0330539	0.618078	up	yes	cviiih15orf48	-	chromosome VIII C15orf48 homolog
kdf1	0.7456	4.6975	-2.67227	0.0330828	0.61809	down	yes	kdf1	-	keratinocyte differentiation factor 1
cntn5	0	0.4315	-5.95703	0.0331573	0.618354	down	yes	cntn5	-	contactin 5
LOC104923943	2.8908	0.7959	1.85261	0.0331669	0.618354	up	yes	LOC104923943	-	formin-2
LOC104923131	71.1839	131.316	-0.883292	0.0331815	0.618354	down	no	LOC104923131	-	actin-related protein 3
LOC104939845	105.139	40.1634	1.38811	0.0333364	0.620603	up	yes	LOC104939845	-	40S ribosomal protein S17
LOC104937226	6.47	15.7035	-1.27814	0.0333728	0.620603	down	yes	LOC104937226	-	von Willebrand factor D and EGF domain-containing protein-like
LOC109140259	268.386	111.198	1.27104	0.0333871	0.620603	up	yes	LOC109140259	-	troponin I, slow skeletal muscle-like
gpm6b	53.2548	25.4687	1.06396	0.0334587	0.620667	up	yes	gpm6b	-	glycoprotein M6B
LOC104923398	8.071	16.4572	-1.02695	0.0335045	0.620667	down	yes	LOC104923398	-	polycomb protein suz12-B
LOC104930651	24.8554	46.2896	-0.896705	0.0335274	0.620667	down	no	LOC104930651	-	glutamine--fructose-6-phosphate aminotransferase [isomerizing] 1
LOC104932156	0.7761	0.029	4.40092	0.0335283	0.620667	up	yes	LOC104932156	-	low affinity immunoglobulin epsilon Fc receptor
LOC113744984	5.9064	0	9.71107	0.033532	0.620667	up	yes	LOC113744984	-	target of rapamycin complex 2 subunit MAPKAP1-like
LOC104918009	2.0947	6.7194	-1.68775	0.0336833	0.62262	down	yes	LOC104918009	-	transmembrane protease serine 4
LOC113745081	2.7184	0.4806	2.4859	0.0336976	0.62262	up	yes	LOC113745081	-	geranylgeranyl transferase type-2 subunit alpha-like
LOC104929100	0.8503	0	6.9128	0.0337226	0.62262	up	yes	LOC104929100	-	uncharacterized LOC104929100
LOC104930191	8.111	18.6596	-1.19939	0.0337731	0.623027	down	yes	LOC104930191	-	transmembrane protein 150A
LOC104935908	0.7784	0	6.80048	0.0338364	0.623671	up	yes	LOC104935908	-	synaptotagmin-1
znf593	30.185	10.3577	1.54243	0.0339038	0.623993	up	yes	znf593	-	zinc finger protein 593
LOC113744027	1.0335	3.7529	-1.85147	0.0339108	0.623993	down	yes	LOC113744027	-	GTPase IMAP family member 8-like
n4bp1	11.7431	23.16	-0.97853	0.0339641	0.624451	down	no	n4bp1	-	NEDD4 binding protein 1
gdpd2	6.8455	26.418	-1.95465	0.0340101	0.624772	down	yes	gdpd2	-	glycerophosphodiester phosphodiesterase domain containing 2
LOC104928646	3863.75	1327.25	1.54156	0.0340434	0.624861	up	yes	LOC104928646	-	desmin
LOC104918395	32.0377	1.5928	4.32792	0.034088	0.625155	up	yes	LOC104918395	-	immunoglobulin-like and fibronectin type III domain-containing protein 1
LOC109142433	70.6406	34.2282	1.04482	0.0342053	0.626695	up	yes	LOC109142433	-	NLR family CARD domain-containing protein 3
acat1	162.073	77.9064	1.05679	0.0343235	0.626695	up	yes	acat1	-	acetyl-CoA acetyltransferase 1
LOC104939192	1088.7	433.343	1.32901	0.0343632	0.626695	up	yes	LOC104939192	-	troponin C, slow skeletal and cardiac muscles-like
LOC104937330	1.1978	3.9767	-1.72001	0.0343706	0.626695	down	yes	LOC104937330	-	mitochondrial ornithine transporter 1
LOC104931935	22.8347	47.3777	-1.05287	0.0344103	0.626695	down	yes	LOC104931935	-	plakophilin-1
LOC104922455	5.7638	1.6808	1.77347	0.0344137	0.626695	up	yes	LOC104922455	-	cAMP-responsive element modulator
aurka	0.7889	3.0253	-1.92465	0.0344418	0.626695	down	yes	aurka	-	aurora kinase A
fyb2	0	0.4315	-5.95431	0.0344492	0.626695	down	yes	fyb2	-	FYN binding protein 2
LOC104924633	294.592	128.283	1.19939	0.0344534	0.626695	up	yes	LOC104924633	-	collagen alpha-1(XII) chain
LOC104929075	19.832	9.1847	1.11006	0.0345001	0.626695	up	yes	LOC104929075	-	histone-lysine N-methyltransferase SETDB1-B
cdc37l1	13.6599	6.5064	1.06837	0.0345076	0.626695	up	yes	cdc37l1	-	cell division cycle 37 like 1
dpp10	1.0277	0.029	4.80275	0.0345148	0.626695	up	yes	dpp10	-	dipeptidyl peptidase like 10
atp5mf	93.9572	44.1315	1.09003	0.0345438	0.626703	up	yes	atp5mf	-	ATP synthase membrane subunit f
cxviiih13orf42	0.7555	0	6.75785	0.0345773	0.626793	up	yes	cxviiih13orf42	-	chromosome XVIII C13orf42 homolog
LOC104929359	25471.7	7539.56	1.75634	0.0346376	0.627177	up	yes	LOC104929359	-	myosin light chain 3, skeletal muscle isoform
LOC104927731	10.5456	3.334	1.66113	0.0346631	0.627177	up	yes	LOC104927731	-	phosphatase and actin regulator 1
LOC113744991	1475.23	143.231	3.36439	0.0347004	0.627177	up	yes	LOC113744991	-	myosin-7-like
LOC113747312	1.5563	0.0762	4.2214	0.0347129	0.627177	up	yes	LOC113747312	-	uncharacterized LOC113747312
tmem159	10.5418	4.8855	1.10718	0.0348265	0.628712	up	yes	tmem159	-	transmembrane protein 159
zbtb38	13.3229	6.6082	1.00999	0.0349422	0.629653	up	yes	zbtb38	-	zinc finger and BTB domain containing 38
cthrc1	4.6869	1.2306	1.92025	0.0349643	0.629653	up	yes	cthrc1	-	collagen triple helix repeat containing 1
LOC113744854	134.578	40.0911	1.74699	0.0349895	0.629653	up	yes	LOC113744854	-	interferon-induced protein 44-like
LOC104922457	9.9452	24.1573	-1.28071	0.0350062	0.629653	down	yes	LOC104922457	-	partitioning defective 3 homolog
LOC104934963	74.3237	29.8809	1.3149	0.0350222	0.629653	up	yes	LOC104934963	-	uncharacterized LOC104934963
LOC104940092	19.7361	8.3271	1.24407	0.0350716	0.629852	up	yes	LOC104940092	-	uncharacterized LOC104940092
gstz1	8.9064	3.1561	1.49482	0.0350907	0.629852	up	yes	gstz1	-	glutathione S-transferase zeta 1
LOC113748180	38.693	20.8005	0.895291	0.0351372	0.630172	up	no	LOC113748180	-	basic leucine zipper and W2 domain-containing protein 1-A-like
gulp1	26.4679	13.1631	1.0072	0.0351904	0.63019	up	yes	gulp1	-	GULP PTB domain containing engulfment adaptor 1
eno1	955.297	435.301	1.13392	0.0351957	0.63019	up	yes	eno1	-	enolase 1
fbln1	1.5729	0.0581	4.56714	0.0352434	0.63053	up	yes	fbln1	-	fibulin 1
grp	0.7326	0	6.71393	0.0352859	0.630632	up	yes	grp	-	gastrin releasing peptide
LOC109138396	0	0.6048	-6.43996	0.0353067	0.630632	down	yes	LOC109138396	-	uncharacterized LOC109138396
LOC104937232	2.5286	0.5762	2.12306	0.0353952	0.631699	up	yes	LOC104937232	-	uncharacterized LOC104937232
adora2a	13.3192	6.487	1.03775	0.0355737	0.634369	up	yes	adora2a	-	adenosine A2a receptor
fam13a	158.843	79.6968	0.995026	0.0356146	0.634582	up	no	fam13a	-	family with sequence similarity 13 member A
LOC113746425	4.3791	20.1936	-2.20304	0.0356742	0.635127	down	yes	LOC113746425	-	hemoglobin subunit beta-2-like
LOC104919032	0.6784	6.741	-3.30571	0.0357373	0.635735	down	yes	LOC104919032	-	low-density lipoprotein receptor-related protein 8
LOC109142349	9.2254	3.3192	1.47429	0.035835	0.636579	up	yes	LOC109142349	-	hypothetical protein
LOC104917693	13.7117	5.2806	1.37658	0.0358428	0.636579	up	yes	LOC104917693	-	7-alpha-hydroxycholest-4-en-3-one 12-alpha-hydroxylase
elp6	15.4086	3.4096	2.17302	0.0358938	0.63697	up	yes	elp6	-	elongator acetyltransferase complex subunit 6
p2ry2	0.4097	2.6725	-2.67095	0.035992	0.638197	down	yes	p2ry2	-	purinergic receptor P2Y2
LOC104934561	176.407	86.872	1.02192	0.0360932	0.639136	up	yes	LOC104934561	-	thrombospondin-2
fgfr2	15.9151	35.9153	-1.17465	0.0361033	0.639136	down	yes	fgfr2	-	fibroblast growth factor receptor 2
LOC104925014	2.4461	0.4986	2.27554	0.0361998	0.63965	up	yes	LOC104925014	-	ankyrin repeat and SOCS box protein 9
LOC104927535	20.9916	9.7667	1.10261	0.0362069	0.63965	up	yes	LOC104927535	-	protein S100-A1
LOC109136798	1.6751	0.1495	3.40944	0.0362198	0.63965	up	yes	LOC109136798	-	uncharacterized LOC109136798
cixh18orf32	7.2933	2.8451	1.35485	0.036303	0.640604	up	yes	cixh18orf32	-	chromosome IX C18orf32 homolog
LOC113744323	0	0.6389	-6.51186	0.0364879	0.64283	down	yes	LOC113744323	-	piggyBac transposable element-derived protein 4-like
znf367	3.9927	10.03	-1.32666	0.0365136	0.64283	down	yes	znf367	-	zinc finger protein 367
yes1	3.747	9.3297	-1.31048	0.0365506	0.64283	down	yes	yes1	-	YES proto-oncogene 1, Src family tyrosine kinase
ccna2	1.3293	4.1005	-1.61697	0.0365521	0.64283	down	yes	ccna2	-	cyclin A2
pitpnb	12.4201	26.007	-1.06747	0.0365757	0.64283	down	yes	pitpnb	-	phosphatidylinositol transfer protein beta
dlx3	0.4937	4.598	-3.2492	0.0366935	0.643816	down	yes	dlx3	-	distal-less homeobox 3
LOC104926664	13.6026	6.4323	1.07847	0.0366941	0.643816	up	yes	LOC104926664	-	sphingosine 1-phosphate receptor 1
LOC104931677	59.148	10.6316	2.47395	0.0367396	0.643816	up	yes	LOC104931677	-	MAP/microtubule affinity-regulating kinase 4
LOC104919979	0.5015	0	6.17455	0.0367667	0.643816	up	yes	LOC104919979	-	cytochrome c oxidase subunit NDUFA4
LOC104923519	6.4674	13.7482	-1.08957	0.036781	0.643816	down	yes	LOC104923519	-	TSC22 domain family protein 2
LOC104940015	13.9348	7.08	0.975834	0.0368079	0.643816	up	no	LOC104940015	-	breakpoint cluster region protein
egfl6	6.8863	2.1472	1.67783	0.0368925	0.644713	up	yes	egfl6	-	EGF like domain multiple 6
LOC113745777	0	0.422	-5.92681	0.0369498	0.644713	down	yes	LOC113745777	-	uncharacterized LOC113745777
LOC104931050	10.8736	4.5819	1.24718	0.0369942	0.644713	up	yes	LOC104931050	-	nuclear factor of activated T-cells, cytoplasmic 1
LOC104930869	16.5904	8.3997	0.981546	0.0370618	0.644713	up	no	LOC104930869	-	dual specificity testis-specific protein kinase 1
samhd1	0	0.567	-6.34575	0.0371027	0.644713	down	yes	plcb2	-	phospholipase C beta 2
e2f3	3.3159	8.531	-1.36237	0.0371133	0.644713	down	yes	e2f3	-	E2F transcription factor 3
ppp1r14b	11.8317	24.4841	-1.04887	0.0371202	0.644713	down	yes	ppp1r14b	-	protein phosphatase 1 regulatory inhibitor subunit 14B
rgl1	185.143	80.8933	1.19458	0.0372026	0.644713	up	yes	rgl1	-	ral guanine nucleotide dissociation stimulator like 1
LOC104922787	7.1012	2.91	1.28383	0.0372088	0.644713	up	yes	LOC104922787	-	cellular retinoic acid-binding protein 1
LOC104936998	23.6634	53.2858	-1.17191	0.0372251	0.644713	down	yes	LOC104936998	-	keratin, type II cytoskeletal 8
LOC109139773	0.0655	1.544	-4.36211	0.0372515	0.644713	down	yes	LOC109139773	-	mucin-6-like
LOC109139086	0.0437	0.8891	-4.08848	0.0372642	0.644713	down	yes	LOC109139086	-	NLR family CARD domain-containing protein 3
LOC104926792	0.2351	1.86	-2.94277	0.0372959	0.644713	down	yes	LOC104926792	-	forkhead box protein I1c
LOC104938471	7.4737	21.0263	-1.49221	0.037312	0.644713	down	yes	LOC104938471	-	keratin, type I cytoskeletal 13
me1	32.3463	17.6695	0.871632	0.0373498	0.644713	up	no	me1	-	malic enzyme 1
taok3	13.8438	25.9191	-0.903921	0.0373588	0.644713	down	no	taok3	-	TAO kinase 3
ccr6	0.1092	1.6276	-3.76905	0.0373617	0.644713	down	yes	ccr6	-	C-C motif chemokine receptor 6
LOC104935473	40.806	22.1976	0.878226	0.0373883	0.644713	up	no	LOC104935473	-	cyclin-dependent kinase 16
wnt5a	2.2353	7.0237	-1.65458	0.037511	0.644942	down	yes	wnt5a	-	Wnt family member 5A
LOC104930946	1.8937	5.9653	-1.6574	0.037547	0.644942	down	yes	LOC104930946	-	protein sidekick-2
LOC104924721	9.1192	2.2756	1.99725	0.037564	0.644942	up	yes	LOC104924721	-	c-Myc-binding protein
LOC104933070	2503.28	744.463	1.74954	0.0375752	0.644942	up	yes	LOC104933070	-	tropomyosin alpha-3 chain
LOC104939536	10.5837	4.2091	1.32877	0.0375837	0.644942	up	yes	LOC104939536	-	ubiquitin carboxyl-terminal hydrolase 17-like protein A
LOC104937620	120.721	240.392	-0.993707	0.0375957	0.644942	down	no	LOC104937620	-	profilin-1
LOC113744665	0.4478	3.6339	-2.98145	0.0376722	0.644942	down	yes	LOC113744665	-	putative C-type lectin domain family 20 member A
LOC104928771	16.7586	50.4399	-1.59158	0.0376743	0.644942	down	yes	LOC104928771	-	carbonic anhydrase 4
LOC104928986	19.4959	42.9315	-1.13762	0.0376744	0.644942	down	yes	LOC104928986	-	zinc metalloproteinase-disintegrin-like VMP-III
LOC104923669	12.4086	5.7391	1.11089	0.0377234	0.644942	up	yes	LOC104923669	-	3-oxoacyl-[acyl-carrier-protein] reductase FabG
myo5b	2.7428	17.4458	-2.67354	0.0377444	0.644942	down	yes	myo5b	-	myosin VB
LOC109142734	0.4438	0	5.99267	0.0377774	0.644942	up	yes	LOC109142734	-	uncharacterized LOC109142734
LOC104928730	585.892	255.531	1.19713	0.0378004	0.644942	up	yes	LOC104928730	-	mid1-interacting protein 1-like
cacna1s	461.956	205.368	1.16952	0.0378132	0.644942	up	yes	cacna1s	-	calcium voltage-gated channel subunit alpha1 S
LOC104938395	12.0242	5.0011	1.26481	0.0379426	0.645978	up	yes	LOC104938395	-	uncharacterized LOC104938395
cmc4	4.2163	1.1143	1.91074	0.0379428	0.645978	up	yes	cmc4	-	C-X9-C motif containing 4
LOC104926996	19.2463	9.3166	1.04665	0.0379623	0.645978	up	yes	LOC104926996	-	cytosolic 5'-nucleotidase 1A
LOC104938400	7.2678	2.8804	1.33301	0.0381693	0.647245	up	yes	LOC104938400	-	ADP-ribosylation factor 3
LOC104924642	315.579	88.8538	1.82849	0.0381942	0.647245	up	yes	LOC104924642	-	interferon alpha-inducible protein 27-like protein 2A
LOC104929371	2.0434	5.2881	-1.36872	0.0381946	0.647245	down	yes	LOC104929371	-	sperm-associated antigen 5
chchd7	39.2601	21.2967	0.882385	0.0382254	0.647245	up	no	chchd7	-	coiled-coil-helix-coiled-coil-helix domain containing 7
LOC104926496	958.698	415.808	1.20514	0.0382971	0.647245	up	yes	LOC104926496	-	eukaryotic translation initiation factor 3 subunit E-A
g-lysozyme	40.2927	20.546	0.971115	0.0383462	0.647245	up	no	g-lysozyme	-	lysozyme g-like
LOC104920605	51.4676	27.3	0.914885	0.0383889	0.647245	up	no	LOC104920605	-	transmembrane protein 182
LOC104926383	0.4297	0	5.95606	0.0383995	0.647245	up	yes	LOC104926383	-	P2X purinoceptor 4
LOC109139609	26.5206	10.4106	1.34907	0.0384503	0.647245	up	yes	LOC109139609	-	E3 ubiquitin-protein ligase TRIM47-like
LOC109136982	0	0.373	-5.74964	0.0384539	0.647245	down	yes	LOC109136982	-	uncharacterized LOC109136982
LOC104920534	3.1554	9.2563	-1.55092	0.0385092	0.647245	down	yes	LOC104920534	-	myosin heavy chain, embryonic smooth muscle isoform
LOC104940582	6.7106	15.1609	-1.17562	0.0385384	0.647245	down	yes	LOC104940582	-	endoplasmic reticulum membrane sensor NFE2L1
slc13a3	1.06	0.0436	4.35683	0.0385398	0.647245	up	yes	slc13a3	-	solute carrier family 13 member 3
LOC109142035	155.61	7.9734	4.28339	0.0385804	0.647245	up	yes	LOC109142035	-	interferon-induced GTP-binding protein Mx-like
LOC104921577	38.9212	9.3275	2.0596	0.0385939	0.647245	up	yes	LOC104921577	-	uncharacterized LOC104921577
p4ha3	3.4317	0.9847	1.79359	0.0385988	0.647245	up	yes	p4ha3	-	prolyl 4-hydroxylase subunit alpha 3
parp12	58.1491	21.5172	1.43439	0.0387345	0.647245	up	yes	parp12	-	poly(ADP-ribose) polymerase family member 12
mcrip1	14.7359	5.8947	1.32003	0.0387459	0.647245	up	yes	mcrip1	-	MAPK regulated corepressor interacting protein 1
LOC104928677	273.073	45.5662	2.58297	0.0387851	0.647245	up	yes	LOC104928677	-	Heat shock protein beta-11
sap130	11.9094	23.7421	-0.993575	0.038792	0.647245	down	no	sap130	-	Sin3A associated protein 130
LOC104926428	14.4242	6.6736	1.11163	0.0388249	0.647245	up	yes	LOC104926428	-	NADH dehydrogenase [ubiquinone] 1 alpha subcomplex subunit 4-like 2
LOC104930908	0.5652	0.0145	4.69299	0.0389063	0.647245	up	yes	LOC104930908	-	X-linked retinitis pigmentosa GTPase regulator
LOC104935549	2.6576	0.5076	2.37476	0.0389803	0.647245	up	yes	LOC104935549	-	vitamin K epoxide reductase complex subunit 1-like protein 1
LOC113744018	3951.79	1080.88	1.87029	0.0389931	0.647245	up	yes	LOC113744018	-	myosin-7-like
LOC113744615	0	0.3916	-5.81805	0.0390363	0.647245	down	yes	LOC113744615	-	uncharacterized LOC113744615
LOC109137678	0	0.3825	-5.78332	0.0390531	0.647245	down	yes	LOC109137678	-	protocadherin alpha-C2-like
LOC104929070	6.8313	13.9832	-1.0343	0.0390828	0.647245	down	yes	LOC104929070	-	leukocyte elastase inhibitor
LOC104928683	0	0.3737	-5.75208	0.0390951	0.647245	down	yes	LOC104928683	-	peptide YY-A
dennd2d	13.2556	28.9401	-1.12621	0.0391091	0.647245	down	yes	dennd2d	-	DENN domain containing 2D
LOC104920428	5.3943	2.1019	1.35785	0.0391201	0.647245	up	yes	LOC104920428	-	glutathione S-transferase A
LOC104935189	24.6821	46.2675	-0.906921	0.0391276	0.647245	down	no	LOC104935189	-	AT-rich interactive domain-containing protein 5B
cfap77	0.4036	0	5.86839	0.0391478	0.647245	up	yes	cfap77	-	cilia and flagella associated protein 77
LOC113746816	2.4893	0.0871	4.69509	0.0391509	0.647245	up	yes	LOC113746816	-	sterol 26-hydroxylase, mitochondrial
LOC104928641	0	0.537	-6.26995	0.0391577	0.647245	down	yes	LOC104928641	-	transcription factor HES-2
cmtm3	16.8599	8.718	0.950612	0.0391802	0.647245	up	no	cmtm3	-	CKLF like MARVEL transmembrane domain containing 3
LOC104939324	12.7941	5.9844	1.0958	0.0392297	0.647245	up	yes	LOC104939324	-	neurofascin
atf7ip2	10.9819	4.5432	1.2723	0.0392476	0.647245	up	yes	atf7ip2	-	activating transcription factor 7 interacting protein 2
clk2	86.8464	44.999	0.948317	0.0392599	0.647245	up	no	clk2	-	CDC like kinase 2
LOC104929171	0.6857	0	6.60435	0.0393602	0.647245	up	yes	LOC104929171	-	cysteine-rich secretory protein LCCL domain-containing 1
LOC104933274	0.5648	3.9557	-2.8273	0.0393692	0.647245	down	yes	LOC104933274	-	uncharacterized LOC104933274
sim1	0.2681	2.0309	-2.89894	0.0393912	0.647245	down	yes	sim1	-	SIM bHLH transcription factor 1
LOC104933943	780.494	307.016	1.34605	0.0394208	0.647245	up	yes	LOC104933943	-	collagen alpha-1(I) chain
LOC104918595	21.1881	8.4972	1.31816	0.0394221	0.647245	up	yes	LOC104918595	-	very-long-chain enoyl-CoA reductase
LOC104920955	0.6076	2.5456	-2.06843	0.0394333	0.647245	down	yes	LOC104920955	-	anoctamin-8-like
plk1	3.5156	10.1638	-1.53151	0.0394842	0.647245	down	yes	plk1	-	polo like kinase 1
LOC113744912	2.0634	0.1978	3.32754	0.0395198	0.647245	up	yes	LOC113744912	-	OX-2 membrane glycoprotein-like
umps	4.6429	9.7574	-1.06951	0.039521	0.647245	down	yes	umps	-	uridine monophosphate synthetase
LOC104936390	93.0975	41.3357	1.17119	0.0395303	0.647245	up	yes	LOC104936390	-	myosin regulatory light polypeptide 9
LOC104928941	91.7039	44.9143	1.02981	0.0395666	0.647245	up	yes	LOC104928941	-	heat shock cognate 71 kDa protein
xrcc4	1.4313	4.1326	-1.52307	0.0395916	0.647245	down	yes	xrcc4	-	X-ray repair cross complementing 4
herc1	161.062	322.849	-1.00323	0.0395962	0.647245	down	yes	herc1	-	HECT and RLD domain containing E3 ubiquitin protein ligase family member 1
LOC104926573	5.6228	12.6291	-1.16875	0.0395976	0.647245	down	yes	LOC104926573	-	protein FAM102A-like
LOC113748018	0	0.5273	-6.24327	0.039641	0.647245	down	yes	LOC113748018	-	5-hydroxytryptamine receptor 3C-like
mgst2	0.2771	1.7769	-2.63919	0.0396852	0.647245	down	yes	mgst2	-	microsomal glutathione S-transferase 2
LOC109139741	0.6113	0	6.45964	0.0396908	0.647245	up	yes	LOC109139741	-	polymeric immunoglobulin receptor
cyfip2	1.7215	4.9617	-1.52242	0.0397298	0.647245	down	yes	cyfip2	-	cytoplasmic FMR1 interacting protein 2
tma7	71.7879	32.0117	1.16518	0.039804	0.647245	up	yes	tma7	-	translation machinery associated 7 homolog
gosr2	27.0395	12.2202	1.1456	0.0398404	0.647245	up	yes	gosr2	-	golgi SNAP receptor complex member 2
LOC104924644	4.8932	1.0505	2.21169	0.0398693	0.647245	up	yes	LOC104924644	-	sodium-dependent lysophosphatidylcholine symporter 1-B
ptpn23	62.3785	115.007	-0.882503	0.0398932	0.647245	down	no	ptpn23	-	protein tyrosine phosphatase, non-receptor type 23
LOC104925138	0	0.3747	-5.75576	0.0399024	0.647245	down	yes	LOC104925138	-	voltage-dependent calcium channel subunit alpha-2/delta-3
LOC104938142	2.2476	6.1627	-1.44929	0.0399095	0.647245	down	yes	LOC104938142	-	hypothetical protein
LOC104924489	24.7384	46.2881	-0.904188	0.0399391	0.647245	down	no	LOC104924489	-	prostaglandin G/H synthase 1
LOC104923804	0.6181	0	6.47163	0.0399891	0.647245	up	yes	LOC104923804	-	voltage-dependent N-type calcium channel subunit alpha-1B
LOC113745394	0.6181	0	6.47163	0.0399891	0.647245	up	yes	LOC113745394	-	uncharacterized LOC113745394
bet1	10.0437	4.0702	1.30299	0.0399961	0.647245	up	yes	bet1	-	Bet1 golgi vesicular membrane trafficking protein
fcn2	0	0.4054	-5.8676	0.0400372	0.647245	down	yes	fcn2	-	ficolin 2
LOC104928154	22.1484	40.8823	-0.883665	0.0400434	0.647245	down	no	LOC104928154	-	wings apart-like protein homolog
LOC104930627	37.945	19.4793	0.962017	0.040097	0.647635	up	no	LOC104930627	-	myoblast determination protein 1 homolog
LOC104923308	1.5696	8.2657	-2.39175	0.0401592	0.647775	down	yes	LOC104923308	-	FRAS1-related extracellular matrix protein 2
LOC104938112	3.2753	7.4906	-1.19178	0.0401647	0.647775	down	yes	LOC104938112	-	F-box/WD repeat-containing protein 7
LOC104926804	20.1947	8.4876	1.25049	0.0402561	0.648771	up	yes	LOC104926804	-	zinc-binding protein A33
LOC104932910	57.0674	23.6471	1.27055	0.0403484	0.649107	up	yes	LOC104932910	-	NEDD8
aanat	2.6347	0.3865	2.73752	0.0403818	0.649107	up	yes	aanat	-	aralkylamine N-acetyltransferase
LOC104918663	30.3081	61.7535	-1.0264	0.040385	0.649107	down	yes	LOC104918663	-	E3 SUMO-protein ligase RanBP2
LOC104919954	15.136	6.4645	1.22607	0.0403953	0.649107	up	yes	LOC104919954	-	collagen alpha-1(II) chain
pof1b	13.9951	37.9799	-1.44145	0.0404333	0.649241	down	yes	pof1b	-	POF1B, actin binding protein
LOC104928266	0.6375	2.795	-2.13614	0.0404828	0.649561	down	yes	LOC104928266	-	GTPase IMAP family member 7
rasl12	2.8439	0.7305	1.9473	0.0406248	0.650687	up	yes	rasl12	-	RAS like family 12
LOC113746269	54.4561	96.6557	-0.827593	0.0406416	0.650687	down	no	LOC113746269	-	FH1/FH2 domain-containing protein 3-like
ociad2	0.1834	1.3717	-2.84181	0.040642	0.650687	down	yes	ociad2	-	OCIA domain containing 2
rhov	4.8536	11.4661	-1.24348	0.04072	0.65146	down	yes	rhov	-	ras homolog family member V
LOC104935758	17.3947	30.717	-0.820557	0.0407779	0.651912	down	no	LOC104935758	-	ras-related protein Rab-11A
bhlhe41	32.7557	18.0297	0.860955	0.0408305	0.652022	up	no	bhlhe41	-	basic helix-loop-helix family member e41
LOC104939170	0.5894	0	6.40789	0.0409057	0.652022	up	yes	LOC104939170	-	transmembrane protein 229b
LOC104921503	0	0.3734	-5.75116	0.0409384	0.652022	down	yes	LOC104921503	-	zona pellucida-like domain-containing protein 1
LOC104931423	9.9161	4.123	1.26433	0.0409565	0.652022	up	yes	LOC104931423	-	protein-lysine 6-oxidase
LOC104925310	19.2066	34.9663	-0.864507	0.0410041	0.652022	down	no	LOC104925310	-	guanine nucleotide-binding protein G(i) subunit alpha-1
nup210	16.0547	39.1163	-1.28295	0.0410351	0.652022	down	yes	nup210	-	nucleoporin 210
LOC113745420	0.8964	3.7657	-2.04936	0.0410426	0.652022	down	yes	LOC113745420	-	apoptotic chromatin condensation inducer in the nucleus-like
eogt	7.7155	15.3843	-0.993535	0.0410818	0.652022	down	no	eogt	-	EGF domain specific O-linked N-acetylglucosamine transferase
csmd1	0	0.3651	-5.72117	0.0410861	0.652022	down	yes	csmd1	-	CUB and Sushi multiple domains 1
LOC104939675	231.449	108.001	1.09961	0.0410935	0.652022	up	yes	LOC104939675	-	junctophilin-1
LOC104920539	5.7381	14.0863	-1.29631	0.0411231	0.652022	down	yes	LOC104920539	-	zinc finger and BTB domain-containing protein 7B-like
LOC104926424	0	0.382	-5.78151	0.0411808	0.652022	down	yes	LOC104926424	-	kinesin heavy chain-like
lhfpl6	11.3884	5.3162	1.09895	0.0412799	0.652022	up	yes	lhfpl6	-	LHFPL tetraspan subfamily member 6
hnrnpa3	24.6518	13.4451	0.873816	0.0412848	0.652022	up	no	hnrnpa3	-	heterogeneous nuclear ribonucleoprotein A3
park7	78.3273	41.9935	0.899106	0.0412925	0.652022	up	no	park7	-	Parkinsonism associated deglycase
tfap2c	2.5184	13.178	-2.39164	0.0413018	0.652022	down	yes	tfap2c	-	transcription factor AP-2 gamma
LOC113745863	5.8185	0.4439	3.67232	0.0413327	0.652022	up	yes	LOC113745863	-	uncharacterized LOC113745863
LOC104931890	0.4389	4.5312	-3.39774	0.0413652	0.652022	down	yes	LOC104931890	-	inner ear-specific collagen
nbeal2	43.3306	80.3894	-0.891793	0.0413734	0.652022	down	no	nbeal2	-	neurobeachin like 2
LOC113745131	0.3997	0	5.84177	0.0413925	0.652022	up	yes	LOC113745131	-	sodium/potassium-transporting ATPase subunit beta-2-like
LOC104924733	76.2296	32.8928	1.21219	0.0414091	0.652022	up	yes	LOC104924733	-	Fc receptor-like A
LOC104928624	34.5526	18.4363	0.906636	0.0414789	0.652653	up	no	LOC104928624	-	dnaJ homolog subfamily B member 6
egln1	33.0685	18.8356	0.811871	0.0415401	0.653147	up	no	egln1	-	egl-9 family hypoxia inducible factor 1
LOC104918796	110.084	51.6386	1.09204	0.0415786	0.653285	up	yes	LOC104918796	-	voltage-dependent calcium channel subunit alpha-2/delta-1
LOC104920373	49.0061	25.6348	0.934368	0.0417582	0.655374	up	no	LOC104920373	-	potassium voltage-gated channel subfamily KQT member 5
LOC104933516	33.6571	16.9332	0.990742	0.0417985	0.655374	up	no	LOC104933516	-	vacuole membrane protein 1
depdc1b	2.4747	6.1655	-1.31417	0.0418012	0.655374	down	yes	depdc1b	-	DEP domain containing 1B
LOC104933373	1.0784	0.05	4.27729	0.0419988	0.657446	up	yes	LOC104933373	-	voltage-dependent calcium channel subunit alpha-2/delta-4
LOC104928831	3.6078	7.8123	-1.11213	0.042021	0.657446	down	yes	LOC104928831	-	uridine-cytidine kinase-like 1
LOC104934041	0.6309	0	6.48497	0.0420533	0.657446	up	yes	LOC104934041	-	high affinity immunoglobulin epsilon receptor subunit beta-like
otop1	0.6309	0	6.48497	0.0420533	0.657446	up	yes	otop1	-	otopetrin 1
LOC104919610	9.5974	20.5077	-1.09446	0.0421018	0.657735	down	yes	LOC104919610	-	DENN domain-containing protein 3
rpl35	1041.75	395.169	1.39844	0.0421838	0.657937	up	yes	rpl35	-	ribosomal protein L35
LOC104920054	0	0.3623	-5.70749	0.0421938	0.657937	down	yes	LOC104920054	-	glutamate receptor ionotropic, NMDA 3B
LOC104931615	445.325	196.174	1.18267	0.0422098	0.657937	up	yes	LOC104931615	-	neurofilament heavy polypeptide
cxh19orf53	46.421	21.2195	1.12902	0.0422347	0.657937	up	yes	cxh19orf53	-	chromosome X C19orf53 homolog
LOC104929633	2.0183	7.4948	-1.90105	0.0422957	0.65842	down	yes	LOC104929633	-	C-C motif chemokine 20
LOC104931367	47.6612	23.5848	1.01486	0.0425051	0.661146	up	yes	LOC104931367	-	myosin-10
hypk	84.1051	38.9465	1.11054	0.0425311	0.661146	up	yes	hypk	-	huntingtin interacting protein K
evpl	9.5088	31.3958	-1.72749	0.0426338	0.661328	down	yes	evpl	-	envoplakin
LOC109140052	0	0.544	-6.28575	0.0426397	0.661328	down	yes	LOC109140052	-	uncharacterized LOC109140052
LOC113746575	0	0.5259	-6.23787	0.042669	0.661328	down	yes	LOC113746575	-	CD209 antigen-like
gramd1c	1.1571	3.7587	-1.6997	0.0426743	0.661328	down	yes	gramd1c	-	GRAM domain containing 1C
LOC104937089	0	0.3468	-5.64537	0.0426936	0.661328	down	yes	LOC104937089	-	gonadotropin-releasing hormone II receptor-like
LOC104922282	1.7709	5.8171	-1.70691	0.0428543	0.662918	down	yes	LOC104922282	-	T-cell surface glycoprotein CD4
sf3b6	31.1375	17.7424	0.811017	0.0428567	0.662918	up	no	sf3b6	-	splicing factor 3b subunit 6
LOC104924480	37.6117	20.3077	0.888926	0.0429365	0.662968	up	no	LOC104924480	-	lymphocyte-specific protein 1-like
LOC113745760	0	0.3497	-5.66009	0.042951	0.662968	down	yes	LOC113745760	-	uncharacterized LOC113745760
LOC104934159	0	0.3397	-5.61786	0.0429523	0.662968	down	yes	LOC104934159	-	unconventional myosin-VIIa
LOC104921752	4.668	1.6407	1.50243	0.042994	0.662968	up	yes	LOC104921752	-	excitatory amino acid transporter 5
LOC104928110	22.6472	11.2002	1.015	0.0430111	0.662968	up	yes	LOC104928110	-	telethonin
LOC104925053	33.8437	18.1835	0.896	0.0430413	0.662968	up	no	LOC104925053	-	dual specificity mitogen-activated protein kinase kinase 6
LOC104927691	38.6933	74.4031	-0.943278	0.0430904	0.663094	down	no	LOC104927691	-	catenin delta-1-like
LOC104935759	22.3524	10.5777	1.07894	0.0431336	0.663094	up	yes	LOC104935759	-	death-associated protein kinase 3
arhgap11a	1.2548	5.099	-2.00652	0.0431573	0.663094	down	yes	arhgap11a	-	Rho GTPase activating protein 11A
pltp	32.7693	10.308	1.66823	0.0431704	0.663094	up	yes	pltp	-	phospholipid transfer protein
LOC104938416	21.543	9.6933	1.15132	0.0432256	0.663322	up	yes	LOC104938416	-	zinc finger protein 395-like
LOC113744421	1.7489	0.3154	2.44692	0.04325	0.663322	up	yes	LOC113744421	-	uncharacterized LOC113744421
tsr3	15.8475	6.8207	1.21473	0.0432759	0.663322	up	yes	tsr3	-	TSR3, acp transferase ribosome maturation factor
gatad2b	6.311	12.9965	-1.03953	0.0434092	0.663673	down	yes	gatad2b	-	GATA zinc finger domain containing 2B
LOC104933302	8.9735	1.5145	2.55825	0.0434101	0.663673	up	yes	LOC104933302	-	pleckstrin homology-like domain family A member 3
kl	0.6034	0	6.42137	0.0434538	0.663673	up	yes	kl	-	klotho
mdh1b	0.6034	0	6.42137	0.0434538	0.663673	up	yes	mdh1b	-	malate dehydrogenase 1B
LOC104926685	2.6471	8.3969	-1.67347	0.0434782	0.663673	down	yes	LOC104926685	-	uncharacterized LOC104926685
LOC104939058	5.8602	1.2063	2.27283	0.0435266	0.663673	up	yes	LOC104939058	-	tripartite motif-containing protein 16-like
LOC104920217	12.6693	5.8805	1.10605	0.0435354	0.663673	up	yes	LOC104920217	-	epithelial membrane protein 3
pax3	29.7517	15.6682	0.925571	0.0435442	0.663673	up	no	pax3	-	paired box 3
LOC104939329	191.594	94.7712	1.01553	0.0435849	0.663673	up	yes	LOC104939329	-	myosin-7
isoc2	25.7015	11.6772	1.13766	0.0436014	0.663673	up	yes	isoc2	-	isochorismatase domain containing 2
LOC104926850	0.2718	0	5.31083	0.0436816	0.664162	up	yes	LOC104926850	-	homeobox protein unc-4 homolog
LOC113747475	0.3778	0	5.76097	0.0436941	0.664162	up	yes	LOC113747475	-	multidrug resistance-associated protein 9-like
ntng1	2.1941	0.3075	2.80503	0.0437382	0.664331	up	yes	ntng1	-	netrin G1
LOC109142318	1.8761	10.1727	-2.43746	0.0437658	0.664331	down	yes	LOC109142318	-	uncharacterized LOC109142318
LOC104925694	7.5099	2.0841	1.8452	0.0438795	0.665597	up	yes	LOC104925694	-	cytochrome P450 2K1
LOC104928607	10.2305	21.0976	-1.0424	0.0439666	0.665788	down	yes	LOC104928607	-	proton-coupled amino acid transporter 1
LOC104921190	21.4026	8.3292	1.36106	0.0439874	0.665788	up	yes	LOC104921190	-	cytochrome P450 3A27
tspan6	58.7252	32.3428	0.860408	0.0440083	0.665788	up	no	tspan6	-	tetraspanin 6
LOC104923551	4.1153	8.7867	-1.09401	0.0440135	0.665788	down	yes	LOC104923551	-	zinc finger and BTB domain-containing protein 16-A
LOC104926695	0	0.3363	-5.60477	0.0441503	0.66579	down	yes	LOC104926695	-	transcription factor Sp8
kif21a	1.7942	4.9262	-1.45079	0.0441725	0.66579	down	yes	kif21a	-	kinesin family member 21A
otoa	0	0.4861	-6.12713	0.044185	0.66579	down	yes	otoa	-	otoancorin
LOC113744313	0.159	1.4493	-3.17771	0.0441994	0.66579	down	yes	LOC113744313	-	histone H2B 1/2-like
LOC104920531	0	0.3534	-5.6708	0.0443041	0.66579	down	yes	LOC104920531	-	probable G-protein coupled receptor
LOC104922712	28.1769	13.7686	1.03271	0.0443544	0.66579	up	yes	LOC104922712	-	collagen alpha-1(XXIII) chain
LOC104921863	0.3986	2.9037	-2.81955	0.0443598	0.66579	down	yes	LOC104921863	-	uncharacterized LOC104921863
LOC104930139	146.093	7.9302	4.20229	0.0443903	0.66579	up	yes	LOC104930139	-	betaine--homocysteine S-methyltransferase 1
LOC109139204	10.8209	2.7094	1.99737	0.0444238	0.66579	up	yes	LOC109139204	-	uncharacterized LOC109139204
LOC104920354	7.0008	2.8819	1.27859	0.0444248	0.66579	up	yes	LOC104920354	-	uncharacterized LOC104920354
hacd1	324.509	155.272	1.06344	0.0444419	0.66579	up	yes	hacd1	-	3-hydroxyacyl-CoA dehydratase 1
lcat	0.7298	0.029	4.31066	0.0444666	0.66579	up	yes	lcat	-	lecithin-cholesterol acyltransferase
dusp10	38.7114	15.4281	1.32731	0.0444712	0.66579	up	yes	dusp10	-	dual specificity phosphatase 10
LOC113748003	0	0.3313	-5.5808	0.0444734	0.66579	down	yes	LOC113748003	-	uncharacterized LOC113748003
nudt2	22.4583	10.8602	1.04679	0.0444956	0.66579	up	yes	nudt2	-	nudix hydrolase 2
LOC104927083	0.4339	0	5.96905	0.0445084	0.66579	up	yes	LOC104927083	-	left-right determination factor 2
hemk1	11.4214	5.5051	1.05147	0.0445372	0.66579	up	yes	hemk1	-	HemK methyltransferase family member 1
dna2	0.2077	1.624	-2.91362	0.0446302	0.66579	down	yes	dna2	-	DNA replication helicase/nuclease 2
LOC104923998	0.5494	0	6.30393	0.0446484	0.66579	up	yes	LOC104923998	-	uncharacterized LOC104923998
LOC104930395	0.5494	0	6.30393	0.0446484	0.66579	up	yes	LOC104930395	-	MAGUK p55 subfamily member 3
sgpl1	27.4353	59.5983	-1.119	0.0446745	0.66579	down	yes	sgpl1	-	sphingosine-1-phosphate lyase 1
efr3a	16.3851	29.2442	-0.835002	0.0446814	0.66579	down	no	efr3a	-	EFR3 homolog A
rpl37a	740.364	276.286	1.42205	0.0447364	0.666156	up	yes	rpl37a	-	ribosomal protein L37a
LOC104923247	13.4377	31.4477	-1.2244	0.0448337	0.666964	down	yes	LOC104923247	-	proliferation marker protein Ki-67
tlr3	44.5831	15.7585	1.50078	0.0449511	0.666964	up	yes	tlr3	-	toll like receptor 3
lamb3	10.3459	61.7967	-2.58301	0.0449549	0.666964	down	yes	lamb3	-	laminin subunit beta 3
LOC104937445	3.3572	10.4682	-1.64845	0.0449586	0.666964	down	yes	LOC104937445	-	suppressor of tumorigenicity 14 protein
LOC104937564	24.929	13.1089	0.926433	0.0449627	0.666964	up	no	LOC104937564	-	cytochrome c oxidase assembly protein COX20, mitochondrial
LOC104925584	0	0.3258	-5.55871	0.0450231	0.666964	down	yes	LOC104925584	-	melanoregulin
atf6b	9.2146	17.5338	-0.927454	0.0450594	0.666964	down	no	atf6b	-	activating transcription factor 6 beta
LOC109136688	10.383	3.9813	1.38196	0.0451121	0.666964	up	yes	LOC109136688	-	G-protein coupled receptor 84
LOC104930623	734.46	292.624	1.3276	0.0451532	0.666964	up	yes	LOC104930623	-	proteoglycan 4
LOC113745151	0	0.338	-5.61115	0.0453037	0.666964	down	yes	LOC113745151	-	NF-kappa-B essential modulator-like
kiaa0408	83.0426	40.3253	1.04189	0.0453698	0.666964	up	yes	kiaa0408	-	KIAA0408 ortholog
LOC104927498	100.352	203.71	-1.02141	0.0453846	0.666964	down	yes	LOC104927498	-	alpha-actinin-4
LOC104923351	57.1435	28.5393	1.00139	0.045415	0.666964	up	yes	LOC104923351	-	STIP1 homology and U box-containing protein 1-like
LOC104926731	7.4984	14.3358	-0.93543	0.0454504	0.666964	down	no	LOC104926731	-	differentially expressed in FDCP 6
LOC104929908	43.4855	80.6243	-0.890383	0.0454842	0.666964	down	no	LOC104929908	-	SWI/SNF-related matrix-associated actin-dependent regulator of chromatin subfamily E member 1-like
LOC104929751	0.576	0	6.35485	0.0454917	0.666964	up	yes	LOC104929751	-	VPS10 domain-containing receptor SorCS1
LOC104939600	0.576	0	6.35485	0.0454917	0.666964	up	yes	LOC104939600	-	C-X-C motif chemokine 9
LOC113747946	94.4579	12.8672	2.87595	0.0455032	0.666964	up	yes	LOC113747946	-	receptor-transporting protein 3-like
LOC104917878	0	0.3228	-5.54615	0.045553	0.666964	down	yes	LOC104917878	-	beta-1,3-galactosyl-O-glycosyl-glycoprotein beta-1,6-N-acetylglucosaminyltransferase 3
ahcyl2	31.8401	58.2546	-0.871041	0.0455571	0.666964	down	no	ahcyl2	-	adenosylhomocysteinase like 2
zranb3	14.8812	7.4957	0.987802	0.0455747	0.666964	up	no	zranb3	-	zinc finger RANBP2-type containing 3
LOC109140142	7.2234	2.5133	1.51939	0.0455785	0.666964	up	yes	LOC109140142	-	uncharacterized LOC109140142
LOC109136938	9.31	4.1516	1.16242	0.0455808	0.666964	up	yes	LOC109136938	-	uncharacterized LOC109136938
LOC113746341	47.3995	16.0944	1.55823	0.0455905	0.666964	up	yes	LOC113746341	-	tripartite motif-containing protein 16-like
LOC113747502	26.8231	10.0735	1.41274	0.0456243	0.666964	up	yes	LOC113747502	-	tripartite motif-containing protein 16-like
LOC104927600	48.8589	27.59	0.824559	0.0456609	0.666964	up	no	LOC104927600	-	protein FAM43B
litaf	0	0.3901	-5.80982	0.0456798	0.666964	down	yes	litaf	-	lipopolysaccharide induced TNF factor
gcm2	0.1371	1.472	-3.42406	0.0456939	0.666964	down	yes	gcm2	-	glial cells missing transcription factor 2
LOC104935058	174.328	79.0798	1.1404	0.0457394	0.666964	up	yes	LOC104935058	-	ribose-phosphate pyrophosphokinase 2
LOC104938642	25.6282	50.9512	-0.991025	0.0458056	0.666964	down	no	LOC104938642	-	serine/threonine-protein kinase TAO2
LOC104928544	3.3237	11.9278	-1.84131	0.0458129	0.666964	down	yes	LOC104928544	-	unconventional myosin-VI
pggt1b	9.4306	20.7686	-1.13716	0.0458656	0.666964	down	yes	pggt1b	-	protein geranylgeranyltransferase type I subunit beta
mthfd1l	1.8945	4.901	-1.36739	0.0459089	0.666964	down	yes	mthfd1l	-	methylenetetrahydrofolate dehydrogenase (NADP+ dependent) 1 like
LOC109140401	0.7937	3.8151	-2.26433	0.0459219	0.666964	down	yes	LOC109140401	-	meprin A subunit beta-like
fosb	184.857	58.6244	1.65684	0.0459283	0.666964	up	yes	fosb	-	FosB proto-oncogene, AP-1 transcription factor subunit
LOC104927273	77.1065	40.5863	0.925732	0.0459324	0.666964	up	no	LOC104927273	-	Krueppel-like factor 2
smarca5	24.4601	45.4322	-0.892399	0.045944	0.666964	down	no	smarca5	-	SWI/SNF related, matrix associated, actin dependent regulator of chromatin, subfamily a, member 5
spsb3	25.0015	11.5382	1.11432	0.0459462	0.666964	up	yes	spsb3	-	splA/ryanodine receptor domain and SOCS box containing 3
ppm1a	61.7785	30.7826	1.00484	0.0460133	0.667132	up	yes	ppm1a	-	protein phosphatase, Mg2+/Mn2+ dependent 1A
LOC113745039	0.1672	1.2582	-2.86225	0.0460185	0.667132	down	yes	LOC113745039	-	uncharacterized LOC113745039
LOC104939604	1.2219	0.1238	3.23228	0.0460881	0.667699	up	yes	LOC104939604	-	myosin light chain 5
LOC104918392	7.3633	2.7832	1.40191	0.046164	0.668151	up	yes	LOC104918392	-	protein phosphatase 1 regulatory subunit 12B
LOC113745352	1.4041	4.2778	-1.60014	0.0461989	0.668151	down	yes	LOC113745352	-	unconventional myosin-VI-like
trappc2l	16.2785	7.1565	1.18502	0.0462362	0.668151	up	yes	trappc2l	-	trafficking protein particle complex 2 like
LOC104920879	15.1018	26.3261	-0.801785	0.0462705	0.668151	down	no	LOC104920879	-	phosphatidylinositol transfer protein beta isoform-like
LOC104929501	21.6337	12.0314	0.846153	0.0462716	0.668151	up	no	LOC104929501	-	BTB/POZ domain-containing protein 6-B
LOC104939859	25.4527	6.6495	1.93505	0.0463242	0.668471	up	yes	LOC104939859	-	interferon-induced protein 44
LOC104930793	0.3659	0	5.71118	0.0464199	0.669134	up	yes	LOC104930793	-	homeobox protein zampogna
nkx2-3	0.3477	0	5.64517	0.0464556	0.669134	up	yes	nkx2-3	-	NK2 homeobox 3
casp6	8.6388	18.073	-1.06721	0.0464698	0.669134	down	yes	casp6	-	caspase 6
LOC113744334	0	0.3499	-5.65749	0.0464922	0.669134	down	yes	LOC113744334	-	lysophosphatidic acid receptor 6-like
LOC104918845	8462.98	2416.99	1.80795	0.0465329	0.669281	up	yes	LOC104918845	-	parvalbumin beta 4
LOC104934274	5.339	10.5026	-0.976145	0.0465794	0.66951	down	no	LOC104934274	-	RAS guanyl-releasing protein 1
cxh17orf58	0.0437	0.8834	-4.07975	0.0466658	0.669649	down	yes	cxh17orf58	-	chromosome X C17orf58 homolog
LOC104939570	0.5265	0	6.24339	0.0466666	0.669649	up	yes	LOC104939570	-	actin-related protein 3C
LOC109143042	0	0.4742	-6.09345	0.0466806	0.669649	down	yes	LOC109143042	-	piggyBac transposable element-derived protein 4-like
LOC104938216	5.3138	11.1624	-1.07067	0.0468035	0.670331	down	yes	LOC104938216	-	cyclic AMP-responsive element-binding protein 3-like protein 4
tspan1	0	0.3368	-5.6068	0.0468236	0.670331	down	yes	tspan1	-	tetraspanin 1
LOC104918079	0	0.4796	-6.10871	0.0468347	0.670331	down	yes	LOC104918079	-	transmembrane protein 235
LOC104930774	2.4588	0.294	3.02014	0.0468504	0.670331	up	yes	LOC104930774	-	caveolin-2
LOC104934371	0	0.3375	-5.6053	0.0469023	0.670636	down	yes	LOC104934371	-	uncharacterized LOC104934371
LOC104929170	30.4154	54.3883	-0.838829	0.0469824	0.671036	down	no	LOC104929170	-	solute carrier family 12 member 7
mafk	62.4254	30.7913	1.01988	0.0469915	0.671036	up	yes	mafk	-	MAF bZIP transcription factor K
LOC113745924	7.3112	2.0731	1.80952	0.047059	0.671563	up	yes	LOC113745924	-	uncharacterized LOC113745924
LOC104923362	27.9606	82.6346	-1.56472	0.0471094	0.671846	down	yes	LOC104923362	-	transmembrane protease serine 9
LOC104922713	192.388	92.7792	1.05202	0.0471874	0.672422	up	yes	LOC104922713	-	dual specificity protein kinase CLK4
LOC104919101	0	0.3106	-5.4912	0.0472226	0.672422	down	yes	LOC104919101	-	GTP-binding protein REM 2
LOC104924016	12.0978	6.1711	0.970066	0.0472614	0.672422	up	no	LOC104924016	-	MTSS1-like protein
LOC104920159	10.5301	3.9891	1.39969	0.0473961	0.672422	up	yes	LOC104920159	-	centriole, cilia and spindle-associated protein
LOC104919328	0	0.3161	-5.51429	0.0475047	0.672422	down	yes	LOC104919328	-	kazal-type serine protease inhibitor domain-containing protein 1
LOC113747161	22.9636	6.3485	1.85517	0.0475274	0.672422	up	yes	LOC113747161	-	uncharacterized LOC113747161
LOC113747971	5.9564	2.0487	1.53459	0.047543	0.672422	up	yes	LOC113747971	-	kelch-like protein 23
tonsl	1.7868	5.1263	-1.51747	0.0475518	0.672422	down	yes	tonsl	-	tonsoku like, DNA repair protein
LOC109142216	21.2419	9.6682	1.1354	0.0475748	0.672422	up	yes	LOC109142216	-	uncharacterized LOC109142216
LOC104929013	1.5937	4.2839	-1.42448	0.0475821	0.672422	down	yes	LOC104929013	-	mitochondrial calcium uniporter regulator 1
rasgef1b	26.8641	47.0001	-0.806409	0.0476173	0.672422	down	no	rasgef1b	-	RasGEF domain family member 1B
LOC104920706	20.383	3.3832	2.59237	0.0476203	0.672422	up	yes	LOC104920706	-	stonustoxin subunit beta
LOC104919403	0	0.3123	-5.49808	0.0476918	0.672422	down	yes	LOC104919403	-	annexin A5
LOC104927315	28.7967	14.3665	1.00341	0.0477398	0.672422	up	yes	LOC104927315	-	E3 ubiquitin-protein ligase TRIM39
LOC104930243	46.9387	25.1818	0.898339	0.0477982	0.672422	up	no	LOC104930243	-	ral guanine nucleotide dissociation stimulator-like 1
LOC104933971	22.9497	11.3989	1.00924	0.0478056	0.672422	up	yes	LOC104933971	-	protocadherin-18
LOC104929261	0.5486	0	6.28512	0.0478716	0.672422	up	yes	LOC104929261	-	synaptic vesicle glycoprotein 2C
slc1a1	0.5486	0	6.28512	0.0478716	0.672422	up	yes	slc1a1	-	solute carrier family 1 member 1
pkdcc	10.3781	5.2173	0.991437	0.047967	0.672422	up	no	pkdcc	-	protein kinase domain containing, cytoplasmic
LOC104926208	0.3386	0	5.6112	0.0479671	0.672422	up	yes	LOC104926208	-	reprimo-like protein
LOC104934506	19.7224	10.9266	0.851713	0.0480229	0.672422	up	no	LOC104934506	-	short transient receptor potential channel 3
dnmt1	20.9745	37.4596	-0.835982	0.0480587	0.672422	down	no	dnmt1	-	DNA methyltransferase 1
LOC104938806	1.0565	3.3882	-1.6762	0.0480771	0.672422	down	yes	LOC104938806	-	sodium-dependent multivitamin transporter
LOC104923286	13.7236	25.0877	-0.869388	0.0481181	0.672422	down	no	LOC104923286	-	eosinophil peroxidase
tead4	65.846	38.0558	0.790919	0.0481544	0.672422	up	no	tead4	-	TEA domain transcription factor 4
gpnmb	3.2676	8.132	-1.30991	0.0481622	0.672422	down	yes	gpnmb	-	glycoprotein nmb
ezh1	106.329	59.5687	0.83579	0.0482157	0.672422	up	no	ezh1	-	enhancer of zeste 1 polycomb repressive complex 2 subunit
LOC113747116	38.778	18.5728	1.06156	0.0482418	0.672422	up	yes	LOC113747116	-	chromobox protein homolog 8-like
LOC104929625	18.4274	32.614	-0.822882	0.0482866	0.672422	down	no	LOC104929625	-	Golgi apparatus protein 1
LOC113746497	1.6941	0.0436	5.0316	0.048313	0.672422	up	yes	LOC113746497	-	butyrophilin subfamily 2 member A2-like
chst12	13.0343	5.8939	1.14524	0.0483301	0.672422	up	yes	chst12	-	carbohydrate sulfotransferase 12
LOC113746158	0	0.3449	-5.63847	0.0483981	0.672422	down	yes	LOC113746158	-	homeobox protein SIX2-like
pcnx3	19.2318	34.8814	-0.858845	0.0483997	0.672422	down	no	pcnx3	-	pecanex 3
LOC104931057	10.0626	19.7896	-0.975402	0.0484008	0.672422	down	no	LOC104931057	-	phosphatidylinositide phosphatase SAC1-A
LOC104928316	18.2609	9.5139	0.939871	0.0485379	0.672422	up	no	LOC104928316	-	receptor activity-modifying protein 1
ccn1	199.142	95.1991	1.06477	0.0485865	0.672422	up	yes	ccn1	-	cellular communication network factor 1
LOC104922834	6.0876	12.6023	-1.04914	0.0486162	0.672422	down	yes	LOC104922834	-	MAGUK p55 subfamily member 6
apaf1	7.5399	14.4479	-0.937589	0.0486234	0.672422	down	no	apaf1	-	apoptotic peptidase activating factor 1
LOC113745414	0	0.3121	-5.49738	0.0487139	0.672422	down	yes	LOC113745414	-	tripartite motif-containing protein 16-like protein
LOC104929781	10.8502	5.4509	0.992575	0.0487436	0.672422	up	no	LOC104929781	-	cytochrome c oxidase assembly protein COX16 homolog, mitochondrial
prox2	0	0.4811	-6.11114	0.0487537	0.672422	down	yes	prox2	-	prospero homeobox 2
LOC104926644	2.4777	7.5626	-1.61599	0.0487761	0.672422	down	yes	LOC104926644	-	partitioning defective 3 homolog B
LOC104928346	0.5525	2.8532	-2.35657	0.0487795	0.672422	down	yes	LOC104928346	-	natural resistance-associated macrophage protein 2
ezh2	9.1905	18.8642	-1.03862	0.0487827	0.672422	down	yes	ezh2	-	enhancer of zeste 2 polycomb repressive complex 2 subunit
LOC104934040	21.2062	7.032	1.59096	0.0487947	0.672422	up	yes	LOC104934040	-	uncharacterized LOC104934040
chrd	10.5081	5.1299	1.03384	0.0487967	0.672422	up	yes	chrd	-	chordin
mettl5	7.9395	3.0967	1.35415	0.0488187	0.672422	up	yes	mettl5	-	methyltransferase like 5
cited1	6.7268	13.6941	-1.02539	0.0488601	0.672422	down	yes	cited1	-	Cbp/p300 interacting transactivator with Glu/Asp rich carboxy-terminal domain 1
LOC104936902	0.5036	0	6.1802	0.0488768	0.672422	up	yes	LOC104936902	-	gap junction beta-2 protein
LOC109140859	0.8807	3.0414	-1.77454	0.0488846	0.672422	down	yes	LOC109140859	-	stonustoxin subunit beta-like
LOC104923378	0	0.3211	-5.53949	0.0488883	0.672422	down	yes	LOC104923378	-	germ cell-specific gene 1-like protein
agtpbp1	35.4383	17.4552	1.02142	0.0488911	0.672422	up	yes	agtpbp1	-	ATP/GTP binding protein 1
LOC104920313	1.6657	0.1414	3.49716	0.0489292	0.672422	up	yes	LOC104920313	-	eosinophil peroxidase
msh5	0	0.4548	-6.0326	0.0489774	0.672422	down	yes	msh5	-	mutS homolog 5
LOC104934105	18.9266	9.8449	0.942032	0.0490088	0.672422	up	no	LOC104934105	-	tetraspanin-8
LOC104938157	1.1479	5.8725	-2.36645	0.0491129	0.672422	down	yes	LOC104938157	-	deoxyribonuclease-1-like 2
gas2	4.4158	1.5919	1.46836	0.0491174	0.672422	up	yes	gas2	-	growth arrest specific 2
rps28	116.359	45.3937	1.35776	0.0491393	0.672422	up	yes	rps28	-	ribosomal protein S28
LOC104927752	16.8375	8.4352	0.996146	0.0491858	0.672422	up	no	LOC104927752	-	acetylcholinesterase collagenic tail peptide
LOC104921914	15.4349	6.9473	1.15217	0.0492085	0.672422	up	yes	LOC104921914	-	cdc42 effector protein 3
bri3bp	5.6746	11.7869	-1.05196	0.0492321	0.672422	down	yes	bri3bp	-	BRI3 binding protein
LOC104925084	20.3924	7.4821	1.44683	0.0492448	0.672422	up	yes	LOC104925084	-	uncharacterized LOC104925084
LOC104920225	0	0.298	-5.43174	0.0493012	0.672422	down	yes	LOC104920225	-	chymotrypsin-C-like
LOC104926489	3.2727	0.7579	2.09705	0.0493381	0.672422	up	yes	LOC104926489	-	disintegrin and metalloproteinase domain-containing protein 11
LOC104920036	1.0964	3.9636	-1.84443	0.0493717	0.672422	down	yes	LOC104920036	-	roundabout homolog 1
LOC104932586	1.6384	0.3144	2.35885	0.0493744	0.672422	up	yes	LOC104932586	-	glycoprotein-N-acetylgalactosamine 3-beta-galactosyltransferase 1-B
LOC104933201	8.0279	20.6948	-1.36845	0.049445	0.672422	down	yes	LOC104933201	-	collagen alpha-1(XIV) chain-like
rab3b	0	0.3001	-5.44116	0.0494575	0.672422	down	yes	rab3b	-	RAB3B, member RAS oncogene family
LOC109140193	0.3413	0	5.63033	0.0494656	0.672422	up	yes	LOC109140193	-	D(1) dopamine receptor
LOC104919595	0.3342	0	5.58406	0.0495006	0.672422	up	yes	LOC104919595	-	centrosome-associated protein 350
LOC109140949	0.3342	0	5.58406	0.0495006	0.672422	up	yes	LOC109140949	-	sodium-dependent neutral amino acid transporter SLC6A17
lyve1	24.18	57.277	-1.24355	0.0495539	0.672422	down	yes	lyve1	-	lymphatic vessel endothelial hyaluronan receptor 1
LOC104925914	5.6658	2.0065	1.49047	0.0495565	0.672422	up	yes	LOC104925914	-	piggyBac transposable element-derived protein 4
pgd	22.3349	38.5848	-0.788571	0.0495769	0.672422	down	no	pgd	-	phosphogluconate dehydrogenase
LOC104926405	0	0.2982	-5.43288	0.0496092	0.672422	down	yes	LOC104926405	-	potassium voltage-gated channel subfamily H member 7
LOC109137057	3.3676	10.3747	-1.62833	0.049617	0.672422	down	yes	LOC109137057	-	putative ferric-chelate reductase 1
LOC113745160	5.9691	1.136	2.38676	0.0496354	0.672422	up	yes	LOC113745160	-	uncharacterized LOC113745160
LOC104927922	3.4128	8.1036	-1.24205	0.0496653	0.672422	down	yes	LOC104927922	-	sodium bicarbonate transporter-like protein 11
LOC104924164	24.7259	13.0205	0.925221	0.0496844	0.672422	up	no	LOC104924164	-	protein yippee-like 2
LOC104923002	5.5814	37.6551	-2.75093	0.0497212	0.672422	down	yes	LOC104923002	-	A disintegrin and metalloproteinase with thrombospondin motifs 12
LOC109138005	0.3174	0	5.51761	0.0497337	0.672422	up	yes	LOC109138005	-	uncharacterized LOC109138005
LOC113745105	0.0437	0.8065	-3.94858	0.049759	0.672422	down	yes	LOC113745105	-	uncharacterized LOC113745105
LOC104921667	2.9303	0.0931	4.87367	0.0498061	0.672422	up	yes	LOC104921667	-	somatomedin-B and thrombospondin type-1 domain-containing protein
LOC109138399	5.8919	0.9679	2.60163	0.0498069	0.672422	up	yes	LOC109138399	-	uncharacterized LOC109138399
hm13	46.1687	82.3762	-0.834951	0.049809	0.672422	down	no	hm13	-	histocompatibility minor 13
LOC104929452	48.7668	26.1094	0.901394	0.0498572	0.672422	up	no	LOC104929452	-	replication protein A 70 kDa DNA-binding subunit
LOC104920989	0	0.342	-5.62685	0.0498844	0.672422	down	yes	LOC104920989	-	V-type proton ATPase subunit d 1
LOC104919890	1.5768	4.8201	-1.61681	0.0499551	0.672422	down	yes	LOC104919890	-	Y+L amino acid transporter 2
LOC104929971	0	0.2937	-5.41274	0.0499861	0.672422	down	yes	LOC104929971	-	voltage-dependent calcium channel gamma-3 subunit-like
LOC104928409	12.9272	3.8772	1.73738	0.0500373	0.672422	up	no	LOC104928409	-	phosphatidylinositol 3-kinase regulatory subunit gamma
LOC104940522	3.2113	0.2733	3.51679	0.0501014	0.672422	up	no	LOC104940522	-	von Willebrand factor A domain-containing protein 7
LOC104922671	4.3486	1.4105	1.61785	0.0501071	0.672422	up	no	LOC104922671	-	P2X purinoceptor 3
dnah10	0.3398	0	5.60565	0.0501331	0.672422	up	no	dnah10	-	dynein axonemal heavy chain 10
pld4	107.697	15.0672	2.83732	0.0501589	0.672422	up	no	pld4	-	phospholipase D family member 4
nenf	3.3383	0.9658	1.7835	0.05017	0.672422	up	no	nenf	-	neudesin neurotrophic factor
LOC104923228	2.2811	6.4648	-1.49748	0.0501718	0.672422	down	no	LOC104923228	-	uncharacterized LOC104923228
efhc2	0.3652	0	5.72559	0.0501812	0.672422	up	no	efhc2	-	EF-hand domain containing 2
pfdn2	85.69	41.3738	1.05023	0.0501928	0.672422	up	no	pfdn2	-	prefoldin subunit 2
LOC109140794	0	0.3259	-5.55908	0.0502055	0.672422	down	no	LOC109140794	-	uncharacterized LOC109140794
LOC104920942	125.9	317.283	-1.33348	0.0502553	0.672422	down	no	LOC104920942	-	gelsolin
LOC104929053	6.3409	13.8625	-1.1286	0.0502644	0.672422	down	no	LOC104929053	-	LIM domain and actin-binding protein 1
fbxl22	3.78	1.248	1.59593	0.0502997	0.672422	up	no	fbxl22	-	F-box and leucine rich repeat protein 22
proser2	3.5676	9.1027	-1.35248	0.0503104	0.672422	down	no	proser2	-	proline and serine rich 2
bmp4	15.104	6.475	1.22105	0.0503381	0.672422	up	no	bmp4	-	bone morphogenetic protein 4
LOC104919854	0.8747	3.6789	-2.08499	0.0503913	0.672655	down	no	LOC104919854	-	uncharacterized LOC104919854
dusp5	138.917	71.4431	0.959421	0.0504169	0.672655	up	no	dusp5	-	dual specificity phosphatase 5
LOC104917752	88.3955	36.7435	1.26668	0.0504942	0.673017	up	no	LOC104917752	-	uncharacterized LOC104917752
LOC104920138	1.7222	5.6347	-1.71292	0.0505281	0.673017	down	no	LOC104920138	-	secreted frizzled-related protein 2
LOC104927319	85.3387	157.636	-0.885233	0.0506477	0.673017	down	no	LOC104927319	-	furin-1-like
LOC104920269	2.6459	6.376	-1.2637	0.0507153	0.673017	down	no	LOC104920269	-	excitatory amino acid transporter 1
LOC104934411	4.8347	19.8417	-2.04177	0.0508013	0.673017	down	no	LOC104934411	-	uncharacterized LOC104934411
LOC109137684	0	0.4342	-5.96773	0.05084	0.673017	down	no	LOC109137684	-	galactose-specific lectin nattectin-like
uhrf1	4.5312	10.9545	-1.26802	0.0508568	0.673017	down	no	uhrf1	-	ubiquitin like with PHD and ring finger domains 1
ptges	33.5488	14.9251	1.16852	0.0508839	0.673017	up	no	ptges	-	prostaglandin E synthase
cdc6	0.3922	1.9583	-2.29182	0.050907	0.673017	down	no	cdc6	-	cell division cycle 6
LOC104925072	23.6978	7.1436	1.72766	0.0509687	0.673017	up	no	LOC104925072	-	immunoglobulin lambda-1 light chain-like
LOC104939246	25.7975	11.5259	1.1605	0.0510082	0.673017	up	no	LOC104939246	-	uncharacterized LOC104939246
jun	63.5788	30.2563	1.07158	0.0510096	0.673017	up	no	jun	-	Jun proto-oncogene, AP-1 transcription factor subunit
LOC113744727	45.3885	20.7583	1.12812	0.0510635	0.673017	up	no	LOC113744727	-	TGF-beta receptor type-2-like
LOC104934433	0	0.3382	-5.60835	0.0510867	0.673017	down	no	LOC104934433	-	collagen alpha-1(XXI) chain-like
chrnd	86.6329	50.7114	0.772572	0.0510926	0.673017	up	no	chrnd	-	cholinergic receptor nicotinic delta subunit
LOC104920878	153.908	302.308	-0.974025	0.0510983	0.673017	down	no	LOC104920878	-	large neutral amino acids transporter small subunit 4
myc	11.6144	5.2462	1.14556	0.0511215	0.673017	up	no	myc	-	MYC proto-oncogene, bHLH transcription factor
LOC113746562	13.6741	5.723	1.25653	0.0511401	0.673017	up	no	LOC113746562	-	uncharacterized LOC113746562
tmem269	111.514	55.4114	1.00872	0.0511872	0.673017	up	no	tmem269	-	transmembrane protein 269
LOC104924671	31.173	15.3808	1.01895	0.051225	0.673017	up	no	LOC104924671	-	matrix remodeling-associated protein 8
LOC104922518	2.3326	5.7533	-1.30277	0.0512466	0.673017	down	no	LOC104922518	-	protein Bouncer-like
LOC104925764	69.68	40.7296	0.774533	0.0512508	0.673017	up	no	LOC104925764	-	uncharacterized LOC104925764
LOC104936619	0.4808	0	6.11411	0.051272	0.673017	up	no	LOC104936619	-	homeobox protein vent1
LOC104936651	8.1813	1.997	2.03255	0.0512756	0.673017	up	no	LOC104936651	-	steroid 17-alpha-hydroxylase/17,20 lyase
heatr5b	18.6794	33.8981	-0.859106	0.0512835	0.673017	down	no	heatr5b	-	HEAT repeat containing 5B
il17rb	3.5281	9.4485	-1.41963	0.0513305	0.673017	down	no	il17rb	-	interleukin 17 receptor B
LOC109140707	45.1249	26.5611	0.76428	0.0513906	0.673017	up	no	LOC109140707	-	coiled-coil domain-containing glutamate-rich protein 1
LOC104918626	15.6068	5.2321	1.5753	0.0513916	0.673017	up	no	LOC104918626	-	zinc-binding protein A33
rnf144a	11.8858	21.2262	-0.836002	0.0514285	0.673017	down	no	rnf144a	-	ring finger protein 144A
LOC104934064	33.4848	19.2964	0.794722	0.0515295	0.673017	up	no	LOC104934064	-	leucine-rich repeat-containing protein 17
LOC113746571	647.029	294.182	1.13711	0.0515335	0.673017	up	no	LOC113746571	-	myosin-7-like
slc12a9	16.0305	27.2963	-0.767493	0.0515458	0.673017	down	no	slc12a9	-	solute carrier family 12 member 9
rapsn	21.8013	11.2134	0.959447	0.051566	0.673017	up	no	rapsn	-	receptor associated protein of the synapse
dbn1	61.1189	33.4362	0.870209	0.0516059	0.673017	up	no	dbn1	-	drebrin 1
rfesd	0	0.4322	-5.95891	0.0516259	0.673017	down	no	rfesd	-	Rieske Fe-S domain containing
rdh10	13.8034	6.763	1.02939	0.0516477	0.673017	up	no	rdh10	-	retinol dehydrogenase 10
LOC104918127	4.0078	8.7198	-1.11717	0.0517016	0.673017	down	no	LOC104918127	-	ankyrin repeat and protein kinase domain-containing protein 1
LOC104935166	113.58	54.5419	1.05837	0.0517048	0.673017	up	no	LOC104935166	-	sphingosine 1-phosphate receptor 1
LOC104930137	7.1971	13.7349	-0.930327	0.0517337	0.673017	down	no	LOC104930137	-	LHFPL tetraspan subfamily member 2a protein
tnrc6b	23.7502	46.8276	-0.978707	0.051738	0.673017	down	no	tnrc6b	-	trinucleotide repeat containing 6B
pdcd5	38.7004	22.7051	0.769149	0.0517986	0.673017	up	no	pdcd5	-	programmed cell death 5
LOC104938750	213.973	63.6268	1.74958	0.0518086	0.673017	up	no	LOC104938750	-	uncharacterized LOC104938750
trappc8	24.1112	41.0683	-0.768122	0.0518137	0.673017	down	no	trappc8	-	trafficking protein particle complex 8
LOC104935765	2.0829	0.3499	2.54529	0.0518464	0.673017	up	no	LOC104935765	-	cytochrome c oxidase subunit 6B1
LOC104939370	40.5978	24.1589	0.748585	0.051857	0.673017	up	no	LOC104939370	-	NACHT, LRR and PYD domains-containing protein 12-like
LOC104940569	10.3496	5.185	0.996657	0.0518598	0.673017	up	no	LOC104940569	-	homeobox protein Hox-A10
jarid2	3.9241	9.3035	-1.24178	0.0518862	0.673017	down	no	jarid2	-	jumonji and AT-rich interaction domain containing 2
LOC104925065	284.343	136.351	1.06028	0.0519894	0.673721	up	no	LOC104925065	-	suppressor of cytokine signaling 3
naa10	80.5456	39.0791	1.04333	0.0520019	0.673721	up	no	naa10	-	N(alpha)-acetyltransferase 10, NatA catalytic subunit
LOC104919624	22.4568	87.097	-1.95787	0.0520509	0.673747	down	no	LOC104919624	-	cadherin-1
trabd	17.3568	29.2283	-0.751591	0.0521051	0.673747	down	no	trabd	-	TraB domain containing
usp32	11.177	21.1412	-0.91934	0.0521062	0.673747	down	no	usp32	-	ubiquitin specific peptidase 32
LOC104922281	793.953	2406.51	-1.59986	0.052128	0.673747	down	no	LOC104922281	-	keratin, type I cytoskeletal 13
pyurf	17.282	9.4387	0.87282	0.0521575	0.673747	up	no	pyurf	-	PIGY upstream reading frame
LOC104935086	0.4366	3.2314	-2.83973	0.0523765	0.675275	down	no	LOC104935086	-	uncharacterized LOC104935086
LOC104925074	29.1673	14.1198	1.04607	0.0524214	0.675275	up	no	LOC104925074	-	inward rectifier potassium channel 2
serf2	106.746	50.659	1.07513	0.0524245	0.675275	up	no	serf2	-	small EDRK-rich factor 2
LOC104920311	25.1618	12.1803	1.04681	0.052427	0.675275	up	no	LOC104920311	-	prosaposin
LOC104932466	0	0.3047	-5.46096	0.0524297	0.675275	down	no	LOC104932466	-	macoilin
LOC113747772	0	0.3037	-5.45687	0.0525088	0.675784	down	no	LOC113747772	-	epidermal growth factor receptor kinase substrate 8-like protein 3
LOC109141750	6.5579	2.9314	1.1585	0.0525445	0.675784	up	no	LOC109141750	-	inactive serine protease PAMR1
cxxiih11orf54	3.6566	1.1922	1.6109	0.0525617	0.675784	up	no	cxxiih11orf54	-	chromosome XXII C11orf54 homolog
LOC104940169	67.3902	7.6654	3.1346	0.0526676	0.676475	up	no	LOC104940169	-	receptor-transporting protein 3
csmd2	0.3068	0	5.46322	0.0527633	0.676475	up	no	csmd2	-	CUB and Sushi multiple domains 2
LOC104929630	19.1421	5.3878	1.82989	0.0527783	0.676475	up	no	LOC104929630	-	E3 ubiquitin-protein ligase TRIM21
LOC113747042	0.3006	0	5.44854	0.0527896	0.676475	up	no	LOC113747042	-	immunoglobulin heavy variable 3-48-like
tmem233	21.9294	12.0989	0.858214	0.0527977	0.676475	up	no	tmem233	-	transmembrane protein 233
LOC104932642	18.1596	7.551	1.26586	0.0528004	0.676475	up	no	LOC104932642	-	ATP-dependent 6-phosphofructokinase, platelet type
LOC104922229	0.3224	2.0264	-2.61529	0.0528608	0.676852	down	no	LOC104922229	-	guanine nucleotide-binding protein G(I)/G(S)/G(T) subunit beta-3
dnali1	0.4579	0	6.04494	0.0529254	0.677285	up	no	dnali1	-	dynein axonemal light intermediate chain 1
LOC109142599	5.2763	2.1654	1.28058	0.0530379	0.677752	up	no	LOC109142599	-	overexpressed in colon carcinoma 1 protein homolog
LOC104935399	235.235	53.8126	2.12814	0.0530406	0.677752	up	no	LOC104935399	-	probable E3 ubiquitin-protein ligase HERC4
LOC104936726	1.9366	0.0871	4.33597	0.0530546	0.677752	up	no	LOC104936726	-	microfibril-associated glycoprotein 4
LOC104921692	12.2704	6.2411	0.974728	0.0531165	0.678147	up	no	LOC104921692	-	lysM and putative peptidoglycan-binding domain-containing protein 4
LOC104927313	0.2944	0	5.42331	0.0531943	0.678746	up	no	LOC104927313	-	guanine nucleotide-binding protein subunit beta-5b-like
nanp	0.0873	1.2073	-3.63799	0.0532545	0.678898	down	no	nanp	-	N-acetylneuraminic acid phosphatase
LOC104930245	95.3962	52.4238	0.863629	0.0532681	0.678898	up	no	LOC104930245	-	nuclear factor interleukin-3-regulated protein
ercc1	2.764	0.6341	2.10636	0.0533089	0.679023	up	no	ercc1	-	ERCC excision repair 1, endonuclease non-catalytic subunit
LOC113746690	0	0.3335	-5.58972	0.0533594	0.679272	down	no	LOC113746690	-	uncharacterized LOC113746690
zmat5	8.8126	3.6157	1.28464	0.053417	0.679611	up	no	zmat5	-	zinc finger matrin-type 5
hapln2	9.2081	2.2838	2.00779	0.0534699	0.679889	up	no	hapln2	-	hyaluronan and proteoglycan link protein 2
LOC104932142	10.9922	19.9335	-0.85729	0.0535814	0.680212	down	no	LOC104932142	-	gamma-taxilin
LOC104930975	6.1004	1.9362	1.6551	0.053668	0.680212	up	no	LOC104930975	-	probable phosphatase phospho1
LOC104921705	26.7961	47.7138	-0.832282	0.0536709	0.680212	down	no	LOC104921705	-	organic solute transporter subunit alpha
LOC113746673	0.0549	0.8524	-3.87771	0.0536719	0.680212	down	no	LOC113746673	-	uncharacterized LOC113746673
LOC104926398	142.984	76.842	0.895716	0.0537082	0.680212	up	no	LOC104926398	-	retinol dehydrogenase 7
cd2ap	12.366	24.6818	-0.996042	0.0537197	0.680212	down	no	cd2ap	-	CD2 associated protein
LOC104928996	0	0.2897	-5.39468	0.0537384	0.680212	down	no	LOC104928996	-	synaptobrevin
pdcl3	495.633	214.993	1.20496	0.0537961	0.680212	up	no	pdcl3	-	phosducin like 3
tpbg	11.467	6.0088	0.931872	0.0538188	0.680212	up	no	tpbg	-	trophoblast glycoprotein
cacng1	167.82	50.4352	1.73445	0.0538391	0.680212	up	no	cacng1	-	calcium voltage-gated channel auxiliary subunit gamma 1
LOC113748037	56.2831	13.047	2.10937	0.0539862	0.680212	up	no	LOC113748037	-	receptor-transporting protein 3-like
dlk1	0	0.4111	-5.88917	0.0539965	0.680212	down	no	dlk1	-	delta like non-canonical Notch ligand 1
meioc	0.4366	0	5.98216	0.0540101	0.680212	up	no	meioc	-	meiosis specific with coiled-coil domain
lrrc4b	0.6006	0.0145	4.78416	0.0540634	0.680212	up	no	lrrc4b	-	leucine rich repeat containing 4B
LOC104939197	56.495	25.0104	1.17539	0.0542182	0.680212	up	no	LOC104939197	-	protein-arginine deiminase type-2
ogfod1	14.134	6.9146	1.02988	0.0542318	0.680212	up	no	ogfod1	-	2-oxoglutarate and iron dependent oxygenase domain containing 1
LOC104936080	22.2226	44.7952	-1.01174	0.0542624	0.680212	down	no	LOC104936080	-	ATP-binding cassette sub-family A member 1
gipc2	4.4684	11.6547	-1.38465	0.0542776	0.680212	down	no	gipc2	-	GIPC PDZ domain containing family member 2
gla	1.7194	6.0222	-1.8013	0.0542862	0.680212	down	no	gla	-	galactosidase alpha
sgk1	40.0054	72.6896	-0.861406	0.0542992	0.680212	down	no	sgk1	-	serum/glucocorticoid regulated kinase 1
LOC104918531	6.0221	12.2713	-1.0259	0.0543029	0.680212	down	no	LOC104918531	-	equilibrative nucleoside transporter 2
mkrn2os	1.6148	0.3073	2.36161	0.0543157	0.680212	up	no	mkrn2os	-	MKRN2 opposite strand
osbpl1a	17.5203	7.4732	1.22723	0.0543496	0.680212	up	no	osbpl1a	-	oxysterol binding protein like 1A
rnf126	13.4743	7.094	0.924374	0.0543545	0.680212	up	no	rnf126	-	ring finger protein 126
LOC104919701	29.1883	15.5526	0.908012	0.0543804	0.680212	up	no	LOC104919701	-	uncharacterized LOC104919701
LOC104926603	2.5513	0.7533	1.75316	0.0544425	0.680212	up	no	LOC104926603	-	protein ALP1-like
hspb1	411.562	198.431	1.05245	0.0544602	0.680212	up	no	hspb1	-	heat shock protein family B (small) member 1
LOC104938759	0.0823	1.0315	-3.61266	0.0544611	0.680212	down	no	LOC104938759	-	uncharacterized LOC104938759
LOC104928022	0.4663	0	6.05255	0.0545403	0.680212	up	no	LOC104928022	-	solute carrier family 26 member 6
LOC113747086	0.4663	0	6.05255	0.0545403	0.680212	up	no	LOC113747086	-	Ig heavy chain V region PJ14-like
LOC104926238	0.3179	0	5.50951	0.054549	0.680212	up	no	LOC104926238	-	growth/differentiation factor 8-like
gnptab	13.3456	22.9563	-0.782029	0.0545881	0.680212	down	no	gnptab	-	N-acetylglucosamine-1-phosphate transferase subunits alpha and beta
dll3	4.6133	9.9328	-1.105	0.0546038	0.680212	down	no	dll3	-	delta like canonical Notch ligand 3
plod1	55.3591	30.0927	0.879388	0.0546989	0.680212	up	no	plod1	-	procollagen-lysine,2-oxoglutarate 5-dioxygenase 1
LOC104929752	71.4429	39.0477	0.87156	0.0547123	0.680212	up	no	LOC104929752	-	myocardin
LOC104928570	0.1259	1.1475	-3.14294	0.0547347	0.680212	down	no	LOC104928570	-	SLAIN motif-containing protein 1-like
LOC104921708	0.0873	1.1667	-3.59163	0.0548341	0.680212	down	no	LOC104921708	-	multiple C2 and transmembrane domain-containing protein 2
maml1	8.9116	17.7702	-0.993582	0.0548516	0.680212	down	no	maml1	-	mastermind like transcriptional coactivator 1
LOC104930960	1.5707	4.7937	-1.6166	0.0548518	0.680212	down	no	LOC104930960	-	transmembrane protein 51
LOC104939742	6.649	2.7949	1.24899	0.0548526	0.680212	up	no	LOC104939742	-	EF-hand domain-containing protein D2-like
LOC104918135	0.0437	0.7393	-3.82674	0.0548707	0.680212	down	no	LOC104918135	-	transmembrane protein 116
LOC104923235	27.2523	7.8569	1.79191	0.054883	0.680212	up	no	LOC104923235	-	cytochrome c oxidase subunit 6B1
LOC104936096	5.5505	10.8941	-0.970881	0.0548876	0.680212	down	no	LOC104936096	-	activating molecule in BECN1-regulated autophagy protein 1
LOC104936977	1.7314	8.2053	-2.25385	0.0548894	0.680212	down	no	LOC104936977	-	NACHT, LRR and PYD domains-containing protein 12
LOC109137337	1.0133	3.1676	-1.63201	0.0548965	0.680212	down	no	LOC109137337	-	mast cell protease 1
gask1b	10.3997	5.4407	0.934272	0.0549218	0.680212	up	no	gask1b	-	golgi associated kinase 1B
LOC104939020	2.3836	5.812	-1.28056	0.0549913	0.680332	down	no	LOC104939020	-	C-type lectin domain family 4 member C
tmem246	7.7886	15.7632	-1.01483	0.0549936	0.680332	down	no	tmem246	-	transmembrane protein 246
LOC104927826	56.6394	14.8782	1.92865	0.0550727	0.680928	up	no	LOC104927826	-	GTPase IMAP family member 4
LOC104917940	381.767	144.202	1.40453	0.0551688	0.681732	up	no	LOC104917940	-	60S ribosomal protein L22
tns4	2.0594	9.9172	-2.2746	0.0553526	0.682941	down	no	tns4	-	tensin 4
LOC104925749	12.2879	28.783	-1.22713	0.0553597	0.682941	down	no	LOC104925749	-	zinc finger protein 219-like
LOC104927763	6.2671	2.5308	1.30402	0.0554375	0.682941	up	no	LOC104927763	-	homeobox protein Hox-A11b
LOC104925212	20.548	36.4502	-0.827391	0.0554454	0.682941	down	no	LOC104925212	-	lysophosphatidic acid receptor 6
LOC104933793	132.607	240.246	-0.857325	0.0554791	0.682941	down	no	LOC104933793	-	inositol monophosphatase 1
LOC104935698	13.7092	28.8969	-1.07517	0.0555215	0.682941	down	no	LOC104935698	-	angiomotin-like
LOC104937928	0.5691	3.3701	-2.53869	0.0555914	0.682941	down	no	LOC104937928	-	chymotrypsin-like protease CTRL-1
LOC104923981	19.4797	9.7137	1.00244	0.0556278	0.682941	up	no	LOC104923981	-	cytosolic arginine sensor for mTORC1 subunit 2
ufm1	49.923	25.2433	0.983638	0.055656	0.682941	up	no	ufm1	-	ubiquitin fold modifier 1
LOC104923074	0	0.269	-5.28651	0.0556613	0.682941	down	no	LOC104923074	-	SPRY domain-containing SOCS box protein 1-like
LOC113747695	0	0.2659	-5.27149	0.0556827	0.682941	down	no	LOC113747695	-	galactose-specific lectin nattectin-like
LOC104933421	1.8797	7.3996	-1.98863	0.0556925	0.682941	down	no	LOC104933421	-	carcinoembryonic antigen-related cell adhesion molecule 6
aimp2	113.473	54.597	1.05544	0.0557174	0.682941	up	no	aimp2	-	aminoacyl tRNA synthetase complex interacting multifunctional protein 2
LOC104929316	221.278	124.161	0.833641	0.0557528	0.682941	up	no	LOC104929316	-	protein Tob1
LOC104931901	0	0.268	-5.28194	0.0557551	0.682941	down	no	LOC104931901	-	uncharacterized LOC104931901
dio3	2.5567	0.4638	2.45029	0.0557649	0.682941	up	no	dio3	-	iodothyronine deiodinase 3
ptprq	12.3962	5.8461	1.08173	0.0558343	0.683106	up	no	ptprq	-	protein tyrosine phosphatase, receptor type Q
LOC104922719	14.2174	7.4934	0.92271	0.0558406	0.683106	up	no	LOC104922719	-	uncharacterized LOC104922719
LOC104932498	6.5321	13.407	-1.03396	0.0559225	0.683202	down	no	LOC104932498	-	uncharacterized LOC104932498
LOC109137907	0	0.2635	-5.2597	0.05593	0.683202	down	no	LOC109137907	-	deoxynucleoside triphosphate triphosphohydrolase SAMHD1-like
LOC104917720	32.443	18.1505	0.837891	0.0559419	0.683202	up	no	LOC104917720	-	ATP synthase subunit g, mitochondrial
LOC104930882	6.472	15.4735	-1.25824	0.0560599	0.683855	down	no	LOC104930882	-	niban-like protein 1
pter	5.0181	2.0583	1.28152	0.0561792	0.683855	up	no	pter	-	phosphotriesterase related
LOC113744204	0	0.2637	-5.26098	0.056192	0.683855	down	no	LOC113744204	-	interleukin-17C-like
stmp1	20.4119	11.207	0.865428	0.0562667	0.683855	up	no	stmp1	-	short transmembrane mitochondrial protein 1
cdc26	4.5445	1.1016	2.035	0.0562685	0.683855	up	no	cdc26	-	cell division cycle 26
LOC104919530	0	0.399	-5.84618	0.0562971	0.683855	down	no	LOC104919530	-	muscarinic acetylcholine receptor M3
epsti1	53.8796	12.5904	2.09761	0.0563331	0.683855	up	no	epsti1	-	epithelial stromal interaction 1
LOC104934927	35.0491	68.2649	-0.961915	0.0563494	0.683855	down	no	LOC104934927	-	phosphatidylinositol transfer protein beta isoform
LOC113746115	0	0.4125	-5.89628	0.0563658	0.683855	down	no	LOC113746115	-	uncharacterized LOC113746115
LOC104925296	1634.29	639.833	1.35289	0.0564065	0.683855	up	no	LOC104925296	-	myosin regulatory light chain 2, smooth muscle minor isoform
LOC104926903	0.8765	2.9794	-1.76717	0.0564457	0.683855	down	no	LOC104926903	-	disintegrin and metalloproteinase domain-containing protein 9
uggt1	42.3269	73.4811	-0.795416	0.0564964	0.683855	down	no	uggt1	-	UDP-glucose glycoprotein glucosyltransferase 1
LOC104925391	65.7882	35.997	0.870204	0.0565283	0.683855	up	no	LOC104925391	-	dnaJ homolog subfamily B member 1
LOC109141900	0	0.2711	-5.29687	0.0565305	0.683855	down	no	LOC109141900	-	uncharacterized LOC109141900
syn2	0	0.3929	-5.82244	0.0565423	0.683855	down	no	syn2	-	synapsin II
grip2	0	0.2776	-5.33346	0.0566165	0.683855	down	no	grip2	-	glutamate receptor interacting protein 2
frem1	1.2175	7.487	-2.64028	0.056618	0.683855	down	no	frem1	-	FRAS1 related extracellular matrix 1
LOC104924884	3.7914	1.2278	1.61737	0.0566662	0.683855	up	no	LOC104924884	-	receptor-type tyrosine-protein phosphatase U
plg	0	0.4224	-5.92282	0.0567297	0.683855	down	no	plg	-	plasminogen
LOC104929406	0.4389	0	5.96575	0.0567516	0.683855	up	no	LOC104929406	-	sex comb on midleg-like protein 4
LOC104938234	0.4389	0	5.96575	0.0567516	0.683855	up	no	LOC104938234	-	sodium/potassium-transporting ATPase subunit beta-1-interacting protein 3-like
LOC104930682	4.5064	22.8766	-2.33873	0.0567867	0.683855	down	no	LOC104930682	-	complement factor H-like
LOC104935183	5.0259	9.7239	-0.95104	0.0569202	0.683855	down	no	LOC104935183	-	homeobox protein Hox-B3a
LOC109138653	18.9686	9.2552	1.03493	0.0569587	0.683855	up	no	LOC109138653	-	zinc finger protein 503
LOC104938526	31.7429	58.8175	-0.88927	0.0569876	0.683855	down	no	LOC104938526	-	acetyl-coenzyme A synthetase, cytoplasmic
pdlim1	28.0705	48.7566	-0.79629	0.0570564	0.683855	down	no	pdlim1	-	PDZ and LIM domain 1
zfyve26	40.8591	71.3787	-0.804542	0.0570777	0.683855	down	no	zfyve26	-	zinc finger FYVE-type containing 26
snx14	50.1871	24.9052	1.00996	0.0570845	0.683855	up	no	snx14	-	sorting nexin 14
chaf1a	9.0263	16.4997	-0.869049	0.0571191	0.683855	down	no	chaf1a	-	chromatin assembly factor 1 subunit A
rgs7	0.2681	0	5.27978	0.0571487	0.683855	up	no	rgs7	-	regulator of G protein signaling 7
LOC113747874	1.5986	4.9985	-1.63142	0.0572291	0.683855	down	no	LOC113747874	-	putative protein TPRXL
LOC104938704	2.8316	6.4761	-1.18943	0.0572314	0.683855	down	no	LOC104938704	-	zinc finger protein 35-like
adcyap1	0.3235	0	5.53221	0.0572361	0.683855	up	no	adcyap1	-	adenylate cyclase activating polypeptide 1
LOC104940546	11.5271	4.9828	1.20765	0.0572479	0.683855	up	no	LOC104940546	-	zinc finger protein 2 homolog
LOC104937466	10.7165	20.6534	-0.944237	0.0572642	0.683855	down	no	LOC104937466	-	connector enhancer of kinase suppressor of ras 3
hoxa11	4.3475	1.5903	1.44774	0.0572787	0.683855	up	no	hoxa11	-	homeobox A11
ncor2	63.9829	146.81	-1.19782	0.0572848	0.683855	down	no	ncor2	-	nuclear receptor corepressor 2
fzd9	9.8315	4.6074	1.09236	0.0573397	0.683855	up	no	fzd9	-	frizzled class receptor 9
nox5	0.4649	1.8981	-2.01961	0.0573605	0.683855	down	no	nox5	-	NADPH oxidase 5
LOC104920506	11.3624	4.9685	1.19205	0.0573669	0.683855	up	no	LOC104920506	-	PAK4-inhibitor inka2
col4a3bp	10.349	17.9319	-0.792314	0.0574046	0.683855	down	no	col4a3bp	-	collagen type IV alpha 3 binding protein
LOC104938940	0.0493	0.6857	-3.64079	0.0575175	0.683855	down	no	LOC104938940	-	chymotrypsin B
LOC104925794	3.3628	0.9739	1.78395	0.0575355	0.683855	up	no	LOC104925794	-	claudin-4
opn5	0	0.3884	-5.8042	0.0575359	0.683855	down	no	opn5	-	opsin 5
LOC113744014	46.705	20.6595	1.17707	0.0575374	0.683855	up	no	LOC113744014	-	zinc finger protein RFP-like
LOC104920743	18.7041	41.8277	-1.16028	0.0575374	0.683855	down	no	LOC104920743	-	cytochrome P450 1A1
LOC104929965	33.5766	63.6773	-0.923595	0.0576104	0.683855	down	no	LOC104929965	-	protein kinase C beta type
ndnf	3.4424	0.6876	2.30476	0.0576339	0.683855	up	no	ndnf	-	neuron derived neurotrophic factor
LOC104934018	1.3898	0.0581	4.38026	0.0576462	0.683855	up	no	LOC104934018	-	cyclin-dependent kinase 5 activator 1
rsad2	169.003	16.9714	3.31578	0.0576682	0.683855	up	no	rsad2	-	radical S-adenosyl methionine domain containing 2
coch	72.0971	38.1225	0.918962	0.0577343	0.683855	up	no	coch	-	cochlin
pnpla2	29.3658	50.555	-0.783479	0.0577397	0.683855	down	no	pnpla2	-	patatin like phospholipase domain containing 2
LOC104920601	120.627	69.6522	0.792248	0.0577426	0.683855	up	no	LOC104920601	-	non-histone chromosomal protein HMG-14A
polr3gl	27.8801	14.8312	0.909971	0.0577845	0.683855	up	no	polr3gl	-	RNA polymerase III subunit G like
pfdn5	62.9987	29.5712	1.09119	0.0578045	0.683855	up	no	pfdn5	-	prefoldin subunit 5
LOC104939035	36.3845	15.2627	1.2535	0.0578106	0.683855	up	no	LOC104939035	-	dihydropyridine-sensitive L-type skeletal muscle calcium channel subunit alpha-1
pmvk	10.9481	4.4503	1.29568	0.0578131	0.683855	up	no	pmvk	-	phosphomevalonate kinase
LOC109138675	0.393	0	5.83352	0.0578393	0.683855	up	no	LOC109138675	-	uncharacterized LOC109138675
LOC104922487	0	0.3103	-5.48525	0.0578427	0.683855	down	no	LOC104922487	-	calcium/calmodulin-dependent protein kinase type 1D
LOC104937654	8.1027	3.6886	1.13421	0.0578741	0.683855	up	no	LOC104937654	-	myeloid-associated differentiation marker homolog
LOC113747575	0.755	0.029	4.36165	0.0578973	0.683855	up	no	LOC113747575	-	mucin-5AC-like
pth1r	0.3717	2.1063	-2.47359	0.0579454	0.684055	down	no	pth1r	-	parathyroid hormone 1 receptor
LOC104923494	0.2881	1.8113	-2.6545	0.0580984	0.684978	down	no	LOC104923494	-	probable serine/threonine-protein kinase clkA
LOC109139740	0.2726	0	5.31494	0.0581162	0.684978	up	no	LOC109139740	-	uncharacterized LOC109139740
lrrc14b	30.982	17.4089	0.830811	0.0581407	0.684978	up	no	lrrc14b	-	leucine rich repeat containing 14B
odr4	24.9842	13.7728	0.858725	0.0581485	0.684978	up	no	odr4	-	odr-4 GPCR localization factor homolog
lpar4	11.3672	5.3467	1.08639	0.0583205	0.686274	up	no	lpar4	-	lysophosphatidic acid receptor 4
LOC104922426	7.9622	3.8415	1.05055	0.0583213	0.686274	up	no	LOC104922426	-	transforming growth factor beta-3 proprotein
LOC104931656	3.6695	8.2302	-1.16104	0.0583543	0.686274	down	no	LOC104931656	-	cyclin-dependent kinase 17
LOC104922471	27.2782	46.0964	-0.756644	0.0584034	0.686274	down	no	LOC104922471	-	MOB kinase activator 1B
myf6	8.0251	3.2247	1.31384	0.058448	0.686274	up	no	myf6	-	myogenic factor 6
LOC104924620	0.1092	1.2015	-3.33639	0.0584989	0.686274	down	no	LOC104924620	-	caytaxin
LOC104927798	0.5094	2.5862	-2.34616	0.0585083	0.686274	down	no	LOC104927798	-	forkhead box protein A1-B
prss12	4.3299	8.9549	-1.04552	0.0585088	0.686274	down	no	prss12	-	serine protease 12
foxo4	7.2434	13.3822	-0.883948	0.0585989	0.686753	down	no	foxo4	-	forkhead box O4
mmachc	6.8579	2.9269	1.22676	0.0586689	0.686753	up	no	mmachc	-	metabolism of cobalamin associated C
LOC104932825	1.697	0.237	2.80517	0.0587546	0.686753	up	no	LOC104932825	-	aromatase
pitx1	0	0.2663	-5.27355	0.0587637	0.686753	down	no	pitx1	-	paired like homeodomain 1
xpot	14.6128	27.2779	-0.899247	0.0588004	0.686753	down	no	xpot	-	exportin for tRNA
aif1l	15.9	8.748	0.86231	0.058807	0.686753	up	no	aif1l	-	allograft inflammatory factor 1 like
LOC109140633	7.8594	3.7801	1.05438	0.058813	0.686753	up	no	LOC109140633	-	proteasome activator complex subunit 4B
LOC104939746	330.93	148.448	1.15652	0.0588204	0.686753	up	no	LOC104939746	-	acyl-CoA-binding protein
LOC104921729	0.3892	0	5.81497	0.0588314	0.686753	up	no	LOC104921729	-	glomulin
LOC109136665	9.6604	4.5801	1.07557	0.0589241	0.687093	up	no	LOC109136665	-	uncharacterized LOC109136665
myf5	3.0757	0.6869	2.15066	0.0589582	0.687093	up	no	myf5	-	myogenic factor 5
cdc42bpb	56.6336	97.3999	-0.782152	0.0589765	0.687093	down	no	cdc42bpb	-	CDC42 binding protein kinase beta
p4ha2	53.2625	31.5416	0.755533	0.0589907	0.687093	up	no	p4ha2	-	prolyl 4-hydroxylase subunit alpha 2
LOC104938693	21.5299	38.579	-0.840798	0.0590242	0.687093	down	no	LOC104938693	-	transcription factor HIVEP3-like
lrrn3	0.7434	0.029	4.34298	0.0590485	0.687093	up	no	lrrn3	-	leucine rich repeat neuronal 3
LOC104921460	86.1102	41.5619	1.05084	0.0590874	0.687115	up	no	LOC104921460	-	glutamine amidotransferase-like class 1 domain-containing protein 3A, mitochondrial
LOC104925906	0.4114	0	5.87339	0.0592015	0.687115	up	no	LOC104925906	-	coenzyme Q-binding protein COQ10 homolog, mitochondrial
map6d1	0.4114	0	5.87339	0.0592015	0.687115	up	no	map6d1	-	MAP6 domain containing 1
LOC104927929	6.0721	2.3748	1.34895	0.0592368	0.687115	up	no	LOC104927929	-	ecto-NOX disulfide-thiol exchanger 2-like
LOC104920314	9.0201	4.4691	1.01191	0.0592384	0.687115	up	no	LOC104920314	-	transcription factor COE2
LOC104936157	3.9506	1.5031	1.39118	0.059263	0.687115	up	no	LOC104936157	-	multiple epidermal growth factor-like domains protein 6
LOC104918802	1.846	4.8485	-1.39455	0.0592765	0.687115	down	no	LOC104918802	-	peroxisomal membrane protein PMP34
LOC109137138	2.3819	0.5361	2.13093	0.0593788	0.687115	up	no	LOC109137138	-	uncharacterized LOC109137138
LOC104932194	0	0.2499	-5.1846	0.0593789	0.687115	down	no	LOC104932194	-	homeobox protein HMX1
efhb	0.2476	0	5.18169	0.0594166	0.687115	up	no	efhb	-	EF-hand domain family member B
LOC104919007	0.2476	0	5.18169	0.0594166	0.687115	up	no	LOC104919007	-	transmembrane protein 132C
LOC104939670	0.3398	2.0013	-2.56278	0.0594263	0.687115	down	no	LOC104939670	-	beta-1,3-galactosyltransferase 1
LOC104924472	6.382	29.6992	-2.21696	0.0594693	0.687213	down	no	LOC104924472	-	low choriolytic enzyme
LOC104920087	4.7967	11.131	-1.21661	0.0595237	0.687213	down	no	LOC104920087	-	claudin-23
LOC104920389	0.5168	2.5867	-2.32868	0.0595526	0.687213	down	no	LOC104920389	-	transcription factor Sp6
LOC113746020	0	0.2751	-5.31615	0.0595797	0.687213	down	no	LOC113746020	-	uncharacterized LOC113746020
LOC104935114	0	0.2492	-5.18108	0.0596634	0.687213	down	no	LOC104935114	-	zona pellucida-like domain-containing protein 1
sall1	0.9483	3.3987	-1.82799	0.0596663	0.687213	down	no	sall1	-	spalt like transcription factor 1
LOC104939366	0.1661	1.1325	-2.71707	0.0597076	0.687213	down	no	LOC104939366	-	ubiquitin carboxyl-terminal hydrolase CYLD
ube2g2	47.053	22.9873	1.03321	0.0597597	0.687213	up	no	ube2g2	-	ubiquitin conjugating enzyme E2 G2
sybu	0	0.2542	-5.20663	0.0597627	0.687213	down	no	sybu	-	syntabulin
LOC109137012	2.9724	6.5667	-1.14434	0.0598422	0.687213	down	no	LOC109137012	-	lecithin retinol acyltransferase
LOC104922750	935.511	449.905	1.05613	0.0598884	0.687213	up	no	LOC104922750	-	complement C4
LOC104937951	2.7623	0.7637	1.85019	0.0598996	0.687213	up	no	LOC104937951	-	actin filament-associated protein 1-like 1
LOC104921075	8.635	25.057	-1.54154	0.0599187	0.687213	down	no	LOC104921075	-	calponin homology domain-containing protein DDB_G0272472
als2	18.9655	32.3241	-0.76918	0.0599241	0.687213	down	no	als2	-	ALS2, alsin Rho guanine nucleotide exchange factor
LOC104926382	31.0533	15.4936	1.00274	0.059954	0.687213	up	no	LOC104926382	-	unconventional myosin-Va
ereg	0.1259	1.1417	-3.1365	0.0599635	0.687213	down	no	ereg	-	epiregulin
LOC104927415	6.7487	13.0885	-0.955888	0.0599928	0.687213	down	no	LOC104927415	-	cytochrome b-245 light chain
adprh	15.9573	8.6576	0.881255	0.0600181	0.687213	up	no	adprh	-	ADP-ribosylarginine hydrolase
cblb	13.4536	23.479	-0.803348	0.0600403	0.687213	down	no	cblb	-	Cbl proto-oncogene B
mrps18c	9.5098	2.9244	1.69585	0.0600615	0.687213	up	no	mrps18c	-	mitochondrial ribosomal protein S18C
itga10	5.7758	2.004	1.52406	0.0601558	0.687821	up	no	itga10	-	integrin subunit alpha 10
srl	268.546	144.368	0.895414	0.0601773	0.687821	up	no	srl	-	sarcalumenin
acp7	5.4701	10.3882	-0.923896	0.0602142	0.687885	down	no	acp7	-	acid phosphatase 7, tartrate resistant (putative)
tango2	10.8834	5.0215	1.11453	0.0603435	0.689003	up	no	tango2	-	transport and golgi organization 2 homolog
LOC104933223	0.0549	0.8193	-3.82043	0.0603902	0.689091	down	no	LOC104933223	-	solute carrier family 45 member 3
LOC104919392	12.9054	26.7923	-1.05207	0.0604293	0.689091	down	no	LOC104919392	-	period circadian protein homolog 2
LOC104927989	7.1688	2.9903	1.25989	0.0604455	0.689091	up	no	LOC104927989	-	ankyrin repeat and SOCS box protein 15
LOC104936742	122.159	52.6057	1.21533	0.0605824	0.689306	up	no	LOC104936742	-	immediate early response gene 2 protein
LOC104933142	94.3074	36.0508	1.38748	0.0605998	0.689306	up	no	LOC104933142	-	store-operated calcium entry regulator STIMATE
aldh1a2	38.5085	22.9217	0.748522	0.0606097	0.689306	up	no	aldh1a2	-	aldehyde dehydrogenase 1 family member A2
LOC104939639	7514.76	3343.64	1.1683	0.0606554	0.689306	up	no	LOC104939639	-	myosin-7-like
LOC104921941	97.2023	46.8188	1.05372	0.0607066	0.689306	up	no	LOC104921941	-	peroxiredoxin-1
zar1l	0	0.3634	-5.71491	0.0607101	0.689306	down	no	zar1l	-	zygote arrest 1 like
fgf21	0.2972	0	5.41101	0.060774	0.689306	up	no	fgf21	-	fibroblast growth factor 21
rps26	838.734	333.175	1.33192	0.0607872	0.689306	up	no	rps26	-	ribosomal protein S26
LOC113746034	0.2433	0	5.16014	0.0608046	0.689306	up	no	LOC113746034	-	uncharacterized LOC113746034
LOC104934878	0.8973	3.9727	-2.14225	0.0608569	0.689306	down	no	LOC104934878	-	F-BAR and double SH3 domains protein 1
wfs1	62.9274	32.0788	0.971979	0.060865	0.689306	up	no	wfs1	-	wolframin ER transmembrane glycoprotein
cotl1	147.303	274.782	-0.899545	0.0608809	0.689306	down	no	cotl1	-	coactosin like F-actin binding protein 1
LOC104917648	21.3911	12.3134	0.79614	0.0608812	0.689306	up	no	LOC104917648	-	NACHT, LRR and PYD domains-containing protein 3
LOC113744975	0	0.2483	-5.17619	0.0609043	0.689306	down	no	LOC113744975	-	T cell receptor beta variable 5-5-like
LOC104935177	8.2238	3.8863	1.07903	0.0609515	0.689313	up	no	LOC104935177	-	target of Myb protein 1
eef1akmt1	8.028	3.5104	1.19046	0.0609678	0.689313	up	no	eef1akmt1	-	EEF1A lysine methyltransferase 1
LOC104920773	23.4946	13.7109	0.776339	0.061015	0.689492	up	no	LOC104920773	-	cytochrome b-c1 complex subunit 10-like
LOC104937803	0.3663	0	5.72937	0.0611923	0.689885	up	no	LOC104937803	-	uncharacterized LOC104937803
LOC109141792	0.3663	0	5.72937	0.0611923	0.689885	up	no	LOC109141792	-	putative nuclease HARBI1
LOC113746531	0.3663	0	5.72937	0.0611923	0.689885	up	no	LOC113746531	-	uncharacterized LOC113746531
plpp4	0.9102	0.0448	4.11634	0.0611992	0.689885	up	no	plpp4	-	phospholipid phosphatase 4
LOC104938080	14.2726	55.8015	-1.9708	0.0612133	0.689885	down	no	LOC104938080	-	desmoglein-2
LOC113746713	0	0.3568	-5.69061	0.0612391	0.689885	down	no	LOC113746713	-	uncharacterized LOC113746713
add2	0.3773	2.06	-2.4247	0.06127	0.689885	down	no	add2	-	adducin 2
rab33a	1.7444	0.2884	2.56752	0.0613664	0.690213	up	no	rab33a	-	RAB33A, member RAS oncogene family
LOC104924602	0.2575	0	5.21433	0.0613869	0.690213	up	no	LOC104924602	-	serine/threonine-protein phosphatase 2B catalytic subunit alpha isoform
LOC104927381	8.5705	2.4747	1.78626	0.0613935	0.690213	up	no	LOC104927381	-	uncharacterized LOC104927381
LOC104922661	0.1858	1.9858	-3.35981	0.0614747	0.690494	down	no	LOC104922661	-	Fish-egg lectin
LOC104932263	621.57	291.363	1.09308	0.0615159	0.690494	up	no	LOC104932263	-	protein phosphatase 1K, mitochondrial
fndc1	40.1977	17.9884	1.15993	0.0615928	0.690494	up	no	fndc1	-	fibronectin type III domain containing 1
LOC104925587	2.6647	6.2026	-1.22137	0.0616398	0.690494	down	no	LOC104925587	-	NLR family CARD domain-containing protein 3
krtcap3	0	0.2732	-5.31275	0.0616686	0.690494	down	no	krtcap3	-	keratinocyte associated protein 3
ifih1	150.022	72.0566	1.05798	0.0617008	0.690494	up	no	ifih1	-	interferon induced with helicase C domain 1
LOC104925774	1.386	0.104	3.62633	0.0617398	0.690494	up	no	LOC104925774	-	kelch-like protein 33
LOC104925771	0.6518	2.6963	-2.05771	0.0617802	0.690494	down	no	LOC104925771	-	mucin-5AC
cps1	34.9251	63.5149	-0.862147	0.0618679	0.690494	down	no	cps1	-	carbamoyl-phosphate synthase 1
LOC104940045	1.4654	0.1704	3.04873	0.0618831	0.690494	up	no	LOC104940045	-	retinal rod rhodopsin-sensitive cGMP 3',5'-cyclic phosphodiesterase subunit gamma
LOC104929596	0.2497	0	5.19237	0.0618886	0.690494	up	no	LOC104929596	-	semaphorin-4E
LOC104921117	0.384	0	5.77474	0.0619332	0.690494	up	no	LOC104921117	-	serine/threonine/tyrosine-interacting-like protein 1
LOC104926361	0.384	0	5.77474	0.0619332	0.690494	up	no	LOC104926361	-	regulator of G protein signaling 8
LOC104932597	7.6385	3.0972	1.29751	0.0619649	0.690494	up	no	LOC104932597	-	ankyrin repeat and SOCS box protein 15
rps19bp1	9.0255	4.5008	1.00336	0.0620484	0.690494	up	no	rps19bp1	-	ribosomal protein S19 binding protein 1
LOC104923347	0.9776	0.0726	3.60012	0.0620551	0.690494	up	no	LOC104923347	-	interferon-inducible GTPase 1-like
tmem104	4.2265	8.4187	-0.992718	0.0620668	0.690494	down	no	tmem104	-	transmembrane protein 104
clic2	60.2024	32.6711	0.881731	0.0620978	0.690494	up	no	clic2	-	chloride intracellular channel 2
LOC104921455	5.5932	1.2397	2.16717	0.0621026	0.690494	up	no	LOC104921455	-	tripartite motif-containing protein 16-like
LOC109136868	0	0.3724	-5.74428	0.0621118	0.690494	down	no	LOC109136868	-	transmembrane protein 121
LOC109142517	1.3038	0.2187	2.53717	0.0621488	0.690494	up	no	LOC109142517	-	F-box only protein 15
LOC104932692	16.9574	9.4761	0.839583	0.0621574	0.690494	up	no	LOC104932692	-	transmembrane protein 41A-B
fscn1	41.1216	23.1014	0.831796	0.0621576	0.690494	up	no	fscn1	-	fascin actin-bundling protein 1
LOC104918196	202.662	86.807	1.22301	0.0622434	0.690494	up	no	LOC104918196	-	protein S100-A1
LOC104925059	22.069	11.3306	0.960834	0.0622442	0.690494	up	no	LOC104925059	-	tripartite motif-containing protein 16
LOC104928442	10.0126	4.3789	1.19231	0.0622498	0.690494	up	no	LOC104928442	-	transmembrane protein 26
atp11a	17.3111	42.7953	-1.30487	0.0622927	0.690494	down	no	atp11a	-	ATPase phospholipid transporting 11A
sox21	2.2731	0.51	2.14433	0.0622999	0.690494	up	no	sox21	-	SRY-box 21
LOC104926459	3.5595	17.489	-2.30192	0.0624027	0.691283	down	no	LOC104926459	-	NF-kappa-B inhibitor zeta-like
tax1bp3	28.949	47.6577	-0.718877	0.062501	0.69168	down	no	tax1bp3	-	Tax1 binding protein 3
stab1	53.2409	98.5627	-0.888146	0.0625368	0.69168	down	no	stab1	-	stabilin 1
dtx1	2.3644	6.1348	-1.37827	0.0625616	0.69168	down	no	dtx1	-	deltex E3 ubiquitin ligase 1
prkra	10.3236	4.8505	1.08992	0.0626307	0.69168	up	no	prkra	-	protein activator of interferon induced protein kinase EIF2AK2
LOC104936526	4.7683	1.0682	2.15154	0.0626479	0.69168	up	no	LOC104936526	-	uncharacterized LOC104936526
cap1	134.758	242.828	-0.849587	0.0626567	0.69168	down	no	cap1	-	cyclase associated actin cytoskeleton regulatory protein 1
LOC104919734	3.1425	0.9154	1.76973	0.0627462	0.69168	up	no	LOC104919734	-	myelin proteolipid protein-like
obsl1	106.874	63.3139	0.755315	0.0627475	0.69168	up	no	obsl1	-	obscurin like 1
pcmt1	32.9402	18.1901	0.856139	0.0627633	0.69168	up	no	pcmt1	-	protein-L-isoaspartate (D-aspartate) O-methyltransferase
cacng6	15.239	5.9707	1.35203	0.0627781	0.69168	up	no	cacng6	-	calcium voltage-gated channel auxiliary subunit gamma 6
LOC104931555	0	0.3472	-5.647	0.0627926	0.69168	down	no	LOC104931555	-	forkhead box protein N2-like
rab42	2.7416	6.2614	-1.1936	0.062817	0.69168	down	no	rab42	-	RAB42, member RAS oncogene family
LOC104918927	7.0901	12.886	-0.860183	0.0628551	0.691754	down	no	LOC104918927	-	ran GTPase-activating protein 1
LOC104937264	178.295	21.9682	3.02049	0.0629269	0.691887	up	no	LOC104937264	-	polyubiquitin
LOC104932105	0	0.2344	-5.09501	0.0629499	0.691887	down	no	LOC104932105	-	vertebrate ancient opsin
LOC104938373	21.7209	12.0005	0.855545	0.0629632	0.691887	up	no	LOC104938373	-	cytochrome b-c1 complex subunit 8
cand1	26.4832	45.9949	-0.795816	0.0629934	0.691887	down	no	cand1	-	cullin associated and neddylation dissociated 1
prpf18	27.8765	14.6865	0.924025	0.0630701	0.69204	up	no	prpf18	-	pre-mRNA processing factor 18
[truncated: 19,936 more rows]
