# Supplementary material for: Baohuoside I Combated Cryptocaryon irritans via Dual Targeting of Parasite Apoptosis and Host Defense Enhancement
Source: Antioxidants (Basel). 2026 Mar 21;15(3):396. doi: 10.3390/antiox15030396 (PMC13024472; doi:10.3390/antiox15030396)
Supplement: Supplementary file 1 [file antioxidants-15-00396-s001.zip › Table S2.xlsx]

## Sheet: go.enrichment
Table S2: GO enrichment of DEGs
Term	Description	Ontology	GeneRatio	pvalue	GeneID
GO:0015629	actin cytoskeleton	cellular_component	43 (1214)	9.03667e-14	LOC104937078/LOC104927173/LOC104918619/LOC109140240/LOC104935289/LOC104918618/LOC104934940/LOC113744693/dctn3/LOC104930621/LOC104918617/LOC113745300/LOC104924476/LOC104924253/LOC104929613/znf185/LOC104931364/LOC104930620/LOC104930618/LOC104917814/LOC104930619/LOC104929543/LOC104923984/LOC104918318/LOC104932877/LOC104934465/LOC104930624/LOC104933672/LOC104939608/myo9b/myo19/LOC109140259/fyb2/LOC11…
GO:0005576	extracellular region	cellular_component	109 (1214)	1.68324e-09	LOC104923918/LOC104921293/lum/LOC109137393/cilp/LOC104940226/mmp13/LOC104930317/smpdl3a/LOC104935632/LOC104937035/dpt/c1qtnf12/ca6/rbp4/aspn/LOC109138821/serpinf1/LOC109140851/igf1/LOC104939156/LOC104929273/pdgfrl/LOC104936842/LOC113744414/LOC104935551/myoc/LOC104930657/srpx2/ccl28/LOC109140946/LOC104936201/cxviiih2orf40/ucma/LOC104933150/LOC104931882/LOC104920415/LOC104929051/htra3/clu/LOC104935…
GO:0016459	myosin complex	cellular_component	23 (1214)	1.1794e-07	LOC104937078/LOC104918619/LOC109140240/LOC104918618/LOC104934940/LOC113744693/LOC104918617/LOC113745300/LOC104931364/LOC104917814/LOC104932877/LOC104934465/myo9b/myo19/LOC113744991/myo5b/LOC104920534/LOC113744018/LOC104931367/LOC104934159/LOC104939329/LOC104928544/LOC113745352
GO:0051015	actin filament binding	molecular_function	25 (1214)	1.19651e-07	LOC104935341/LOC104918619/LOC104939059/LOC104918618/LOC104934940/LOC104928354/LOC113744693/LOC104921735/LOC104936022/LOC104918617/tmod4/gsn/znf185/vill/LOC104931364/coro2a/LOC104918318/LOC104935653/LOC104939608/LOC104918545/LOC104920534/LOC104931367/LOC104939329/LOC104928544/LOC113745352
GO:0030016	myofibril	cellular_component	14 (1214)	7.85981e-07	LOC104930621/LOC104924476/LOC104929613/klhl40/LOC104930620/unc45b/LOC104930618/myoz1/LOC104930619/pdlim3/LOC104921949/LOC104930624/LOC104933672/LOC109140259
GO:0030017	sarcomere	cellular_component	14 (1214)	7.85981e-07	LOC104930621/LOC104924476/LOC104929613/klhl40/LOC104930620/unc45b/LOC104930618/myoz1/LOC104930619/pdlim3/LOC104921949/LOC104930624/LOC104933672/LOC109140259
GO:0043292	contractile fiber	cellular_component	14 (1214)	7.85981e-07	LOC104930621/LOC104924476/LOC104929613/klhl40/LOC104930620/unc45b/LOC104930618/myoz1/LOC104930619/pdlim3/LOC104921949/LOC104930624/LOC104933672/LOC109140259
GO:0003779	actin binding	molecular_function	46 (1214)	5.69061e-06	LOC104935341/LOC104937078/LOC104927173/LOC104918619/LOC104939059/LOC104923864/LOC104935289/LOC104918618/LOC104934940/LOC104928354/LOC113744693/LOC104921735/LOC104936022/LOC104918617/actn1/tmod4/gsn/znf185/vill/LOC104931364/coro2a/mtss1/LOC104918318/LOC104932877/LOC104937456/twf1/LOC104925809/LOC104930630/LOC104935653/LOC104939608/myo9b/cobl/myo19/synpo/LOC104918545/svopl/LOC104927731/myo5b/LOC104…
GO:0005861	troponin complex	cellular_component	9 (1214)	7.24018e-06	LOC104930621/LOC104924476/LOC104929613/LOC104930620/LOC104930618/LOC104930619/LOC104930624/LOC104933672/LOC109140259
GO:0005865	striated muscle thin filament	cellular_component	9 (1214)	7.24018e-06	LOC104930621/LOC104924476/LOC104929613/LOC104930620/LOC104930618/LOC104930619/LOC104930624/LOC104933672/LOC109140259
GO:0036379	myofilament	cellular_component	9 (1214)	7.24018e-06	LOC104930621/LOC104924476/LOC104929613/LOC104930620/LOC104930618/LOC104930619/LOC104930624/LOC104933672/LOC109140259
GO:0005833	hemoglobin complex	cellular_component	7 (1214)	8.41372e-06	LOC104918683/LOC109136736/LOC109136734/LOC104918911/LOC104918690/LOC109143174/LOC113746425
GO:0042555	MCM complex	cellular_component	5 (1214)	8.57773e-06	mcm2/mcm3/mcm4/mcm6/mcm5
GO:0003774	cytoskeletal motor activity	molecular_function	27 (1214)	9.5262e-06	LOC104937078/LOC104918619/LOC104918618/LOC104934940/LOC113744693/LOC104918617/cenpe/LOC104931364/kif9/LOC104936400/LOC104926703/LOC104938287/LOC104932877/myo9b/LOC104936667/myo19/LOC104938741/myo5b/LOC104920534/LOC104926424/LOC104931367/LOC104934159/LOC104939329/kif21a/LOC104920354/LOC104928544/LOC113745352
GO:0030029	actin filament-based process	biological_process	34 (1214)	9.54704e-06	LOC104935341/ptk2b/LOC104927173/LOC104940300/LOC104939059/LOC104935289/LOC104928354/cav3/LOC104921735/LOC104936022/myoc/LOC104926785/tmod4/gsn/vill/mtss1/LOC104936098/LOC104918841/LOC104918318/LOC104932877/LOC104937456/dmpk/twf1/LOC104925809/LOC104935653/LOC104939608/myo9b/synpo/LOC104937524/svopl/LOC113748356/LOC104927731/cyfip2/LOC104939570
GO:0070161	anchoring junction	cellular_component	33 (1214)	1.81292e-05	fermt1/ptk2b/LOC104928326/LOC104930285/LOC104920908/nectin1/LOC104930515/LOC104934288/LOC109142589/cldn7/LOC104920419/LOC104926218/tes/tjp2/LOC104936046/LOC104925477/LOC104929543/pkp3/LOC104936935/LOC109142585/LOC104919306/LOC104922277/ildr2/LOC104923174/LOC104939608/tgfb1i1/LOC104925792/LOC104918545/LOC109141676/LOC104927002/LOC104931935/LOC104922457/LOC104926644
GO:0045214	sarcomere organization	biological_process	5 (1214)	2.83133e-05	cav3/LOC104926785/LOC104939608/LOC104937524/LOC113748356
GO:0005856	cytoskeleton	cellular_component	82 (1214)	2.85472e-05	ptk2b/LOC104937078/LOC104927173/LOC104940300/LOC104918619/LOC109140240/LOC104935289/LOC104918618/LOC104934940/LOC113744693/tubb/dctn3/LOC104920448/LOC104930621/LOC104918617/LOC104930769/LOC104938915/LOC104919932/tmod4/LOC113745300/LOC104924476/LOC104924253/LOC104929613/znf185/LOC104931364/LOC104930620/LOC104937218/kif9/LOC104930618/frmd1/LOC104938914/LOC104917814/LOC104928071/LOC104936400/LOC1049…
GO:0030036	actin cytoskeleton organization	biological_process	32 (1214)	3.73677e-05	LOC104935341/ptk2b/LOC104927173/LOC104940300/LOC104939059/LOC104935289/LOC104928354/cav3/LOC104921735/LOC104936022/myoc/LOC104926785/tmod4/gsn/vill/mtss1/LOC104936098/LOC104918841/LOC104918318/LOC104937456/dmpk/twf1/LOC104925809/LOC104935653/LOC104939608/synpo/LOC104937524/svopl/LOC113748356/LOC104927731/cyfip2/LOC104939570
GO:0030054	cell junction	cellular_component	57 (1214)	5.72793e-05	fermt1/ptk2b/LOC104928326/LOC104930285/LOC104919730/LOC104920908/nectin1/LOC104930515/p2rx1/LOC104934288/LOC109142589/cldn7/srpx2/LOC104920419/LOC104926218/tes/LOC104920497/tjp2/LOC104936046/nos1/LOC104925477/LOC104922546/chrna7/p2rx5/LOC104929543/pkp3/LOC104936935/LOC109142585/LOC104919306/LOC104937724/LOC104928395/LOC104922277/ildr2/p2rx7/agrn/LOC104923174/LOC104922155/LOC104928637/LOC104939608…
GO:0007155	cell adhesion	biological_process	46 (1214)	5.86716e-05	fermt1/ptk2b/LOC104921293/LOC104924362/LOC104936033/itga3/itga2/nectin1/LOC104932606/LOC109142589/LOC104929273/LOC109141481/myoc/LOC104924065/itgb4/cdh26/LOC104935235/LOC104926218/gata3/LOC104936046/LOC104920415/LOC104925477/cdh15/LOC104938368/fat2/LOC113748345/pkp3/hapln3/itgav/LOC104919722/LOC109142585/LOC104922277/LOC109140600/LOC104918250/vcam1/LOC104939608/LOC104939025/LOC104918545/col6a3/LO…
GO:0008092	cytoskeletal protein binding	molecular_function	59 (1214)	7.3957e-05	LOC104935341/LOC104937078/LOC104927173/LOC104918619/LOC104939059/LOC104923864/LOC104935289/LOC104918618/LOC104927066/LOC104934940/LOC104928354/LOC113744693/LOC104921735/LOC104936022/LOC104918617/actn1/cenpe/tmod4/gsn/znf185/vill/LOC104931364/coro2a/kif9/mtss1/LOC104936400/LOC104918318/LOC104932877/LOC104937456/twf1/epb41l4b/LOC104925809/LOC104937699/LOC104930630/LOC104935653/LOC104939608/myo9b/LO…
GO:0005344	oxygen carrier activity	molecular_function	7 (1214)	7.46636e-05	LOC104918683/LOC109136736/LOC109136734/LOC104918911/LOC104918690/LOC109143174/LOC113746425
GO:0032956	regulation of actin cytoskeleton organization	biological_process	17 (1214)	0.000101438	ptk2b/LOC104927173/LOC104940300/LOC104939059/LOC104935289/LOC104928354/LOC104921735/myoc/tmod4/gsn/vill/LOC104918841/LOC104937456/twf1/LOC104925809/synpo/cyfip2
GO:0005509	calcium ion binding	molecular_function	69 (1214)	0.000108272	LOC104935341/LOC104927501/anxa3/matn2/LOC104920088/LOC104939059/LOC104921293/LOC104924362/LOC104926897/LOC104936033/LOC104921735/anxa6/LOC104931767/LOC104918052/LOC109142589/LOC104918846/actn1/LOC104926785/LOC104923090/LOC104918953/gsn/cdh26/vill/LOC104927956/plcd3/LOC104920415/LOC104927682/LOC104922312/LOC104925477/LOC104922546/cdh15/LOC104918451/fat2/LOC104936098/LOC104929226/gpd2/LOC109142585/…
GO:0019825	oxygen binding	molecular_function	7 (1214)	0.000114948	LOC104918683/LOC109136736/LOC109136734/LOC104918911/LOC104918690/LOC109143174/LOC113746425
GO:0032970	regulation of actin filament-based process	biological_process	17 (1214)	0.000117182	ptk2b/LOC104927173/LOC104940300/LOC104939059/LOC104935289/LOC104928354/LOC104921735/myoc/tmod4/gsn/vill/LOC104918841/LOC104937456/twf1/LOC104925809/synpo/cyfip2
GO:0090729	toxin activity	molecular_function	5 (1214)	0.00015114	LOC109138821/LOC109140851/LOC104939640/LOC109136982/LOC109140859
GO:1902074	response to salt	biological_process	5 (1214)	0.00015114	p2rx1/p2rx5/p2rx7/agrn/LOC104926383
GO:0020037	heme binding	molecular_function	18 (1214)	0.000184814	LOC104924331/LOC104918683/LOC109136736/LOC109136734/LOC104929718/LOC104918911/LOC104918690/nos1/LOC109143174/LOC104934278/LOC104934615/LOC104927570/LOC113746425/LOC104917693/LOC113746816/LOC104925694/LOC104921190/LOC104920313
GO:0051493	regulation of cytoskeleton organization	biological_process	19 (1214)	0.000187536	ptk2b/LOC104927173/LOC104940300/LOC104939059/LOC104935289/LOC104928354/LOC104921735/myoc/tmod4/gsn/vill/LOC104918841/LOC104937456/twf1/LOC104925809/tpx2/LOC104924882/synpo/cyfip2
GO:0030057	desmosome	cellular_component	6 (1214)	0.000192571	LOC109142589/LOC104925477/pkp3/LOC109142585/LOC104922277/LOC104931935
GO:0005911	cell-cell junction	cellular_component	24 (1214)	0.000218493	LOC104928326/LOC104930285/LOC104920908/nectin1/LOC104930515/LOC104934288/LOC109142589/cldn7/LOC104920419/tjp2/LOC104936046/LOC104925477/pkp3/LOC104936935/LOC109142585/LOC104919306/LOC104922277/ildr2/LOC104923174/LOC104939608/LOC104925792/LOC109141676/LOC104927002/LOC104931935
GO:0099081	supramolecular polymer	cellular_component	35 (1214)	0.000230893	tubb/LOC104920448/LOC104930621/LOC104930769/LOC104938915/LOC104919932/LOC104924476/LOC104929613/klhl40/LOC104930620/LOC104937218/unc45b/kif9/LOC104930618/LOC104938914/LOC104928071/LOC104936400/myoz1/LOC104930619/LOC104926703/pdlim3/LOC104938287/LOC104921949/LOC104924660/mfap2/tpx2/LOC104930624/LOC104918138/LOC104933672/LOC104936667/LOC104932124/LOC109140259/LOC104928646/LOC104936998/LOC104938471
GO:0099512	supramolecular fiber	cellular_component	35 (1214)	0.000230893	tubb/LOC104920448/LOC104930621/LOC104930769/LOC104938915/LOC104919932/LOC104924476/LOC104929613/klhl40/LOC104930620/LOC104937218/unc45b/kif9/LOC104930618/LOC104938914/LOC104928071/LOC104936400/myoz1/LOC104930619/LOC104926703/pdlim3/LOC104938287/LOC104921949/LOC104924660/mfap2/tpx2/LOC104930624/LOC104918138/LOC104933672/LOC104936667/LOC104932124/LOC109140259/LOC104928646/LOC104936998/LOC104938471
GO:0097435	supramolecular fiber organization	biological_process	25 (1214)	0.000246943	LOC104935341/LOC104927173/LOC104939059/LOC104935289/lum/LOC104928354/cav3/LOC104921735/myoc/LOC104926785/tmod4/gsn/vill/LOC104918841/LOC104918318/LOC104937456/twf1/LOC104925809/LOC104939608/synpo/LOC104937524/svopl/LOC113748356/cyfip2/LOC104939570
GO:0110053	regulation of actin filament organization	biological_process	15 (1214)	0.000273196	LOC104927173/LOC104939059/LOC104935289/LOC104928354/LOC104921735/myoc/tmod4/gsn/vill/LOC104918841/LOC104937456/twf1/LOC104925809/synpo/cyfip2
GO:0099080	supramolecular complex	cellular_component	40 (1214)	0.000273842	tubb/LOC104920448/LOC104930621/LOC104930769/LOC104938915/LOC104922636/LOC104919932/LOC104924476/LOC104929613/klhl40/LOC104930620/LOC104937218/unc45b/kif9/LOC104930618/LOC104920525/LOC104938914/LOC104928071/LOC104936400/myoz1/LOC104930619/LOC104926703/pdlim3/LOC104938287/LOC104921949/LOC104924660/mfap2/tpx2/LOC104930624/LOC104918138/bub1/LOC104933672/LOC104936667/LOC104932124/ndc80/LOC109140259/LO…
GO:1902903	regulation of supramolecular fiber organization	biological_process	15 (1214)	0.000315237	LOC104927173/LOC104939059/LOC104935289/LOC104928354/LOC104921735/myoc/tmod4/gsn/vill/LOC104918841/LOC104937456/twf1/LOC104925809/synpo/cyfip2
GO:0046906	tetrapyrrole binding	molecular_function	18 (1214)	0.000341813	LOC104924331/LOC104918683/LOC109136736/LOC109136734/LOC104929718/LOC104918911/LOC104918690/nos1/LOC109143174/LOC104934278/LOC104934615/LOC104927570/LOC113746425/LOC104917693/LOC113746816/LOC104925694/LOC104921190/LOC104920313
GO:0033043	regulation of organelle organization	biological_process	23 (1214)	0.000342528	ptk2b/LOC104927173/LOC104940300/LOC104939059/LOC104935289/LOC104928354/LOC104921735/mcm2/myoc/tmod4/gsn/vill/LOC104918841/LOC104929510/LOC104937456/twf1/LOC104925809/tpx2/bub1/LOC104924882/synpo/LOC104938741/cyfip2
GO:0044877	protein-containing complex binding	molecular_function	32 (1214)	0.000369204	LOC104935341/LOC104918619/LOC104939059/LOC104918618/LOC104934940/LOC104928354/LOC113744693/LOC104921735/LOC104936022/LOC104918617/tmod4/gsn/LOC104924446/znf185/vill/LOC104931364/LOC104926218/coro2a/LOC104918318/LOC104937456/dcn/LOC104935653/LOC104939608/LOC104926835/LOC104918545/egfl6/LOC104920534/LOC104931367/evpl/LOC104939329/LOC104928544/LOC113745352
GO:0010639	negative regulation of organelle organization	biological_process	12 (1214)	0.000410236	LOC104939059/LOC104935289/LOC104928354/LOC104921735/mcm2/tmod4/gsn/vill/LOC104937456/twf1/LOC104925809/bub1
GO:0001906	cell killing	biological_process	6 (1214)	0.000455735	LOC104923908/LOC104923907/LOC109138821/LOC109140851/LOC104939640/LOC109140859
GO:0031640	killing of cells of another organism	biological_process	6 (1214)	0.000455735	LOC104923908/LOC104923907/LOC109138821/LOC109140851/LOC104939640/LOC109140859
GO:0044179	hemolysis in another organism	biological_process	6 (1214)	0.000455735	LOC104923908/LOC104923907/LOC109138821/LOC109140851/LOC104939640/LOC109140859
GO:0051715	cytolysis in another organism	biological_process	6 (1214)	0.000455735	LOC104923908/LOC104923907/LOC109138821/LOC109140851/LOC104939640/LOC109140859
GO:0004222	metalloendopeptidase activity	molecular_function	21 (1214)	0.000631489	LOC109137323/LOC104930325/mmp13/LOC104930317/LOC104935552/LOC109138148/LOC109137325/htra3/mmp9/LOC104940076/LOC104939807/mmp23b/adamts14/LOC104934812/LOC104932695/LOC104939697/adam10/LOC104928986/LOC109140401/LOC104926489/LOC104923002
GO:0098656	monoatomic anion transmembrane transport	biological_process	7 (1214)	0.000653448	LOC104935161/lrrc8d/LOC104925837/ano1/LOC104935748/LOC104921752/slc1a1
GO:0004931	extracellularly ATP-gated monoatomic cation channel activity	molecular_function	4 (1214)	0.00065478	p2rx1/p2rx5/p2rx7/LOC104926383
GO:0014074	response to purine-containing compound	biological_process	4 (1214)	0.00065478	p2rx1/p2rx5/p2rx7/LOC104926383
GO:0033198	response to ATP	biological_process	4 (1214)	0.00065478	p2rx1/p2rx5/p2rx7/LOC104926383
GO:0046683	response to organophosphorus	biological_process	4 (1214)	0.00065478	p2rx1/p2rx5/p2rx7/LOC104926383
GO:0051129	negative regulation of cellular component organization	biological_process	12 (1214)	0.000670808	LOC104939059/LOC104935289/LOC104928354/LOC104921735/mcm2/tmod4/gsn/vill/LOC104937456/twf1/LOC104925809/bub1
GO:0007229	integrin-mediated signaling pathway	biological_process	15 (1214)	0.000703134	fermt1/itga3/itga2/LOC104932606/itgb4/LOC109138148/LOC104926218/itgav/LOC104920196/adamts14/LOC104934812/adam10/fyb2/LOC104928986/LOC104926489
GO:0005615	extracellular space	cellular_component	33 (1214)	0.000706262	smpdl3a/rbp4/serpinf1/igf1/LOC104939156/LOC104935551/myoc/ccl28/LOC104939321/LOC104931435/LOC104939493/LOC104926212/LOC109137542/cxcl13/LOC104919675/LOC109136728/ihh/LOC109140397/loxl4/serpini1/LOC104918750/LOC104937208/pros1/LOC104928540/LOC104918009/LOC104929070/LOC104931423/LOC104929633/pltp/LOC104927083/LOC104939600/LOC104923362/LOC104920225
GO:0030312	external encapsulating structure	cellular_component	16 (1214)	0.000793844	LOC104937404/LOC109137323/lum/LOC104930325/mmp13/LOC104930317/LOC104925243/LOC109141481/LOC104935552/LOC109137325/LOC104933731/col4a5/mmp9/mmp23b/mfap2/LOC104937699
GO:0031012	extracellular matrix	cellular_component	16 (1214)	0.000793844	LOC104937404/LOC109137323/lum/LOC104930325/mmp13/LOC104930317/LOC104925243/LOC109141481/LOC104935552/LOC109137325/LOC104933731/col4a5/mmp9/mmp23b/mfap2/LOC104937699
GO:0010927	cellular component assembly involved in morphogenesis	biological_process	5 (1214)	0.000797868	cav3/LOC104926785/LOC104939608/LOC104937524/LOC113748356
GO:0030239	myofibril assembly	biological_process	5 (1214)	0.000797868	cav3/LOC104926785/LOC104939608/LOC104937524/LOC113748356
GO:0055002	striated muscle cell development	biological_process	5 (1214)	0.000797868	cav3/LOC104926785/LOC104939608/LOC104937524/LOC113748356
GO:0004867	serine-type endopeptidase inhibitor activity	molecular_function	12 (1214)	0.000912123	spint1/serpinf1/LOC104933381/LOC104933150/LOC113748345/itih5/LOC104922556/LOC104939025/serpini1/col6a3/itih2/LOC104929070
GO:0005231	excitatory extracellular ligand-gated monoatomic ion channel activity	molecular_function	8 (1214)	0.000917818	p2rx1/LOC104920497/chrna7/p2rx5/p2rx7/LOC104937283/LOC104929100/LOC104926383
GO:1902904	negative regulation of supramolecular fiber organization	biological_process	10 (1214)	0.000940958	LOC104939059/LOC104935289/LOC104928354/LOC104921735/tmod4/gsn/vill/LOC104937456/twf1/LOC104925809
GO:0071944	cell periphery	cellular_component	137 (1214)	0.000973157	ptk2b/LOC104937404/LOC104937653/stac3/LOC104937534/LOC109137323/LOC104935289/LOC104937732/lum/LOC104923908/LOC104924362/LOC104935954/LOC104935161/LOC104930325/mmp13/LOC104928326/LOC104930317/LOC104923907/mymk/LOC104936033/npbwr2/itga3/LOC104919730/LOC104920908/cav3/LOC109137121/LOC104920504/lrrc8d/LOC104925781/itga2/LOC104932606/LOC104934288/LOC109142589/cacnb1/ptafr/LOC104925243/cldn7/LOC1049285…
GO:0008237	metallopeptidase activity	molecular_function	28 (1214)	0.00101667	LOC109137323/LOC104930325/mmp13/LOC104930317/LOC104932196/LOC104930657/LOC104935552/LOC109138148/LOC109137325/LOC104936625/cpm/htra3/mmp9/LOC104940076/LOC104939807/mmp23b/adamts14/LOC104934812/LOC104932695/LOC104939697/adam10/dpep1/ermp1/LOC104928986/LOC109140401/agtpbp1/LOC104926489/LOC104923002
GO:0034220	monoatomic ion transmembrane transport	biological_process	24 (1214)	0.00106652	LOC104935161/rrad/lrrc8d/kcnj1/cacnb1/LOC104925837/LOC104931902/ano1/clic4/LOC104918968/LOC104940655/LOC104935748/kcnj11/atp5mf/cacna1s/LOC104925138/LOC104923804/LOC104918796/LOC104933373/LOC104921752/LOC104929013/slc1a1/LOC104926405/LOC104929971
GO:0030042	actin filament depolymerization	biological_process	9 (1214)	0.00106766	LOC104939059/LOC104935289/LOC104928354/LOC104921735/tmod4/gsn/vill/LOC104918318/svopl
GO:0051494	negative regulation of cytoskeleton organization	biological_process	10 (1214)	0.00112282	LOC104939059/LOC104935289/LOC104928354/LOC104921735/tmod4/gsn/vill/LOC104937456/twf1/LOC104925809
GO:0006270	DNA replication initiation	biological_process	5 (1214)	0.00122352	mcm2/mcm3/mcm4/mcm6/mcm5
GO:0030574	collagen catabolic process	biological_process	3 (1214)	0.00122625	mmp13/LOC104930317/mmp9
GO:0043588	skin development	biological_process	3 (1214)	0.00122625	LOC104926088/LOC104934069/kdf1
GO:0051047	positive regulation of secretion	biological_process	3 (1214)	0.00122625	LOC104935161/ano1/p2ry2
GO:0035381	ATP-gated ion channel activity	molecular_function	4 (1214)	0.00123835	p2rx1/p2rx5/p2rx7/LOC104926383
GO:0005901	caveola	cellular_component	6 (1214)	0.00129176	cav3/LOC104925873/LOC104920829/LOC104938261/LOC104920517/LOC104930774
GO:0044853	plasma membrane raft	cellular_component	6 (1214)	0.00129176	cav3/LOC104925873/LOC104920829/LOC104938261/LOC104920517/LOC104930774
GO:0051261	protein depolymerization	biological_process	9 (1214)	0.00129488	LOC104939059/LOC104935289/LOC104928354/LOC104921735/tmod4/gsn/vill/LOC104918318/svopl
GO:0008154	actin polymerization or depolymerization	biological_process	14 (1214)	0.00129767	LOC104927173/LOC104939059/LOC104935289/LOC104928354/LOC104921735/tmod4/gsn/vill/LOC104918841/LOC104918318/twf1/LOC104925809/svopl/cyfip2
GO:0051128	regulation of cellular component organization	biological_process	27 (1214)	0.00130981	ptk2b/LOC104927173/LOC104940300/LOC104939059/LOC104935289/LOC104928354/LOC104921735/nectin1/mcm2/myoc/tmod4/gsn/vill/LOC104918841/slitrk6/LOC104929510/LOC104937456/twf1/LOC104925809/tpx2/bub1/LOC104924882/LOC104937562/synpo/LOC104938741/cyfip2/LOC104919328
GO:0008064	regulation of actin polymerization or depolymerization	biological_process	12 (1214)	0.0014064	LOC104927173/LOC104939059/LOC104935289/LOC104928354/LOC104921735/tmod4/gsn/vill/LOC104918841/twf1/LOC104925809/cyfip2
GO:0030832	regulation of actin filament length	biological_process	12 (1214)	0.0014064	LOC104927173/LOC104939059/LOC104935289/LOC104928354/LOC104921735/tmod4/gsn/vill/LOC104918841/twf1/LOC104925809/cyfip2
GO:0006820	monoatomic anion transport	biological_process	7 (1214)	0.00146233	LOC104935161/lrrc8d/LOC104925837/ano1/LOC104935748/LOC104921752/slc1a1
GO:0005581	collagen trimer	cellular_component	14 (1214)	0.00146431	LOC104936842/col4a5/LOC113748345/LOC113748355/LOC104939025/col22a1/LOC104932212/col6a3/LOC104928878/LOC104924633/cthrc1/LOC104933943/LOC104931890/LOC104933201
GO:0004435	phosphatidylinositol phospholipase C activity	molecular_function	6 (1214)	0.00173913	LOC104931767/LOC104927956/plcd3/plcb3/LOC104930151/plcb2
GO:0004629	phospholipase C activity	molecular_function	6 (1214)	0.00173913	LOC104931767/LOC104927956/plcd3/plcb3/LOC104930151/plcb2
GO:0032502	developmental process	biological_process	127 (1214)	0.00200715	LOC104923918/ptk2b/tp63/LOC104937078/scel/LOC104937404/limd2/LOC104918619/stac3/LOC104923864/LOC104918618/LOC104922986/LOC104940226/LOC104934940/LOC104924678/LOC104928354/LOC113744693/cav3/LOC104920504/tubb/LOC104929643/nectin1/caprin2/grhl1/LOC104936022/LOC104918617/cenpe/LOC104928572/nrg1/LOC104926785/LOC104923090/srpx2/LOC104940290/itgb4/dgkk/znf185/LOC104931364/klhl40/unc45b/ucma/gata3/tes/ki…
GO:0046914	transition metal ion binding	molecular_function	88 (1214)	0.00204281	LOC104926962/LOC104926982/LOC104931498/LOC109137323/LOC104924331/LOC104918683/LOC109136736/LOC104930325/mmp13/LOC104930317/LOC109141859/LOC104932196/ca6/LOC109137379/LOC104929718/LOC104930657/LOC104935552/LOC109137325/trip4/LOC104936625/tcea3/gata3/tes/cpm/LOC104934422/LOC109137050/LOC109143174/mmp9/LOC104937312/pole/LOC109142128/LOC104940076/LOC104939807/aox1/LOC104922623/LOC104934909/LOC1049342…
GO:0048856	anatomical structure development	biological_process	121 (1214)	0.0020504	LOC104923918/ptk2b/LOC104937078/scel/LOC104937404/limd2/LOC104918619/stac3/LOC104923864/LOC104918618/LOC104922986/LOC104940226/LOC104934940/LOC104924678/LOC104928354/LOC113744693/cav3/LOC104920504/tubb/LOC104929643/nectin1/grhl1/LOC104918617/cenpe/LOC104928572/nrg1/LOC104926785/LOC104923090/srpx2/LOC104940290/itgb4/dgkk/znf185/LOC104931364/klhl40/unc45b/gata3/tes/kif9/LOC104938691/LOC104933731/LO…
GO:0051014	actin filament severing	biological_process	4 (1214)	0.00210812	LOC104939059/LOC104921735/gsn/vill
GO:0005201	extracellular matrix structural constituent	molecular_function	8 (1214)	0.00214351	LOC104921198/LOC104925243/LOC109141481/col4a5/dcn/LOC104932212/LOC104933943/LOC104919954
GO:0061061	muscle structure development	biological_process	11 (1214)	0.00232465	cav3/LOC104928572/nrg1/LOC104926785/klhl40/unc45b/myog/LOC104923276/LOC104939608/LOC104937524/LOC113748356
GO:0051146	striated muscle cell differentiation	biological_process	7 (1214)	0.00233313	cav3/LOC104926785/klhl40/LOC104923276/LOC104939608/LOC104937524/LOC113748356
GO:0007015	actin filament organization	biological_process	19 (1214)	0.00239726	LOC104935341/LOC104927173/LOC104939059/LOC104935289/LOC104928354/LOC104921735/myoc/tmod4/gsn/vill/LOC104918841/LOC104918318/LOC104937456/twf1/LOC104925809/synpo/svopl/cyfip2/LOC104939570
GO:0044087	regulation of cellular component biogenesis	biological_process	15 (1214)	0.00246573	LOC104927173/LOC104939059/LOC104935289/LOC104921735/nectin1/myoc/tmod4/gsn/vill/LOC104918841/slitrk6/twf1/LOC104925809/synpo/cyfip2
GO:0031674	I band	cellular_component	5 (1214)	0.00254324	klhl40/unc45b/myoz1/pdlim3/LOC104921949
GO:0000768	syncytium formation by plasma membrane fusion	biological_process	3 (1214)	0.00290864	cav3/LOC104923276/LOC104937562
GO:0006949	syncytium formation	biological_process	3 (1214)	0.00290864	cav3/LOC104923276/LOC104937562
GO:0140253	cell-cell fusion	biological_process	3 (1214)	0.00290864	cav3/LOC104923276/LOC104937562
GO:0055001	muscle cell development	biological_process	6 (1214)	0.00297425	cav3/LOC104926785/klhl40/LOC104939608/LOC104937524/LOC113748356
GO:0016020	membrane	cellular_component	500 (1214)	0.00300343	LOC104923918/ptk2b/LOC104937653/LOC104931692/anxa3/LOC104940300/LOC104920088/stac3/LOC104937534/LOC104939059/LOC113747294/LOC104934385/LOC104935289/LOC104937482/LOC104924331/LOC104937732/LOC104923908/LOC104922986/aqp8/LOC104922250/LOC104924362/LOC104935954/LOC104926232/LOC109141004/LOC104938825/LOC104919760/LOC104935161/spint1/tmem154/cilp/LOC104940226/gatm/LOC104928326/LOC104923907/LOC104933310/…
GO:0016879	ligase activity, forming carbon-nitrogen bonds	molecular_function	8 (1214)	0.00311219	cad/LOC104918286/ass1/LOC109136707/asns/pfas/paics/mthfd1l
GO:0005902	microvillus	cellular_component	4 (1214)	0.00332342	vill/LOC104934197/LOC104928544/LOC113745352
GO:0008544	epidermis development	biological_process	4 (1214)	0.00332342	grhl1/LOC104926088/kdf1/evpl
GO:0030833	regulation of actin filament polymerization	biological_process	11 (1214)	0.0034611	LOC104927173/LOC104939059/LOC104935289/LOC104921735/tmod4/gsn/vill/LOC104918841/twf1/LOC104925809/cyfip2
GO:0032271	regulation of protein polymerization	biological_process	11 (1214)	0.0034611	LOC104927173/LOC104939059/LOC104935289/LOC104921735/tmod4/gsn/vill/LOC104918841/twf1/LOC104925809/cyfip2
GO:0001614	purinergic nucleotide receptor activity	molecular_function	5 (1214)	0.0034921	p2rx1/p2rx5/p2rx7/p2ry2/LOC104926383
GO:0016502	nucleotide receptor activity	molecular_function	5 (1214)	0.0034921	p2rx1/p2rx5/p2rx7/p2ry2/LOC104926383
GO:0043167	ion binding	molecular_function	385 (1214)	0.00351832	LOC104926962/LOC104935341/LOC104935153/LOC104926982/LOC104927501/ptk2b/tp63/LOC104937078/scel/LOC109141919/limd2/anxa3/matn2/LOC104931498/LOC109140713/LOC104918619/LOC104920088/pygl/LOC104940150/LOC104937534/LOC109137323/LOC104939059/LOC104923864/LOC109141109/LOC104924331/LOC104926670/LOC104921293/LOC104918683/LOC104918618/LOC104938535/LOC109136736/LOC104922250/LOC104924362/LOC104938643/cad/LOC10…
GO:0004857	enzyme inhibitor activity	molecular_function	20 (1214)	0.00352058	spint1/serpinf1/LOC104933381/camk2n2/LOC104933150/LOC109136787/LOC113748345/LOC104939321/itih5/dffa/LOC104937699/LOC104922556/LOC104939025/serpini1/col6a3/LOC104928540/itih2/LOC104927731/ppp1r14b/LOC104929070
GO:0004866	endopeptidase inhibitor activity	molecular_function	14 (1214)	0.00355092	spint1/serpinf1/LOC104933381/LOC104933150/LOC113748345/LOC104939321/itih5/LOC104922556/LOC104939025/serpini1/col6a3/LOC104928540/itih2/LOC104929070
GO:0061135	endopeptidase regulator activity	molecular_function	14 (1214)	0.00355092	spint1/serpinf1/LOC104933381/LOC104933150/LOC113748345/LOC104939321/itih5/LOC104922556/LOC104939025/serpini1/col6a3/LOC104928540/itih2/LOC104929070
GO:0042692	muscle cell differentiation	biological_process	7 (1214)	0.0035568	cav3/LOC104926785/klhl40/LOC104923276/LOC104939608/LOC104937524/LOC113748356
GO:0065008	regulation of biological quality	biological_process	35 (1214)	0.00372256	LOC104927173/LOC104939059/LOC104935289/LOC104924331/LOC104935161/LOC104928354/LOC104921735/nectin1/tmod4/gsn/vill/LOC104926218/ano1/LOC104922546/LOC104935215/LOC104919668/LOC104918841/enpp4/slitrk6/twf1/pid1/LOC104925809/LOC104918250/LOC104939608/LOC109136707/LOC104938637/dio1/LOC104932866/LOC104937926/pros1/LOC104919156/p2ry2/LOC104922787/cyfip2/LOC109140193
GO:0006261	DNA-templated DNA replication	biological_process	6 (1214)	0.00379335	mcm2/mcm3/mcm4/mcm6/mcm5/dna2
GO:0031032	actomyosin structure organization	biological_process	6 (1214)	0.00379335	cav3/myoc/LOC104926785/LOC104939608/LOC104937524/LOC113748356
GO:0032535	regulation of cellular component size	biological_process	12 (1214)	0.00387428	LOC104927173/LOC104939059/LOC104935289/LOC104928354/LOC104921735/tmod4/gsn/vill/LOC104918841/twf1/LOC104925809/cyfip2
GO:0043169	cation binding	molecular_function	248 (1214)	0.00393232	LOC104926962/LOC104935341/LOC104935153/LOC104926982/LOC104927501/tp63/scel/limd2/anxa3/matn2/LOC104931498/LOC104920088/LOC109137323/LOC104939059/LOC104923864/LOC104924331/LOC104921293/LOC104918683/LOC104938535/LOC109136736/LOC104924362/cad/LOC109136734/LOC104926897/LOC104930325/mmp13/LOC104930317/atp8b1/LOC104924678/smpdl3a/LOC104928354/LOC104936033/tp73/LOC109141859/LOC104932196/LOC104921735/itg…
GO:0048646	anatomical structure formation involved in morphogenesis	biological_process	16 (1214)	0.00407661	ptk2b/cav3/nrg1/LOC104926785/srpx2/tfap2a/itgav/angptl1/LOC104923276/LOC104939608/LOC104937562/smoc1/LOC104937524/LOC113748356/LOC104934561/tfap2c
GO:0005230	extracellular ligand-gated monoatomic ion channel activity	molecular_function	13 (1214)	0.00416155	LOC104919730/p2rx1/LOC104920497/chrna7/p2rx5/p2rx7/LOC104922155/LOC104937283/LOC104935379/LOC104929100/LOC104926383/LOC113748018/LOC104920054
GO:0007009	plasma membrane organization	biological_process	7 (1214)	0.0043265	LOC104940300/cav3/LOC104929612/mtss1/LOC104918841/LOC104920517/LOC104930774
GO:0030834	regulation of actin filament depolymerization	biological_process	7 (1214)	0.0043265	LOC104939059/LOC104935289/LOC104928354/LOC104921735/tmod4/gsn/vill
GO:0030835	negative regulation of actin filament depolymerization	biological_process	7 (1214)	0.0043265	LOC104939059/LOC104935289/LOC104928354/LOC104921735/tmod4/gsn/vill
GO:0061134	peptidase regulator activity	molecular_function	15 (1214)	0.00443337	spint1/serpinf1/LOC104933381/LOC104933150/LOC113748345/LOC104939321/itih5/LOC104922556/LOC104939025/serpini1/col6a3/LOC104928540/itih2/fbln1/LOC104929070
GO:0043254	regulation of protein-containing complex assembly	biological_process	11 (1214)	0.00443912	LOC104927173/LOC104939059/LOC104935289/LOC104921735/tmod4/gsn/vill/LOC104918841/twf1/LOC104925809/cyfip2
GO:0000146	microfilament motor activity	molecular_function	2 (1214)	0.00471289	LOC104932877/myo9b
GO:0003334	keratinocyte development	biological_process	2 (1214)	0.00471289	LOC104926088/kdf1
GO:0014034	neural crest cell fate commitment	biological_process	2 (1214)	0.00471289	tfap2a/tfap2c
GO:0014036	neural crest cell fate specification	biological_process	2 (1214)	0.00471289	tfap2a/tfap2c
GO:0030216	keratinocyte differentiation	biological_process	2 (1214)	0.00471289	LOC104926088/kdf1
GO:0034605	cellular response to heat	biological_process	2 (1214)	0.00471289	LOC104935161/ano1
GO:0035774	positive regulation of insulin secretion involved in cellular response to glucose stimulus	biological_process	2 (1214)	0.00471289	LOC104935161/ano1
GO:0048865	stem cell fate commitment	biological_process	2 (1214)	0.00471289	tfap2a/tfap2c
GO:0048866	stem cell fate specification	biological_process	2 (1214)	0.00471289	tfap2a/tfap2c
GO:0097374	sensory neuron axon guidance	biological_process	2 (1214)	0.00471289	LOC104940290/LOC104931439
GO:0004175	endopeptidase activity	molecular_function	39 (1214)	0.00485392	LOC104927501/LOC109137323/LOC104930325/mmp13/LOC104930317/LOC104925945/LOC104935551/LOC104926785/LOC104935552/LOC109138148/LOC109137325/LOC104935286/htra3/LOC109142308/mmp9/LOC104940076/LOC104939807/LOC104939493/LOC109137542/mmp23b/adamts14/LOC104934812/LOC104932695/LOC104939697/LOC109140397/adam10/LOC104918750/LOC104937208/LOC104935360/LOC104939929/LOC104918009/LOC104928986/LOC104937445/LOC10914…
GO:0016884	carbon-nitrogen ligase activity, with glutamine as amido-N-donor	molecular_function	4 (1214)	0.00494065	cad/LOC109136707/asns/pfas
GO:0046872	metal ion binding	molecular_function	246 (1214)	0.0049643	LOC104926962/LOC104935341/LOC104935153/LOC104926982/LOC104927501/tp63/scel/limd2/anxa3/matn2/LOC104931498/LOC104920088/LOC109137323/LOC104939059/LOC104923864/LOC104924331/LOC104921293/LOC104918683/LOC104938535/LOC109136736/LOC104924362/cad/LOC109136734/LOC104926897/LOC104930325/mmp13/LOC104930317/atp8b1/LOC104924678/smpdl3a/LOC104928354/LOC104936033/tp73/LOC109141859/LOC104932196/LOC104921735/itg…
GO:0030837	negative regulation of actin filament polymerization	biological_process	8 (1214)	0.00516473	LOC104939059/LOC104935289/LOC104921735/tmod4/gsn/vill/twf1/LOC104925809
GO:0032272	negative regulation of protein polymerization	biological_process	8 (1214)	0.00516473	LOC104939059/LOC104935289/LOC104921735/tmod4/gsn/vill/twf1/LOC104925809
GO:0005506	iron ion binding	molecular_function	17 (1214)	0.00521306	LOC104926962/LOC104926982/LOC104924331/LOC104918683/LOC109136736/LOC109137379/LOC104929718/LOC109143174/aox1/LOC104934278/LOC104934615/LOC104927570/LOC104917693/p4ha3/LOC113746816/LOC104925694/LOC104921190
GO:0043242	negative regulation of protein-containing complex disassembly	biological_process	7 (1214)	0.00521565	LOC104939059/LOC104935289/LOC104928354/LOC104921735/tmod4/gsn/vill
GO:1901879	regulation of protein depolymerization	biological_process	7 (1214)	0.00521565	LOC104939059/LOC104935289/LOC104928354/LOC104921735/tmod4/gsn/vill
GO:1901880	negative regulation of protein depolymerization	biological_process	7 (1214)	0.00521565	LOC104939059/LOC104935289/LOC104928354/LOC104921735/tmod4/gsn/vill
GO:0001765	membrane raft assembly	biological_process	3 (1214)	0.00552049	cav3/LOC104920517/LOC104930774
GO:0031579	membrane raft organization	biological_process	3 (1214)	0.00552049	cav3/LOC104920517/LOC104930774
GO:0044091	membrane biogenesis	biological_process	3 (1214)	0.00552049	cav3/LOC104920517/LOC104930774
GO:0044854	plasma membrane raft assembly	biological_process	3 (1214)	0.00552049	cav3/LOC104920517/LOC104930774
GO:0044857	plasma membrane raft organization	biological_process	3 (1214)	0.00552049	cav3/LOC104920517/LOC104930774
GO:0070836	caveola assembly	biological_process	3 (1214)	0.00552049	cav3/LOC104920517/LOC104930774
GO:0071709	membrane assembly	biological_process	3 (1214)	0.00552049	cav3/LOC104920517/LOC104930774
GO:0032984	protein-containing complex disassembly	biological_process	9 (1214)	0.00558528	LOC104939059/LOC104935289/LOC104928354/LOC104921735/tmod4/gsn/vill/LOC104918318/svopl
GO:0030041	actin filament polymerization	biological_process	11 (1214)	0.00562476	LOC104927173/LOC104939059/LOC104935289/LOC104921735/tmod4/gsn/vill/LOC104918841/twf1/LOC104925809/cyfip2
GO:0031333	negative regulation of protein-containing complex assembly	biological_process	8 (1214)	0.00603873	LOC104939059/LOC104935289/LOC104921735/tmod4/gsn/vill/twf1/LOC104925809
GO:0022411	cellular component disassembly	biological_process	10 (1214)	0.00728493	LOC104939059/LOC104935289/LOC104928354/LOC104921735/tmod4/gsn/vill/LOC104918318/dffa/svopl
GO:0030414	peptidase inhibitor activity	molecular_function	14 (1214)	0.00760114	spint1/serpinf1/LOC104933381/LOC104933150/LOC113748345/LOC104939321/itih5/LOC104922556/LOC104939025/serpini1/col6a3/LOC104928540/itih2/LOC104929070
GO:0009112	nucleobase metabolic process	biological_process	5 (1214)	0.00782579	cad/ppat/urad/gda/umps
GO:0007010	cytoskeleton organization	biological_process	38 (1214)	0.00814823	LOC104935341/ptk2b/LOC104927173/LOC104940300/LOC104939059/LOC104935289/LOC104927066/LOC104928354/cav3/LOC104921735/LOC104936022/myoc/LOC104926785/tmod4/gsn/vill/mtss1/LOC104936098/LOC104918841/LOC104918318/LOC104937456/dmpk/twf1/LOC104925809/LOC104931056/tpx2/LOC104924882/LOC104935653/LOC104939608/LOC104932124/synpo/LOC104937524/svopl/LOC113748356/LOC104927731/cyfip2/evpl/LOC104939570
GO:0006936	muscle contraction	biological_process	7 (1214)	0.00870902	cacnb1/LOC104934611/LOC104924476/LOC104930624/LOC104933672/LOC104930630/LOC104932866
GO:0006865	amino acid transport	biological_process	6 (1214)	0.0087926	LOC104925837/LOC104932911/LOC104935748/LOC104937562/LOC104921752/slc1a1
GO:0032963	collagen metabolic process	biological_process	3 (1214)	0.00916976	mmp13/LOC104930317/mmp9
GO:0014902	myotube differentiation	biological_process	4 (1214)	0.00958472	cav3/klhl40/LOC104923276/LOC113748356
GO:0030018	Z disc	cellular_component	4 (1214)	0.00958472	unc45b/myoz1/pdlim3/LOC104921949
GO:0003012	muscle system process	biological_process	7 (1214)	0.0101854	cacnb1/LOC104934611/LOC104924476/LOC104930624/LOC104933672/LOC104930630/LOC104932866
GO:0043244	regulation of protein-containing complex disassembly	biological_process	7 (1214)	0.0101854	LOC104939059/LOC104935289/LOC104928354/LOC104921735/tmod4/gsn/vill
GO:0090066	regulation of anatomical structure size	biological_process	15 (1214)	0.0103988	LOC104927173/LOC104939059/LOC104935289/LOC104928354/LOC104921735/tmod4/gsn/vill/LOC104918841/twf1/LOC104925809/LOC104938637/LOC104932866/p2ry2/cyfip2
GO:0005882	intermediate filament	cellular_component	9 (1214)	0.0106438	LOC104920448/LOC104930769/LOC104938915/LOC104938914/LOC104928071/LOC104924660/LOC104928646/LOC104936998/LOC104938471
GO:0045111	intermediate filament cytoskeleton	cellular_component	9 (1214)	0.0106438	LOC104920448/LOC104930769/LOC104938915/LOC104938914/LOC104928071/LOC104924660/LOC104928646/LOC104936998/LOC104938471
GO:0015276	ligand-gated monoatomic ion channel activity	molecular_function	16 (1214)	0.010813	LOC104919730/kcnj1/p2rx1/LOC104920497/chrna7/p2rx5/LOC104918968/p2rx7/LOC104922155/LOC104937283/kcnj11/LOC104935379/LOC104929100/LOC104926383/LOC113748018/LOC104920054
GO:0022834	ligand-gated channel activity	molecular_function	16 (1214)	0.010813	LOC104919730/kcnj1/p2rx1/LOC104920497/chrna7/p2rx5/LOC104918968/p2rx7/LOC104922155/LOC104937283/kcnj11/LOC104935379/LOC104929100/LOC104926383/LOC113748018/LOC104920054
GO:0005886	plasma membrane	cellular_component	119 (1214)	0.011205	ptk2b/LOC104937653/stac3/LOC104937534/LOC104937732/LOC104923908/LOC104924362/LOC104935954/LOC104935161/LOC104928326/LOC104923907/mymk/LOC104936033/npbwr2/itga3/LOC104919730/LOC104920908/cav3/LOC109137121/LOC104920504/lrrc8d/LOC104925781/itga2/LOC104932606/LOC104934288/LOC109142589/cacnb1/ptafr/cldn7/LOC104928572/LOC104931902/LOC104925280/itgb4/cdh26/LOC104920419/LOC104926218/cxviiih2orf40/LOC1049…
GO:0099094	ligand-gated monoatomic cation channel activity	molecular_function	11 (1214)	0.0118329	kcnj1/p2rx1/LOC104920497/chrna7/p2rx5/LOC104918968/p2rx7/LOC104937283/kcnj11/LOC104929100/LOC104926383
GO:0048513	animal organ development	biological_process	43 (1214)	0.0119084	LOC104923918/ptk2b/scel/limd2/LOC104923864/LOC104940226/LOC104924678/LOC104928354/cav3/grhl1/LOC104928572/nrg1/LOC104923090/znf185/klhl40/unc45b/tes/LOC104926088/LOC104918451/LOC104934069/tfap2a/pdlim3/myog/LOC104929510/crip1/LOC104934125/fhl3/LOC104939608/tgfb1i1/smoc1/pros1/LOC104935088/vwde/LOC113748356/kdf1/LOC104937226/fbln1/LOC104919032/egfl6/LOC104926792/wnt5a/tfap2c/chrd
GO:0014070	response to organic cyclic compound	biological_process	5 (1214)	0.0122171	p2rx1/p2rx5/p2rx7/LOC104926383/tlr3
GO:0051693	actin filament capping	biological_process	6 (1214)	0.0125521	LOC104939059/LOC104935289/LOC104921735/tmod4/gsn/vill
GO:0005923	bicellular tight junction	cellular_component	11 (1214)	0.0130323	LOC104930285/LOC104920908/LOC104930515/LOC104934288/cldn7/tjp2/LOC104936046/LOC104936935/ildr2/LOC104925792/LOC109141676
GO:0043296	apical junction complex	cellular_component	11 (1214)	0.0130323	LOC104930285/LOC104920908/LOC104930515/LOC104934288/cldn7/tjp2/LOC104936046/LOC104936935/ildr2/LOC104925792/LOC109141676
GO:0070160	tight junction	cellular_component	11 (1214)	0.0130323	LOC104930285/LOC104920908/LOC104930515/LOC104934288/cldn7/tjp2/LOC104936046/LOC104936935/ildr2/LOC104925792/LOC109141676
GO:0002793	positive regulation of peptide secretion	biological_process	2 (1214)	0.0134923	LOC104935161/ano1
GO:0002934	desmosome organization	biological_process	2 (1214)	0.0134923	grhl1/LOC104922277
GO:0006564	L-serine biosynthetic process	biological_process	2 (1214)	0.0134923	phgdh/psat1
GO:0030048	actin filament-based movement	biological_process	2 (1214)	0.0134923	LOC104932877/myo9b
GO:0031672	A band	cellular_component	2 (1214)	0.0134923	klhl40/unc45b
GO:0032024	positive regulation of insulin secretion	biological_process	2 (1214)	0.0134923	LOC104935161/ano1
GO:0035773	insulin secretion involved in cellular response to glucose stimulus	biological_process	2 (1214)	0.0134923	LOC104935161/ano1
GO:0044205	'de novo' UMP biosynthetic process	biological_process	2 (1214)	0.0134923	cad/umps
GO:0046887	positive regulation of hormone secretion	biological_process	2 (1214)	0.0134923	LOC104935161/ano1
GO:0050714	positive regulation of protein secretion	biological_process	2 (1214)	0.0134923	LOC104935161/ano1
GO:0061178	regulation of insulin secretion involved in cellular response to glucose stimulus	biological_process	2 (1214)	0.0134923	LOC104935161/ano1
GO:0071322	cellular response to carbohydrate stimulus	biological_process	2 (1214)	0.0134923	LOC104935161/ano1
GO:0071326	cellular response to monosaccharide stimulus	biological_process	2 (1214)	0.0134923	LOC104935161/ano1
GO:0071331	cellular response to hexose stimulus	biological_process	2 (1214)	0.0134923	LOC104935161/ano1
GO:0071333	cellular response to glucose stimulus	biological_process	2 (1214)	0.0134923	LOC104935161/ano1
GO:0071698	olfactory placode development	biological_process	2 (1214)	0.0134923	tfap2a/tfap2c
GO:0090277	positive regulation of peptide hormone secretion	biological_process	2 (1214)	0.0134923	LOC104935161/ano1
GO:1902476	chloride transmembrane transport	biological_process	2 (1214)	0.0134923	LOC104935161/ano1
GO:1903532	positive regulation of secretion by cell	biological_process	2 (1214)	0.0134923	LOC104935161/ano1
GO:0006811	monoatomic ion transport	biological_process	29 (1214)	0.0135174	LOC104923908/LOC104935161/LOC104923907/rrad/lrrc8d/kcnj1/cacnb1/LOC104925837/LOC104931902/ano1/clic4/LOC104918968/LOC104940655/LOC104935748/nipa2/kcnj11/LOC113747071/atp5mf/cacna1s/slc13a3/LOC104925138/LOC104923804/LOC104918796/LOC104933373/LOC104921752/LOC104929013/slc1a1/LOC104926405/LOC104929971
GO:0045010	actin nucleation	biological_process	7 (1214)	0.0136708	LOC104927173/LOC104939059/LOC104921735/gsn/vill/LOC104937456/LOC104939570
GO:0005154	epidermal growth factor receptor binding	molecular_function	3 (1214)	0.0139286	LOC104922986/LOC109138407/LOC104922989
GO:0038036	sphingosine-1-phosphate receptor activity	molecular_function	3 (1214)	0.0139286	LOC104918075/s1pr1/LOC104926664
GO:0042391	regulation of membrane potential	biological_process	3 (1214)	0.0139286	pid1/LOC104939608/LOC104938637
GO:0004497	monooxygenase activity	molecular_function	13 (1214)	0.013996	LOC104923864/LOC104924331/LOC104929718/sqle/nos1/LOC104934278/LOC104934615/LOC104927570/svopl/LOC104917693/LOC113746816/LOC104925694/LOC104921190
GO:1901700	response to oxygen-containing compound	biological_process	9 (1214)	0.0149954	LOC104935161/p2rx1/ano1/LOC104918841/p2rx5/pid1/p2rx7/agrn/LOC104926383
GO:0003333	amino acid transmembrane transport	biological_process	4 (1214)	0.0163935	LOC104925837/LOC104935748/LOC104921752/slc1a1
GO:0015807	L-amino acid transport	biological_process	4 (1214)	0.0163935	LOC104925837/LOC104935748/LOC104921752/slc1a1
GO:1902475	L-alpha-amino acid transmembrane transport	biological_process	4 (1214)	0.0163935	LOC104925837/LOC104935748/LOC104921752/slc1a1
GO:0019835	cytolysis	biological_process	6 (1214)	0.0173148	LOC104923908/LOC104923907/LOC109138821/LOC109140851/LOC104939640/LOC109140859
GO:0008009	chemokine activity	molecular_function	7 (1214)	0.0179358	ccl28/LOC104931435/cxcl13/LOC104919675/LOC109136728/LOC104929633/LOC104939600
GO:0042379	chemokine receptor binding	molecular_function	7 (1214)	0.0179358	ccl28/LOC104931435/cxcl13/LOC104919675/LOC109136728/LOC104929633/LOC104939600
GO:0045121	membrane raft	cellular_component	7 (1214)	0.0179358	cav3/LOC104925873/LOC104920829/LOC104938261/emp2/LOC104920517/LOC104930774
GO:0098857	membrane microdomain	cellular_component	7 (1214)	0.0179358	cav3/LOC104925873/LOC104920829/LOC104938261/emp2/LOC104920517/LOC104930774
GO:0001678	intracellular glucose homeostasis	biological_process	3 (1214)	0.0198389	LOC104935161/hk3/ano1
GO:0006189	'de novo' IMP biosynthetic process	biological_process	3 (1214)	0.0198389	ppat/pfas/paics
GO:0046112	nucleobase biosynthetic process	biological_process	3 (1214)	0.0198389	cad/ppat/umps
GO:0050708	regulation of protein secretion	biological_process	3 (1214)	0.0198389	LOC104935161/ano1/LOC104938113
GO:0003678	DNA helicase activity	molecular_function	6 (1214)	0.020107	LOC104939722/mcm3/mcm4/mcm6/mcm5/dna2
GO:0016125	sterol metabolic process	biological_process	6 (1214)	0.020107	LOC104924331/sqle/hmgcr/tm7sf2/ebp/LOC104935228
GO:0051258	protein polymerization	biological_process	11 (1214)	0.0204574	LOC104927173/LOC104939059/LOC104935289/LOC104921735/tmod4/gsn/vill/LOC104918841/twf1/LOC104925809/cyfip2
GO:0006541	glutamine metabolic process	biological_process	4 (1214)	0.020694	cad/LOC104918286/asns/pfas
GO:0098772	molecular function regulator activity	molecular_function	78 (1214)	0.0207129	LOC104922986/LOC104938535/LOC104935954/spint1/LOC104927066/LOC104924012/rrad/LOC104932573/LOC104919445/serpinf1/LOC104935393/igf1/arap2/LOC104933381/camk2n2/LOC104925982/ogn/plekhg3/ccl28/LOC104936201/arhgef16/rheb/LOC104923828/LOC104933150/LOC104931882/LOC109136787/sln/LOC104939592/LOC104919815/LOC104924996/agap2/scn2b/LOC104936815/LOC104919617/LOC113748345/LOC104939321/LOC104931435/itih5/LOC109…
GO:0051046	regulation of secretion	biological_process	5 (1214)	0.0215208	LOC104935161/ano1/LOC104938113/LOC104928395/p2ry2
GO:0043228	non-membrane-bounded organelle	cellular_component	119 (1214)	0.0216944	ptk2b/LOC104937078/LOC104927173/LOC104940300/LOC104918619/LOC109140240/LOC104935289/LOC104923908/LOC104918618/lss/LOC104923907/LOC104934940/LOC113744693/tubb/dctn3/LOC104920448/LOC104930621/samhd1/LOC104936022/LOC104918617/LOC104930769/LOC104938915/LOC104922636/LOC104919932/LOC104922499/LOC104926785/tmod4/LOC113745300/LOC104924476/mcm3/LOC104924446/LOC104924253/LOC104929613/znf185/mcm4/LOC1049313…
GO:0043232	intracellular non-membrane-bounded organelle	cellular_component	119 (1214)	0.0216944	ptk2b/LOC104937078/LOC104927173/LOC104940300/LOC104918619/LOC109140240/LOC104935289/LOC104923908/LOC104918618/lss/LOC104923907/LOC104934940/LOC113744693/tubb/dctn3/LOC104920448/LOC104930621/samhd1/LOC104936022/LOC104918617/LOC104930769/LOC104938915/LOC104922636/LOC104919932/LOC104922499/LOC104926785/tmod4/LOC113745300/LOC104924476/mcm3/LOC104924446/LOC104924253/LOC104929613/znf185/mcm4/LOC1049313…
GO:0030546	signaling receptor activator activity	molecular_function	25 (1214)	0.022501	LOC104922986/LOC104935393/igf1/ogn/ccl28/LOC104936201/LOC104931882/LOC104919815/LOC104924996/LOC104936815/LOC104919617/LOC104931435/LOC109138407/LOC104937456/cxcl13/LOC104919675/fgf7/stc2/pdgfd/LOC109136728/grp/LOC104928683/LOC104929633/LOC104927083/LOC104939600
GO:0048018	receptor ligand activity	molecular_function	25 (1214)	0.022501	LOC104922986/LOC104935393/igf1/ogn/ccl28/LOC104936201/LOC104931882/LOC104919815/LOC104924996/LOC104936815/LOC104919617/LOC104931435/LOC109138407/LOC104937456/cxcl13/LOC104919675/fgf7/stc2/pdgfd/LOC109136728/grp/LOC104928683/LOC104929633/LOC104927083/LOC104939600
GO:0140104	molecular carrier activity	molecular_function	7 (1214)	0.0230581	LOC104918683/LOC109136736/LOC109136734/LOC104918911/LOC104918690/LOC109143174/LOC113746425
GO:0030545	signaling receptor regulator activity	molecular_function	25 (1214)	0.0235525	LOC104922986/LOC104935393/igf1/ogn/ccl28/LOC104936201/LOC104931882/LOC104919815/LOC104924996/LOC104936815/LOC104919617/LOC104931435/LOC109138407/LOC104937456/cxcl13/LOC104919675/fgf7/stc2/pdgfd/LOC109136728/grp/LOC104928683/LOC104929633/LOC104927083/LOC104939600
GO:0015267	channel activity	molecular_function	39 (1214)	0.024383	LOC104923908/aqp8/LOC104923907/LOC104919730/LOC109137121/kcnj1/p2rx1/cacnb1/trpv4/LOC104931902/tmem38a/LOC104920497/chrna7/kcnk5/LOC104926336/LOC104918089/p2rx5/LOC104929031/clic4/LOC104918968/p2rx7/LOC104940655/LOC104922155/LOC104937283/LOC104938637/kcnj11/LOC104935379/LOC104929100/cacna1s/LOC104926383/LOC113748018/LOC104925138/LOC104923804/LOC104918796/LOC104933373/otop1/LOC104920054/LOC1049264…
GO:0022803	passive transmembrane transporter activity	molecular_function	39 (1214)	0.024383	LOC104923908/aqp8/LOC104923907/LOC104919730/LOC109137121/kcnj1/p2rx1/cacnb1/trpv4/LOC104931902/tmem38a/LOC104920497/chrna7/kcnk5/LOC104926336/LOC104918089/p2rx5/LOC104929031/clic4/LOC104918968/p2rx7/LOC104940655/LOC104922155/LOC104937283/LOC104938637/kcnj11/LOC104935379/LOC104929100/cacna1s/LOC104926383/LOC113748018/LOC104925138/LOC104923804/LOC104918796/LOC104933373/otop1/LOC104920054/LOC1049264…
GO:0045165	cell fate commitment	biological_process	4 (1214)	0.0256242	cav3/nrg1/tfap2a/tfap2c
GO:0001837	epithelial to mesenchymal transition	biological_process	2 (1214)	0.0257584	tfap2a/tfap2c
GO:0004486	methylenetetrahydrofolate dehydrogenase [NAD(P)+] activity	molecular_function	2 (1214)	0.0257584	LOC104933183/mthfd1l
GO:0004488	methylenetetrahydrofolate dehydrogenase (NADP+) activity	molecular_function	2 (1214)	0.0257584	LOC104933183/mthfd1l
GO:0004661	protein geranylgeranyltransferase activity	molecular_function	2 (1214)	0.0257584	LOC113745081/pggt1b
GO:0004974	leukotriene receptor activity	molecular_function	2 (1214)	0.0257584	LOC104925781/col4a5
GO:0006775	fat-soluble vitamin metabolic process	biological_process	2 (1214)	0.0257584	LOC104922787/LOC104935549
GO:0007520	myoblast fusion	biological_process	2 (1214)	0.0257584	cav3/LOC104923276
GO:0009743	response to carbohydrate	biological_process	2 (1214)	0.0257584	LOC104935161/ano1
GO:0009746	response to hexose	biological_process	2 (1214)	0.0257584	LOC104935161/ano1
GO:0009749	response to glucose	biological_process	2 (1214)	0.0257584	LOC104935161/ano1
GO:0010810	regulation of cell-substrate adhesion	biological_process	2 (1214)	0.0257584	myoc/egfl6
GO:0014029	neural crest formation	biological_process	2 (1214)	0.0257584	tfap2a/tfap2c
GO:0030916	otic vesicle formation	biological_process	2 (1214)	0.0257584	tfap2a/tfap2c
GO:0032780	negative regulation of ATP-dependent activity	biological_process	2 (1214)	0.0257584	mcm2/atp5if1
GO:0034284	response to monosaccharide	biological_process	2 (1214)	0.0257584	LOC104935161/ano1
GO:0043049	otic placode formation	biological_process	2 (1214)	0.0257584	tfap2a/tfap2c
GO:0060788	ectodermal placode formation	biological_process	2 (1214)	0.0257584	tfap2a/tfap2c
GO:0071600	otic vesicle morphogenesis	biological_process	2 (1214)	0.0257584	tfap2a/tfap2c
GO:0098661	inorganic anion transmembrane transport	biological_process	2 (1214)	0.0257584	LOC104935161/ano1
GO:0008270	zinc ion binding	molecular_function	66 (1214)	0.0258812	LOC104931498/LOC109137323/LOC104930325/mmp13/LOC104930317/LOC109141859/LOC104932196/ca6/LOC104930657/LOC104935552/LOC109137325/trip4/LOC104936625/tcea3/gata3/tes/cpm/LOC104934422/LOC109137050/mmp9/LOC104937312/pole/LOC109142128/LOC104940076/LOC104939807/LOC104922623/LOC104934909/mmp23b/LOC104934125/LOC104919081/nr4a3/LOC109141846/LOC104936533/LOC104935507/LOC104932695/LOC104939697/LOC109140473/LO…
GO:0006222	UMP biosynthetic process	biological_process	3 (1214)	0.0269169	cad/umps/LOC104928831
GO:0009173	pyrimidine ribonucleoside monophosphate metabolic process	biological_process	3 (1214)	0.0269169	cad/umps/LOC104928831
GO:0009174	pyrimidine ribonucleoside monophosphate biosynthetic process	biological_process	3 (1214)	0.0269169	cad/umps/LOC104928831
GO:0031400	negative regulation of protein modification process	biological_process	3 (1214)	0.0269169	LOC104927958/klhl40/LOC104921782
GO:0033500	carbohydrate homeostasis	biological_process	3 (1214)	0.0269169	LOC104935161/hk3/ano1
GO:0042593	glucose homeostasis	biological_process	3 (1214)	0.0269169	LOC104935161/hk3/ano1
GO:0046049	UMP metabolic process	biological_process	3 (1214)	0.0269169	cad/umps/LOC104928831
GO:0050818	regulation of coagulation	biological_process	3 (1214)	0.0269169	enpp4/pros1/LOC104919403
GO:0106274	NAD+-protein-arginine ADP-ribosyltransferase activity	molecular_function	3 (1214)	0.0269169	LOC113744955/LOC104922310/LOC104927108
GO:1990404	NAD+-protein ADP-ribosyltransferase activity	molecular_function	3 (1214)	0.0269169	LOC113744955/LOC104922310/LOC104927108
GO:0004620	phospholipase activity	molecular_function	9 (1214)	0.0274085	LOC109137393/smpdl3a/LOC104931767/LOC104927956/plcd3/LOC104937283/plcb3/LOC104930151/plcb2
GO:0098794	postsynapse	cellular_component	14 (1214)	0.0277385	LOC104919730/p2rx1/LOC104920497/nos1/chrna7/p2rx5/p2rx7/LOC104922155/LOC104937283/homer3/LOC104935379/LOC104929100/LOC104926383/LOC104920054
GO:1901698	response to nitrogen compound	biological_process	8 (1214)	0.0300596	p2rx1/LOC104918841/p2rx5/pid1/p2rx7/agrn/LOC104926383/tlr3
GO:0051049	regulation of transport	biological_process	20 (1214)	0.030873	LOC104935161/rrad/kcnj1/cacnb1/LOC104931902/ano1/LOC104938113/LOC104928395/clic4/LOC104918968/LOC104940655/kcnj11/p2ry2/cacna1s/LOC104925138/LOC104923804/LOC104918796/LOC104933373/LOC104926405/LOC104929971
GO:0005925	focal adhesion	cellular_component	4 (1214)	0.0312008	ptk2b/tes/tgfb1i1/LOC104918545
GO:0015020	glucuronosyltransferase activity	molecular_function	4 (1214)	0.0312008	LOC104938825/LOC104926350/LOC109136658/LOC104919003
GO:0016831	carboxy-lyase activity	molecular_function	4 (1214)	0.0312008	pck2/urad/paics/umps
GO:0030055	cell-substrate junction	cellular_component	4 (1214)	0.0312008	ptk2b/tes/tgfb1i1/LOC104918545
GO:0003777	microtubule motor activity	molecular_function	10 (1214)	0.0318835	cenpe/kif9/LOC104936400/LOC104926703/LOC104938287/LOC104936667/LOC104938741/LOC104926424/kif21a/LOC104920354
GO:0032879	regulation of localization	biological_process	20 (1214)	0.0324289	LOC104935161/rrad/kcnj1/cacnb1/LOC104931902/ano1/LOC104938113/LOC104928395/clic4/LOC104918968/LOC104940655/kcnj11/p2ry2/cacna1s/LOC104925138/LOC104923804/LOC104918796/LOC104933373/LOC104926405/LOC104929971
GO:0022839	monoatomic ion gated channel activity	molecular_function	29 (1214)	0.03274	LOC104919730/kcnj1/p2rx1/cacnb1/LOC104931902/LOC104920497/chrna7/p2rx5/LOC104929031/clic4/LOC104918968/p2rx7/LOC104940655/LOC104922155/LOC104937283/LOC104938637/kcnj11/LOC104935379/LOC104929100/cacna1s/LOC104926383/LOC113748018/LOC104925138/LOC104923804/LOC104918796/LOC104933373/LOC104920054/LOC104926405/LOC104929971
GO:0008233	peptidase activity	molecular_function	55 (1214)	0.0328271	LOC104927501/LOC109137323/LOC104930325/mmp13/LOC104930317/LOC104932196/LOC104925945/LOC104935551/LOC104926785/LOC104930657/LOC104935552/LOC109138148/LOC109137325/LOC104936625/cpm/LOC104935286/htra3/usp43/LOC109142308/mmp9/LOC104940076/LOC104939807/LOC104939493/LOC109137542/mmp23b/adamts14/LOC104928590/LOC104934812/LOC104930210/ihh/LOC104932695/LOC104939697/LOC109140397/adam10/dpep1/LOC104918750/L…
GO:0005544	calcium-dependent phospholipid binding	molecular_function	6 (1214)	0.0342871	anxa3/anxa6/LOC104922892/LOC104937699/LOC104928443/LOC104919403
GO:0016830	carbon-carbon lyase activity	molecular_function	6 (1214)	0.0342871	pck2/LOC104932108/urad/paics/umps/sgpl1
GO:1901607	alpha-amino acid biosynthetic process	biological_process	6 (1214)	0.0342871	LOC104918286/phgdh/ass1/psat1/asns/LOC104930139
GO:0016324	apical plasma membrane	cellular_component	5 (1214)	0.034511	cxviiih2orf40/LOC104920829/dpep1/emp2/LOC104934197
GO:0045177	apical part of cell	cellular_component	5 (1214)	0.034511	cxviiih2orf40/LOC104920829/dpep1/emp2/LOC104934197
GO:0001708	cell fate specification	biological_process	3 (1214)	0.035158	nrg1/tfap2a/tfap2c
GO:0051016	barbed-end actin filament capping	biological_process	3 (1214)	0.035158	LOC104939059/LOC104921735/gsn
GO:0015849	organic acid transport	biological_process	7 (1214)	0.0361466	LOC109137393/LOC104925837/LOC104932911/LOC104935748/LOC104937562/LOC104921752/slc1a1
GO:0046942	carboxylic acid transport	biological_process	7 (1214)	0.0361466	LOC109137393/LOC104925837/LOC104932911/LOC104935748/LOC104937562/LOC104921752/slc1a1
GO:0022836	gated channel activity	molecular_function	29 (1214)	0.0366632	LOC104919730/kcnj1/p2rx1/cacnb1/LOC104931902/LOC104920497/chrna7/p2rx5/LOC104929031/clic4/LOC104918968/p2rx7/LOC104940655/LOC104922155/LOC104937283/LOC104938637/kcnj11/LOC104935379/LOC104929100/cacna1s/LOC104926383/LOC113748018/LOC104925138/LOC104923804/LOC104918796/LOC104933373/LOC104920054/LOC104926405/LOC104929971
GO:1903510	mucopolysaccharide metabolic process	biological_process	4 (1214)	0.0374341	LOC104933150/itih5/glce/itih2
GO:0008081	phosphoric diester hydrolase activity	molecular_function	11 (1214)	0.0381961	smpdl3a/LOC104931767/LOC104927956/plcd3/LOC104937283/LOC104932515/plcb3/LOC104930151/LOC104929509/gdpd2/plcb2
GO:0007517	muscle organ development	biological_process	6 (1214)	0.0386325	LOC104928572/nrg1/klhl40/unc45b/myog/LOC113748356
GO:0008305	integrin complex	cellular_component	6 (1214)	0.0386325	itga3/itga2/LOC104932606/itgb4/LOC104926218/itgav
GO:0098636	protein complex involved in cell adhesion	cellular_component	6 (1214)	0.0386325	itga3/itga2/LOC104932606/itgb4/LOC104926218/itgav
GO:0098660	inorganic ion transmembrane transport	biological_process	5 (1214)	0.039719	LOC104935161/rrad/ano1/atp5mf/LOC104929013
GO:0051239	regulation of multicellular organismal process	biological_process	16 (1214)	0.0406809	ptk2b/LOC104924476/gata3/LOC104938691/enpp4/LOC104930624/LOC104933672/mast2/LOC104938637/LOC104937524/pros1/p2ry2/LOC104934561/LOC113744912/tlr3/LOC104919403
GO:0005675	transcription factor TFIIH holo complex	cellular_component	2 (1214)	0.0409916	mnat1/gtf2h5
GO:0006109	regulation of carbohydrate metabolic process	biological_process	2 (1214)	0.0409916	LOC104937035/ppp1r3b
GO:0006207	'de novo' pyrimidine nucleobase biosynthetic process	biological_process	2 (1214)	0.0409916	cad/umps
GO:0008608	attachment of spindle microtubules to kinetochore	biological_process	2 (1214)	0.0409916	ndc80/LOC104929371
GO:0016812	hydrolase activity, acting on carbon-nitrogen (but not peptide) bonds, in cyclic amides	molecular_function	2 (1214)	0.0409916	cad/dpep1
GO:0018344	protein geranylgeranylation	biological_process	2 (1214)	0.0409916	LOC113745081/pggt1b
GO:0019856	pyrimidine nucleobase biosynthetic process	biological_process	2 (1214)	0.0409916	cad/umps
GO:0032806	carboxy-terminal domain protein kinase complex	cellular_component	2 (1214)	0.0409916	mnat1/gtf2h5
GO:0043462	regulation of ATP-dependent activity	biological_process	2 (1214)	0.0409916	mcm2/atp5if1
GO:0045785	positive regulation of cell adhesion	biological_process	2 (1214)	0.0409916	gata3/egfl6
GO:0046626	regulation of insulin receptor signaling pathway	biological_process	2 (1214)	0.0409916	LOC104918841/pid1
GO:0071599	otic vesicle development	biological_process	2 (1214)	0.0409916	tfap2a/tfap2c
GO:0071697	ectodermal placode morphogenesis	biological_process	2 (1214)	0.0409916	tfap2a/tfap2c
GO:0140042	lipid droplet formation	biological_process	2 (1214)	0.0409916	LOC104934817/LOC104925534
GO:0008652	amino acid biosynthetic process	biological_process	6 (1214)	0.0433128	LOC104918286/phgdh/ass1/psat1/asns/LOC104930139
GO:0005215	transporter activity	molecular_function	85 (1214)	0.043787	LOC104923908/aqp8/LOC104922250/LOC104923907/atp8b1/LOC104919730/LOC109137121/kcnj1/rbp4/p2rx1/cacnb1/atp8b4/LOC104921048/LOC104925837/trpv4/abca12/LOC104931902/LOC104926049/LOC104932911/tmem38a/LOC104920497/LOC113746030/LOC104919668/chrna7/kcnk5/LOC104926336/LOC104918089/LOC104937284/p2rx5/LOC104929031/LOC104938891/LOC104920722/clic4/LOC104925572/LOC104918968/p2rx7/LOC104940655/LOC104922155/LOC10…
GO:0003015	heart process	biological_process	4 (1214)	0.044329	LOC104934611/LOC104939608/LOC104938637/LOC104937524
GO:0051017	actin filament bundle assembly	biological_process	4 (1214)	0.044329	LOC104935341/LOC104928354/myoc/synpo
GO:0060047	heart contraction	biological_process	4 (1214)	0.044329	LOC104934611/LOC104939608/LOC104938637/LOC104937524
GO:1903825	organic acid transmembrane transport	biological_process	4 (1214)	0.044329	LOC104925837/LOC104935748/LOC104921752/slc1a1
GO:1905039	carboxylic acid transmembrane transport	biological_process	4 (1214)	0.044329	LOC104925837/LOC104935748/LOC104921752/slc1a1
GO:0006144	purine nucleobase metabolic process	biological_process	3 (1214)	0.04454	ppat/urad/gda
GO:0009129	pyrimidine nucleoside monophosphate metabolic process	biological_process	3 (1214)	0.04454	cad/umps/LOC104928831
GO:0009130	pyrimidine nucleoside monophosphate biosynthetic process	biological_process	3 (1214)	0.04454	cad/umps/LOC104928831
GO:0009306	protein secretion	biological_process	3 (1214)	0.04454	LOC104935161/ano1/LOC104938113
GO:0016126	sterol biosynthetic process	biological_process	3 (1214)	0.04454	sqle/hmgcr/tm7sf2
GO:0022625	cytosolic large ribosomal subunit	cellular_component	3 (1214)	0.04454	LOC104918380/rpl35/rpl37a
GO:0035592	establishment of protein localization to extracellular region	biological_process	3 (1214)	0.04454	LOC104935161/ano1/LOC104938113
GO:0045125	bioactive lipid receptor activity	molecular_function	3 (1214)	0.04454	LOC104918075/s1pr1/LOC104926664
GO:0051050	positive regulation of transport	biological_process	3 (1214)	0.04454	LOC104935161/ano1/p2ry2
GO:0071692	protein localization to extracellular region	biological_process	3 (1214)	0.04454	LOC104935161/ano1/LOC104938113
GO:0098590	plasma membrane region	cellular_component	22 (1214)	0.0450271	LOC104937534/LOC104919730/cav3/cxviiih2orf40/LOC104920497/chrna7/LOC104925873/LOC104920829/LOC104938261/LOC104922155/dpep1/LOC104937283/emp2/LOC104934197/slc23a1/LOC104935379/LOC104920517/LOC104929100/LOC104920054/LOC104928544/LOC113745352/LOC104930774
GO:0005200	structural constituent of cytoskeleton	molecular_function	5 (1214)	0.0453788	LOC104935289/tubb/LOC104919932/LOC104937218/LOC104918545
GO:1901981	phosphatidylinositol phosphate binding	molecular_function	5 (1214)	0.0453788	LOC104925982/vill/LOC104938113/phlda1/LOC104933302
GO:0005198	structural molecule activity	molecular_function	36 (1214)	0.0459728	LOC104935289/LOC104920908/tubb/LOC104934288/LOC104921198/LOC104925243/LOC104938915/cldn7/LOC104919932/LOC104922499/LOC109141481/LOC104937218/LOC104938914/col4a5/LOC104923635/dcn/LOC104918380/LOC104917883/LOC104919275/LOC104922277/LOC104939608/LOC104925792/LOC104918545/LOC104935113/LOC109141676/LOC104932212/rpl29/LOC104939845/LOC104938471/LOC104933943/LOC104919954/rpl35/evpl/LOC113744313/rpl37a/rp…
GO:0098609	cell-cell adhesion	biological_process	17 (1214)	0.0459988	LOC104924362/LOC104936033/LOC109142589/cdh26/LOC104926218/gata3/LOC104925477/cdh15/fat2/pkp3/LOC104919722/LOC109142585/LOC109140600/vcam1/LOC104939582/LOC104931935/LOC104933971
GO:0140694	non-membrane-bounded organelle assembly	biological_process	8 (1214)	0.0475747	cav3/LOC104926785/LOC104920525/LOC104934817/LOC104925534/LOC104939608/LOC104937524/LOC113748356
GO:0008083	growth factor activity	molecular_function	13 (1214)	0.0489219	LOC104922986/LOC104935393/igf1/ogn/LOC104919815/LOC104924996/LOC104936815/LOC104919617/LOC109138407/LOC104937456/fgf7/pdgfd/LOC104927083
GO:0061024	membrane organization	biological_process	8 (1214)	0.051735	LOC104940300/cav3/LOC104929612/mtss1/LOC104918841/LOC104920517/trappc2l/LOC104930774
GO:0030155	regulation of cell adhesion	biological_process	4 (1214)	0.0518847	ptk2b/myoc/gata3/egfl6
GO:0050839	cell adhesion molecule binding	molecular_function	4 (1214)	0.0518847	nectin1/LOC104926218/LOC104922277/egfl6
GO:0015711	organic anion transport	biological_process	7 (1214)	0.0533783	LOC109137393/LOC104925837/LOC104932911/LOC104935748/LOC104937562/LOC104921752/slc1a1
GO:0004715	non-membrane spanning protein tyrosine kinase activity	molecular_function	6 (1214)	0.0536974	ptk2b/abl2/LOC104923863/tnk1/LOC109140370/yes1
GO:0009156	ribonucleoside monophosphate biosynthetic process	biological_process	6 (1214)	0.0536974	cad/ppat/pfas/paics/umps/LOC104928831
GO:0034762	regulation of transmembrane transport	biological_process	15 (1214)	0.0545361	rrad/kcnj1/cacnb1/LOC104931902/clic4/LOC104918968/LOC104940655/kcnj11/cacna1s/LOC104925138/LOC104923804/LOC104918796/LOC104933373/LOC104926405/LOC104929971
GO:0034765	regulation of monoatomic ion transmembrane transport	biological_process	15 (1214)	0.0545361	rrad/kcnj1/cacnb1/LOC104931902/clic4/LOC104918968/LOC104940655/kcnj11/cacna1s/LOC104925138/LOC104923804/LOC104918796/LOC104933373/LOC104926405/LOC104929971
GO:0030212	hyaluronan metabolic process	biological_process	3 (1214)	0.0550266	LOC104933150/itih5/itih2
GO:0005319	lipid transporter activity	molecular_function	8 (1214)	0.0561224	atp8b1/rbp4/atp8b4/trpv4/LOC104937284/LOC104921060/LOC104935228/pitpnb
GO:0008138	protein tyrosine/serine/threonine phosphatase activity	molecular_function	8 (1214)	0.0561224	LOC104940110/LOC104935425/dusp8/LOC104931379/LOC104925809/LOC109138654/LOC104940092/dusp10
GO:0032501	multicellular organismal process	biological_process	90 (1214)	0.056344	ptk2b/LOC104937078/LOC104918619/lum/LOC104918618/LOC104940226/LOC104934940/LOC113744693/cav3/LOC104920504/LOC104929643/nectin1/cacnb1/LOC104918617/LOC104934611/cenpe/LOC109141481/nrg1/LOC104924476/srpx2/LOC104940290/LOC104931364/LOC104926218/ucma/gata3/kif9/LOC104938691/LOC104935215/LOC104924996/LOC104936400/LOC104918451/LOC104934069/LOC104931439/mmp9/tfap2a/itgav/foxd3/enpp4/slitrk6/LOC104929510…
GO:0005261	monoatomic cation channel activity	molecular_function	26 (1214)	0.0567911	kcnj1/p2rx1/cacnb1/LOC104931902/tmem38a/LOC104920497/chrna7/kcnk5/LOC104926336/p2rx5/LOC104918968/p2rx7/LOC104940655/LOC104937283/LOC104938637/kcnj11/LOC104929100/cacna1s/LOC104926383/LOC104925138/LOC104923804/LOC104918796/LOC104933373/otop1/LOC104926405/LOC104929971
GO:0022824	transmitter-gated monoatomic ion channel activity	molecular_function	7 (1214)	0.0583681	LOC104919730/LOC104920497/chrna7/LOC104937283/LOC104935379/LOC104929100/LOC104920054
GO:0022835	transmitter-gated channel activity	molecular_function	7 (1214)	0.0583681	LOC104919730/LOC104920497/chrna7/LOC104937283/LOC104935379/LOC104929100/LOC104920054
GO:0005543	phospholipid binding	molecular_function	17 (1214)	0.0584369	anxa3/LOC104935289/anxa6/LOC104918922/LOC104925982/vill/sytl2/LOC104929543/ncf1/LOC104938113/LOC104922892/LOC104937699/LOC104937283/phlda1/LOC104928443/LOC104933302/LOC104919403
GO:0005178	integrin binding	molecular_function	2 (1214)	0.0587271	LOC104926218/egfl6
GO:0005869	dynactin complex	cellular_component	2 (1214)	0.0587271	dctn3/LOC104923984
GO:0006821	chloride transport	biological_process	2 (1214)	0.0587271	LOC104935161/ano1
GO:0016725	oxidoreductase activity, acting on CH or CH2 groups	molecular_function	2 (1214)	0.0587271	aox1/LOC104935549
GO:0032934	sterol binding	molecular_function	2 (1214)	0.0587271	scap/LOC104935228
GO:0034389	lipid droplet organization	biological_process	2 (1214)	0.0587271	LOC104934817/LOC104925534
GO:0050819	negative regulation of coagulation	biological_process	2 (1214)	0.0587271	pros1/LOC104919403
GO:0071696	ectodermal placode development	biological_process	2 (1214)	0.0587271	tfap2a/tfap2c
GO:0001503	ossification	biological_process	4 (1214)	0.0600956	ptk2b/ucma/mmp9/LOC104934685
GO:0061572	actin filament bundle organization	biological_process	4 (1214)	0.0600956	LOC104935341/LOC104928354/myoc/synpo
GO:0005216	monoatomic ion channel activity	molecular_function	34 (1214)	0.0610317	LOC104919730/kcnj1/p2rx1/cacnb1/trpv4/LOC104931902/tmem38a/LOC104920497/chrna7/kcnk5/LOC104926336/p2rx5/LOC104929031/clic4/LOC104918968/p2rx7/LOC104940655/LOC104922155/LOC104937283/LOC104938637/kcnj11/LOC104935379/LOC104929100/cacna1s/LOC104926383/LOC113748018/LOC104925138/LOC104923804/LOC104918796/LOC104933373/otop1/LOC104920054/LOC104926405/LOC104929971
GO:0032989	cellular component morphogenesis	biological_process	13 (1214)	0.0613342	cav3/LOC104920504/LOC104929643/LOC104926785/LOC104940290/LOC104931439/slitrk6/LOC104929510/LOC104939608/LOC104937524/LOC104919938/LOC113748356/LOC104920036
GO:0010817	regulation of hormone levels	biological_process	5 (1214)	0.065097	LOC104924331/LOC104935161/ano1/dio1/LOC104922787
GO:0098858	actin-based cell projection	cellular_component	5 (1214)	0.065097	LOC104940300/vill/LOC104934197/LOC104928544/LOC113745352
GO:0009124	nucleoside monophosphate biosynthetic process	biological_process	6 (1214)	0.0654664	cad/ppat/pfas/paics/umps/LOC104928831
GO:0001664	G protein-coupled receptor binding	molecular_function	8 (1214)	0.0655873	ccl28/LOC104931435/cxcl13/LOC104919675/LOC109136728/homer3/LOC104929633/LOC104939600
GO:0055085	transmembrane transport	biological_process	25 (1214)	0.0663957	LOC104935161/rrad/lrrc8d/kcnj1/LOC104931841/cacnb1/LOC104925837/LOC104931902/ano1/clic4/LOC104918968/LOC104940655/LOC104935748/kcnj11/atp5mf/cacna1s/LOC104925138/LOC104923804/LOC104918796/LOC104933373/LOC104921752/LOC104929013/slc1a1/LOC104926405/LOC104929971
GO:0006508	proteolysis	biological_process	57 (1214)	0.0664391	LOC104927501/LOC109137323/LOC104930325/mmp13/LOC104930317/LOC104932196/LOC104925945/LOC104935551/LOC104926785/LOC104930657/LOC104935552/LOC109138148/LOC109137325/LOC104936625/cpm/LOC104935286/htra3/ncstn/usp43/LOC109142308/mmp9/LOC104940076/LOC104939807/LOC104939493/LOC109137542/mmp23b/adamts14/LOC104928590/LOC104934812/LOC104930210/ihh/LOC104932695/LOC104939697/LOC113745430/LOC109140397/adam10/d…
GO:0004089	carbonate dehydratase activity	molecular_function	3 (1214)	0.0665702	LOC104931498/ca6/LOC104928771
GO:0014032	neural crest cell development	biological_process	3 (1214)	0.0665702	nrg1/tfap2a/tfap2c
GO:0032880	regulation of protein localization	biological_process	3 (1214)	0.0665702	LOC104935161/ano1/LOC104938113
GO:0048864	stem cell development	biological_process	3 (1214)	0.0665702	nrg1/tfap2a/tfap2c
GO:0051223	regulation of protein transport	biological_process	3 (1214)	0.0665702	LOC104935161/ano1/LOC104938113
GO:0070201	regulation of establishment of protein localization	biological_process	3 (1214)	0.0665702	LOC104935161/ano1/LOC104938113
GO:0120013	lipid transfer activity	molecular_function	3 (1214)	0.0665702	trpv4/LOC104937284/LOC104935228
GO:0000455	enzyme-directed rRNA pseudouridine synthesis	biological_process	1 (1214)	0.0686768	tsr3
GO:0001772	immunological synapse	cellular_component	1 (1214)	0.0686768	LOC104933455
GO:0003222	ventricular trabecula myocardium morphogenesis	biological_process	1 (1214)	0.0686768	nrg1
GO:0004044	amidophosphoribosyltransferase activity	molecular_function	1 (1214)	0.0686768	ppat
GO:0004055	argininosuccinate synthase activity	molecular_function	1 (1214)	0.0686768	ass1
GO:0004070	aspartate carbamoyltransferase activity	molecular_function	1 (1214)	0.0686768	cad
GO:0004151	dihydroorotase activity	molecular_function	1 (1214)	0.0686768	cad
GO:0004368	glycerol-3-phosphate dehydrogenase (quinone) activity	molecular_function	1 (1214)	0.0686768	gpd2
GO:0004517	nitric-oxide synthase activity	molecular_function	1 (1214)	0.0686768	nos1
GO:0004588	orotate phosphoribosyltransferase activity	molecular_function	1 (1214)	0.0686768	umps
GO:0004590	orotidine-5'-phosphate decarboxylase activity	molecular_function	1 (1214)	0.0686768	umps
GO:0004617	phosphoglycerate dehydrogenase activity	molecular_function	1 (1214)	0.0686768	phgdh
GO:0004642	phosphoribosylformylglycinamidine synthase activity	molecular_function	1 (1214)	0.0686768	pfas
GO:0004648	O-phospho-L-serine:2-oxoglutarate aminotransferase activity	molecular_function	1 (1214)	0.0686768	psat1
GO:0004662	CAAX-protein geranylgeranyltransferase activity	molecular_function	1 (1214)	0.0686768	pggt1b
GO:0004797	thymidine kinase activity	molecular_function	1 (1214)	0.0686768	tk1
GO:0004855	xanthine oxidase activity	molecular_function	1 (1214)	0.0686768	aox1
GO:0004969	histamine receptor activity	molecular_function	1 (1214)	0.0686768	LOC104919156
GO:0004992	platelet activating factor receptor activity	molecular_function	1 (1214)	0.0686768	ptafr
GO:0005953	CAAX-protein geranylgeranyltransferase complex	cellular_component	1 (1214)	0.0686768	pggt1b
GO:0005981	regulation of glycogen catabolic process	biological_process	1 (1214)	0.0686768	ppp1r3b
GO:0006271	DNA strand elongation involved in DNA replication	biological_process	1 (1214)	0.0686768	dna2
GO:0006273	lagging strand elongation	biological_process	1 (1214)	0.0686768	dna2
GO:0006335	DNA replication-dependent chromatin assembly	biological_process	1 (1214)	0.0686768	chaf1b
GO:0006500	N-terminal protein palmitoylation	biological_process	1 (1214)	0.0686768	LOC104927958
GO:0006700	C21-steroid hormone biosynthetic process	biological_process	1 (1214)	0.0686768	LOC104924331
GO:0006722	triterpenoid metabolic process	biological_process	1 (1214)	0.0686768	lss
GO:0006970	response to osmotic stress	biological_process	1 (1214)	0.0686768	slc12a6
GO:0006971	hypotonic response	biological_process	1 (1214)	0.0686768	slc12a6
GO:0007044	cell-substrate junction assembly	biological_process	1 (1214)	0.0686768	itgb4
GO:0007213	G protein-coupled acetylcholine receptor signaling pathway	biological_process	1 (1214)	0.0686768	agrn
GO:0007589	body fluid secretion	biological_process	1 (1214)	0.0686768	p2ry2
GO:0008207	C21-steroid hormone metabolic process	biological_process	1 (1214)	0.0686768	LOC104924331
GO:0008347	glial cell migration	biological_process	1 (1214)	0.0686768	nrg1
GO:0008386	cholesterol monooxygenase (side-chain-cleaving) activity	molecular_function	1 (1214)	0.0686768	LOC104924331
GO:0008800	beta-lactamase activity	molecular_function	1 (1214)	0.0686768	dpep1
GO:0009651	response to salt stress	biological_process	1 (1214)	0.0686768	slc12a6
GO:0010811	positive regulation of cell-substrate adhesion	biological_process	1 (1214)	0.0686768	egfl6
GO:0014046	dopamine secretion	biological_process	1 (1214)	0.0686768	LOC104928395
GO:0014059	regulation of dopamine secretion	biological_process	1 (1214)	0.0686768	LOC104928395
GO:0015067	amidinotransferase activity	molecular_function	1 (1214)	0.0686768	gatm
GO:0015068	glycine amidinotransferase activity	molecular_function	1 (1214)	0.0686768	gatm
GO:0015693	magnesium ion transport	biological_process	1 (1214)	0.0686768	nipa2
GO:0015837	amine transport	biological_process	1 (1214)	0.0686768	LOC104928395
GO:0015844	monoamine transport	biological_process	1 (1214)	0.0686768	LOC104928395
GO:0015872	dopamine transport	biological_process	1 (1214)	0.0686768	LOC104928395
GO:0016034	maleylacetoacetate isomerase activity	molecular_function	1 (1214)	0.0686768	gstz1
GO:0016104	triterpenoid biosynthetic process	biological_process	1 (1214)	0.0686768	lss
GO:0016553	base conversion or substitution editing	biological_process	1 (1214)	0.0686768	rbm47
GO:0016554	cytidine to uridine editing	biological_process	1 (1214)	0.0686768	rbm47
GO:0016713	oxidoreductase activity, acting on paired donors, with incorporation or reduction of molecular oxygen, reduced iron-sulfur protein as one donor, and incorporation of one atom of oxygen	molecular_function	1 (1214)	0.0686768	LOC104924331
GO:0016727	oxidoreductase activity, acting on CH or CH2 groups, oxygen as acceptor	molecular_function	1 (1214)	0.0686768	aox1
GO:0016901	oxidoreductase activity, acting on the CH-OH group of donors, quinone or similar compound as acceptor	molecular_function	1 (1214)	0.0686768	gpd2
GO:0017116	single-stranded DNA helicase activity	molecular_function	1 (1214)	0.0686768	dna2
GO:0018549	methanethiol oxidase activity	molecular_function	1 (1214)	0.0686768	selenbp1
GO:0019062	virion attachment to host cell	biological_process	1 (1214)	0.0686768	nectin1
GO:0019531	oxalate transmembrane transporter activity	molecular_function	1 (1214)	0.0686768	LOC109138660
GO:0019896	axonal transport of mitochondrion	biological_process	1 (1214)	0.0686768	LOC104926424
GO:0021533	cell differentiation in hindbrain	biological_process	1 (1214)	0.0686768	nrg1
GO:0021695	cerebellar cortex development	biological_process	1 (1214)	0.0686768	nrg1
GO:0021696	cerebellar cortex morphogenesis	biological_process	1 (1214)	0.0686768	nrg1
GO:0021697	cerebellar cortex formation	biological_process	1 (1214)	0.0686768	nrg1
GO:0021755	eurydendroid cell differentiation	biological_process	1 (1214)	0.0686768	nrg1
GO:0021778	oligodendrocyte cell fate specification	biological_process	1 (1214)	0.0686768	nrg1
GO:0021779	oligodendrocyte cell fate commitment	biological_process	1 (1214)	0.0686768	nrg1
GO:0021780	glial cell fate specification	biological_process	1 (1214)	0.0686768	nrg1
GO:0021781	glial cell fate commitment	biological_process	1 (1214)	0.0686768	nrg1
GO:0022616	DNA strand elongation	biological_process	1 (1214)	0.0686768	dna2
GO:0030021	extracellular matrix structural constituent conferring compression resistance	molecular_function	1 (1214)	0.0686768	dcn
GO:0030199	collagen fibril organization	biological_process	1 (1214)	0.0686768	lum
GO:0031118	rRNA pseudouridine synthesis	biological_process	1 (1214)	0.0686768	tsr3
GO:0031581	hemidesmosome assembly	biological_process	1 (1214)	0.0686768	itgb4
GO:0031590	wybutosine metabolic process	biological_process	1 (1214)	0.0686768	tyw5
GO:0031591	wybutosine biosynthetic process	biological_process	1 (1214)	0.0686768	tyw5
GO:0032233	positive regulation of actin filament bundle assembly	biological_process	1 (1214)	0.0686768	synpo
GO:0032602	chemokine production	biological_process	1 (1214)	0.0686768	tlr3
GO:0032615	interleukin-12 production	biological_process	1 (1214)	0.0686768	mast2
GO:0032642	regulation of chemokine production	biological_process	1 (1214)	0.0686768	tlr3
GO:0032655	regulation of interleukin-12 production	biological_process	1 (1214)	0.0686768	mast2
GO:0032722	positive regulation of chemokine production	biological_process	1 (1214)	0.0686768	tlr3
GO:0032881	regulation of polysaccharide metabolic process	biological_process	1 (1214)	0.0686768	ppp1r3b
GO:0032941	secretion by tissue	biological_process	1 (1214)	0.0686768	p2ry2
GO:0033567	DNA replication, Okazaki fragment processing	biological_process	1 (1214)	0.0686768	dna2
GO:0034066	Ric1-Rgp1 guanyl-nucleotide exchange factor complex	cellular_component	1 (1214)	0.0686768	ric1
GO:0034138	toll-like receptor 3 signaling pathway	biological_process	1 (1214)	0.0686768	tlr3
GO:0036135	Schwann cell migration	biological_process	1 (1214)	0.0686768	nrg1
GO:0042539	hypotonic salinity response	biological_process	1 (1214)	0.0686768	slc12a6
GO:0043330	response to exogenous dsRNA	biological_process	1 (1214)	0.0686768	tlr3
GO:0043331	response to dsRNA	biological_process	1 (1214)	0.0686768	tlr3
GO:0043467	regulation of generation of precursor metabolites and energy	biological_process	1 (1214)	0.0686768	ppp1r3b
GO:0043470	regulation of carbohydrate catabolic process	biological_process	1 (1214)	0.0686768	ppp1r3b
GO:0044406	adhesion of symbiont to host	biological_process	1 (1214)	0.0686768	nectin1
GO:0044650	adhesion of symbiont to host cell	biological_process	1 (1214)	0.0686768	nectin1
GO:0045747	positive regulation of Notch signaling pathway	biological_process	1 (1214)	0.0686768	angptl1
GO:0047464	heparosan-N-sulfate-glucuronate 5-epimerase activity	molecular_function	1 (1214)	0.0686768	glce
GO:0050432	catecholamine secretion	biological_process	1 (1214)	0.0686768	LOC104928395
GO:0050433	regulation of catecholamine secretion	biological_process	1 (1214)	0.0686768	LOC104928395
GO:0050746	regulation of lipoprotein metabolic process	biological_process	1 (1214)	0.0686768	LOC104927958
GO:0050748	negative regulation of lipoprotein metabolic process	biological_process	1 (1214)	0.0686768	LOC104927958
GO:0050935	iridophore differentiation	biological_process	1 (1214)	0.0686768	tfap2a
GO:0051095	regulation of helicase activity	biological_process	1 (1214)	0.0686768	mcm2
GO:0051097	negative regulation of helicase activity	biological_process	1 (1214)	0.0686768	mcm2
GO:0051881	regulation of mitochondrial membrane potential	biological_process	1 (1214)	0.0686768	pid1
GO:0051937	catecholamine transport	biological_process	1 (1214)	0.0686768	LOC104928395
GO:0051952	regulation of amine transport	biological_process	1 (1214)	0.0686768	LOC104928395
GO:0052590	sn-glycerol-3-phosphate:ubiquinone oxidoreductase activity	molecular_function	1 (1214)	0.0686768	gpd2
GO:0052591	sn-glycerol-3-phosphate:ubiquinone-8 oxidoreductase activity	molecular_function	1 (1214)	0.0686768	gpd2
GO:0055010	ventricular cardiac muscle tissue morphogenesis	biological_process	1 (1214)	0.0686768	nrg1
GO:0060254	regulation of N-terminal protein palmitoylation	biological_process	1 (1214)	0.0686768	LOC104927958
GO:0060262	negative regulation of N-terminal protein palmitoylation	biological_process	1 (1214)	0.0686768	LOC104927958
GO:0060703	deoxyribonuclease inhibitor activity	molecular_function	1 (1214)	0.0686768	dffa
GO:0060945	cardiac neuron differentiation	biological_process	1 (1214)	0.0686768	nrg1
GO:0060959	cardiac neuron development	biological_process	1 (1214)	0.0686768	nrg1
GO:0070254	mucus secretion	biological_process	1 (1214)	0.0686768	p2ry2
GO:0070255	regulation of mucus secretion	biological_process	1 (1214)	0.0686768	p2ry2
GO:0070257	positive regulation of mucus secretion	biological_process	1 (1214)	0.0686768	p2ry2
GO:0070873	regulation of glycogen metabolic process	biological_process	1 (1214)	0.0686768	ppp1r3b
GO:0070978	voltage-gated calcium channel complex assembly	biological_process	1 (1214)	0.0686768	cacnb1
GO:0070981	L-asparagine biosynthetic process	biological_process	1 (1214)	0.0686768	asns
GO:0070982	L-asparagine metabolic process	biological_process	1 (1214)	0.0686768	asns
GO:0071470	cellular response to osmotic stress	biological_process	1 (1214)	0.0686768	slc12a6
GO:0071472	cellular response to salt stress	biological_process	1 (1214)	0.0686768	slc12a6
GO:0071476	cellular hypotonic response	biological_process	1 (1214)	0.0686768	slc12a6
GO:0071477	cellular hypotonic salinity response	biological_process	1 (1214)	0.0686768	slc12a6
GO:0071562	nucleus-vacuole junction assembly	biological_process	1 (1214)	0.0686768	LOC104938730
GO:0071821	FANCM-MHF complex	cellular_component	1 (1214)	0.0686768	LOC104920525
GO:0086001	cardiac muscle cell action potential	biological_process	1 (1214)	0.0686768	LOC104939608
GO:0086009	membrane repolarization	biological_process	1 (1214)	0.0686768	LOC104939608
GO:0086011	membrane repolarization during action potential	biological_process	1 (1214)	0.0686768	LOC104939608
GO:0086013	membrane repolarization during cardiac muscle cell action potential	biological_process	1 (1214)	0.0686768	LOC104939608
GO:0090245	axis elongation involved in somitogenesis	biological_process	1 (1214)	0.0686768	itgav
GO:0090537	CERF complex	cellular_component	1 (1214)	0.0686768	LOC104940275
GO:0095500	acetylcholine receptor signaling pathway	biological_process	1 (1214)	0.0686768	agrn
GO:0098926	postsynaptic signal transduction	biological_process	1 (1214)	0.0686768	agrn
GO:0099622	cardiac muscle cell membrane repolarization	biological_process	1 (1214)	0.0686768	LOC104939608
GO:0106388	18S rRNA aminocarboxypropyltransferase activity	molecular_function	1 (1214)	0.0686768	tsr3
GO:0140721	nuclease inhibitor activity	molecular_function	1 (1214)	0.0686768	dffa
GO:0140824	thioredoxin-dependent peroxiredoxin activity	molecular_function	1 (1214)	0.0686768	LOC104926322
GO:0140894	endolysosomal toll-like receptor signaling pathway	biological_process	1 (1214)	0.0686768	tlr3
GO:0150115	cell-substrate junction organization	biological_process	1 (1214)	0.0686768	itgb4
GO:1901535	regulation of DNA demethylation	biological_process	1 (1214)	0.0686768	stpg4
GO:1901537	positive regulation of DNA demethylation	biological_process	1 (1214)	0.0686768	stpg4
GO:1903059	regulation of protein lipidation	biological_process	1 (1214)	0.0686768	LOC104927958
GO:1903060	negative regulation of protein lipidation	biological_process	1 (1214)	0.0686768	LOC104927958
GO:1904047	S-adenosyl-L-methionine binding	molecular_function	1 (1214)	0.0686768	tsr3
GO:1905144	response to acetylcholine	biological_process	1 (1214)	0.0686768	agrn
GO:1905145	cellular response to acetylcholine	biological_process	1 (1214)	0.0686768	agrn
GO:1905462	regulation of DNA duplex unwinding	biological_process	1 (1214)	0.0686768	mcm2
GO:1905463	negative regulation of DNA duplex unwinding	biological_process	1 (1214)	0.0686768	mcm2
GO:1905774	regulation of DNA helicase activity	biological_process	1 (1214)	0.0686768	mcm2
GO:1905775	negative regulation of DNA helicase activity	biological_process	1 (1214)	0.0686768	mcm2
GO:1990535	neuron projection maintenance	biological_process	1 (1214)	0.0686768	LOC104926424
GO:2000053	regulation of Wnt signaling pathway involved in dorsal/ventral axis specification	biological_process	1 (1214)	0.0686768	LOC104938691
GO:2000054	negative regulation of Wnt signaling pathway involved in dorsal/ventral axis specification	biological_process	1 (1214)	0.0686768	LOC104938691
GO:0004181	metallocarboxypeptidase activity	molecular_function	4 (1214)	0.0689514	LOC104932196/LOC104930657/cpm/agtpbp1
GO:0006730	one-carbon metabolic process	biological_process	4 (1214)	0.0689514	ca6/LOC104936356/LOC104933183/mthfd1l
GO:0022848	acetylcholine-gated monoatomic cation-selective channel activity	molecular_function	4 (1214)	0.0689514	LOC104920497/chrna7/LOC104937283/LOC104929100
GO:0042383	sarcolemma	cellular_component	4 (1214)	0.0689514	stac3/cav3/cacnb1/nos1
GO:0099529	neurotransmitter receptor activity involved in regulation of postsynaptic membrane potential	molecular_function	4 (1214)	0.0689514	LOC104920497/chrna7/LOC104937283/LOC104929100
GO:1903530	regulation of secretion by cell	biological_process	4 (1214)	0.0689514	LOC104935161/ano1/LOC104938113/LOC104928395
GO:1904315	transmitter-gated monoatomic ion channel activity involved in regulation of postsynaptic membrane potential	molecular_function	4 (1214)	0.0689514	LOC104920497/chrna7/LOC104937283/LOC104929100
GO:0010243	response to organonitrogen compound	biological_process	7 (1214)	0.0691831	p2rx1/LOC104918841/p2rx5/pid1/p2rx7/agrn/LOC104926383
GO:0045202	synapse	cellular_component	24 (1214)	0.069914	LOC104919730/nectin1/p2rx1/srpx2/LOC104920497/nos1/LOC104922546/chrna7/p2rx5/LOC104937724/LOC104928395/p2rx7/agrn/LOC104922155/LOC104928637/LOC104937283/homer3/sv2a/LOC104935379/LOC104929100/LOC104927731/LOC104926383/LOC104920054/LOC104929261
GO:0034329	cell junction assembly	biological_process	5 (1214)	0.0725805	nectin1/itgb4/LOC104936935/slitrk6/LOC104922277
GO:0044057	regulation of system process	biological_process	5 (1214)	0.0725805	LOC104924476/LOC104930624/LOC104933672/LOC104938637/LOC104937524
GO:0005102	signaling receptor binding	molecular_function	37 (1214)	0.0731667	LOC104923918/LOC104922986/LOC104940226/c1qtnf12/LOC104929643/LOC104935393/igf1/nrg1/ogn/ccl28/LOC104936201/LOC104926218/LOC104931882/LOC104919815/LOC104924996/LOC104936815/LOC104919617/LOC104931435/LOC109138407/LOC104922989/LOC104937456/cxcl13/LOC104919675/fgf7/stc2/pdgfd/LOC109136728/sema6d/homer3/LOC104930151/grp/egfl6/wnt5a/LOC104928683/LOC104929633/LOC104927083/LOC104939600
GO:0015085	calcium ion transmembrane transporter activity	molecular_function	10 (1214)	0.0744033	cacnb1/LOC104931645/LOC104929775/LOC104937524/cacna1s/LOC104925138/LOC104923804/LOC104918796/LOC104933373/LOC104929971
GO:0004198	calcium-dependent cysteine-type endopeptidase activity	molecular_function	4 (1214)	0.0784375	LOC104927501/LOC104926785/LOC104935286/LOC104939929
GO:0042398	cellular modified amino acid biosynthetic process	biological_process	4 (1214)	0.0784375	gatm/LOC104922396/LOC104935441/LOC104929624
GO:0042470	melanosome	cellular_component	4 (1214)	0.0784375	anxa6/dct/LOC113747071/LOC104925584
GO:0048770	pigment granule	cellular_component	4 (1214)	0.0784375	anxa6/dct/LOC113747071/LOC104925584
GO:0002791	regulation of peptide secretion	biological_process	2 (1214)	0.07855	LOC104935161/ano1
GO:0004111	creatine kinase activity	molecular_function	2 (1214)	0.07855	LOC104922396/LOC104935441
GO:0006206	pyrimidine nucleobase metabolic process	biological_process	2 (1214)	0.07855	cad/umps
GO:0006599	phosphagen metabolic process	biological_process	2 (1214)	0.07855	LOC104922396/LOC104935441
GO:0006603	phosphocreatine metabolic process	biological_process	2 (1214)	0.07855	LOC104922396/LOC104935441
GO:0007422	peripheral nervous system development	biological_process	2 (1214)	0.07855	nrg1/tfap2a
GO:0008318	protein prenyltransferase activity	molecular_function	2 (1214)	0.07855	LOC113745081/pggt1b
GO:0009913	epidermal cell differentiation	biological_process	2 (1214)	0.07855	LOC104926088/kdf1
GO:0016775	phosphotransferase activity, nitrogenous group as acceptor	molecular_function	2 (1214)	0.07855	LOC104922396/LOC104935441
GO:0019915	lipid storage	biological_process	2 (1214)	0.07855	LOC104934817/LOC104925534
GO:0030193	regulation of blood coagulation	biological_process	2 (1214)	0.07855	enpp4/pros1
GO:0031101	fin regeneration	biological_process	2 (1214)	0.07855	tubb/nrg1
GO:0032231	regulation of actin filament bundle assembly	biological_process	2 (1214)	0.07855	myoc/synpo
GO:0042396	phosphagen biosynthetic process	biological_process	2 (1214)	0.07855	LOC104922396/LOC104935441
GO:0045095	keratin filament	cellular_component	2 (1214)	0.07855	LOC104930769/LOC104936998
GO:0046314	phosphocreatine biosynthetic process	biological_process	2 (1214)	0.07855	LOC104922396/LOC104935441
GO:0050796	regulation of insulin secretion	biological_process	2 (1214)	0.07855	LOC104935161/ano1
GO:0061041	regulation of wound healing	biological_process	2 (1214)	0.07855	enpp4/pros1
GO:0090087	regulation of peptide transport	biological_process	2 (1214)	0.07855	LOC104935161/ano1
GO:0090276	regulation of peptide hormone secretion	biological_process	2 (1214)	0.07855	LOC104935161/ano1
GO:1900046	regulation of hemostasis	biological_process	2 (1214)	0.07855	enpp4/pros1
GO:1990817	poly(A) RNA polymerase activity	molecular_function	2 (1214)	0.07855	tent5c/tent5b
GO:2001251	negative regulation of chromosome organization	biological_process	2 (1214)	0.07855	mcm2/bub1
GO:0098802	plasma membrane signaling receptor complex	cellular_component	6 (1214)	0.0786246	itga3/itga2/LOC104932606/itgb4/LOC104926218/itgav
GO:0008047	enzyme activator activity	molecular_function	18 (1214)	0.0788062	LOC104938535/LOC104935954/LOC104927066/LOC104924012/LOC104932573/LOC104919445/arap2/LOC104925982/LOC104939592/agap2/ncf1/LOC104932877/mnat1/arhgap42/sipa1l3/myo9b/dock5/fbln1
GO:0006937	regulation of muscle contraction	biological_process	3 (1214)	0.0791143	LOC104924476/LOC104930624/LOC104933672
GO:0010506	regulation of autophagy	biological_process	3 (1214)	0.0791143	LOC104939156/LOC104926212/dcn
GO:0014033	neural crest cell differentiation	biological_process	3 (1214)	0.0791143	nrg1/tfap2a/tfap2c
GO:0022626	cytosolic ribosome	cellular_component	3 (1214)	0.0791143	LOC104918380/rpl35/rpl37a
GO:0048839	inner ear development	biological_process	3 (1214)	0.0791143	grhl1/tfap2a/tfap2c
GO:0090257	regulation of muscle system process	biological_process	3 (1214)	0.0791143	LOC104924476/LOC104930624/LOC104933672
GO:0005829	cytosol	cellular_component	17 (1214)	0.0794788	LOC104918683/LOC109136736/LOC104935954/LOC109136734/LOC104918911/LOC104918690/LOC104926081/clu/LOC109143174/LOC104918380/LOC104918138/eno1/LOC113746425/rpl35/rpl37a/ppm1a/agtpbp1
GO:0005096	GTPase activator activity	molecular_function	15 (1214)	0.0801762	LOC104938535/LOC104935954/LOC104927066/LOC104924012/LOC104932573/LOC104919445/arap2/LOC104925982/LOC104939592/agap2/LOC104932877/arhgap42/sipa1l3/myo9b/dock5
GO:0016298	lipase activity	molecular_function	9 (1214)	0.0806794	LOC109137393/smpdl3a/LOC104931767/LOC104927956/plcd3/LOC104937283/plcb3/LOC104930151/plcb2
GO:0022857	transmembrane transporter activity	molecular_function	79 (1214)	0.0832801	LOC104923908/aqp8/LOC104922250/LOC104923907/LOC104919730/LOC109137121/kcnj1/rbp4/p2rx1/cacnb1/LOC104921048/LOC104925837/trpv4/abca12/LOC104931902/LOC104926049/LOC104932911/tmem38a/LOC104920497/LOC113746030/LOC104919668/chrna7/kcnk5/LOC104926336/LOC104918089/p2rx5/LOC104929031/LOC104938891/LOC104920722/clic4/LOC104925572/LOC104918968/p2rx7/LOC104940655/LOC104922155/LOC104935748/LOC104919741/LOC113…
GO:0043269	regulation of monoatomic ion transport	biological_process	15 (1214)	0.0838504	rrad/kcnj1/cacnb1/LOC104931902/clic4/LOC104918968/LOC104940655/kcnj11/cacna1s/LOC104925138/LOC104923804/LOC104918796/LOC104933373/LOC104926405/LOC104929971
GO:0009161	ribonucleoside monophosphate metabolic process	biological_process	6 (1214)	0.0857206	cad/ppat/pfas/paics/umps/LOC104928831
GO:0008289	lipid binding	molecular_function	29 (1214)	0.0866152	anxa3/LOC104935289/LOC104938534/rbp4/anxa6/LOC104918922/LOC104925982/vill/LOC109140946/LOC104922221/sytl2/LOC104927160/LOC104924121/LOC104929543/ncf1/LOC104938113/LOC104922892/scap/LOC104937699/LOC109138068/LOC104937283/LOC104936438/phlda1/LOC104935228/LOC104928443/LOC104922787/pltp/LOC104933302/LOC104919403
GO:0009064	glutamine family amino acid metabolic process	biological_process	5 (1214)	0.0888864	cad/LOC104918286/ass1/asns/pfas
GO:0016646	oxidoreductase activity, acting on the CH-NH group of donors, NAD or NADP as acceptor	molecular_function	3 (1214)	0.0925959	LOC104936356/LOC104933183/mthfd1l
GO:0043583	ear development	biological_process	3 (1214)	0.0925959	grhl1/tfap2a/tfap2c
GO:0048762	mesenchymal cell differentiation	biological_process	3 (1214)	0.0925959	nrg1/tfap2a/tfap2c
GO:0060341	regulation of cellular localization	biological_process	3 (1214)	0.0925959	LOC104935161/ano1/LOC104938113
GO:0140326	ATPase-coupled intramembrane lipid transporter activity	molecular_function	3 (1214)	0.0925959	atp8b1/atp8b4/LOC104921060
GO:0034330	cell junction organization	biological_process	6 (1214)	0.0931567	nectin1/grhl1/itgb4/LOC104936935/slitrk6/LOC104922277
GO:0003008	system process	biological_process	17 (1214)	0.0972221	lum/LOC104934940/cacnb1/LOC104934611/LOC109141481/LOC104924476/LOC104925058/LOC104930624/LOC104933672/LOC104930630/LOC104939608/LOC104938637/LOC104932866/LOC104937524/p2ry2/LOC104928544/LOC113745352
GO:0006694	steroid biosynthetic process	biological_process	5 (1214)	0.0976927	LOC104924331/sqle/hmgcr/tm7sf2/LOC104935228
GO:0030175	filopodium	cellular_component	4 (1214)	0.0992243	LOC104940300/vill/LOC104928544/LOC113745352
GO:0002102	podosome	cellular_component	2 (1214)	0.10009	LOC104924253/LOC104929543
GO:0006308	DNA catabolic process	biological_process	2 (1214)	0.10009	dffa/LOC104938157
GO:0006563	L-serine metabolic process	biological_process	2 (1214)	0.10009	phgdh/psat1
GO:0018342	protein prenylation	biological_process	2 (1214)	0.10009	LOC113745081/pggt1b
GO:0019058	viral life cycle	biological_process	2 (1214)	0.10009	nectin1/LOC104924065
GO:0019238	cyclohydrolase activity	molecular_function	2 (1214)	0.10009	LOC104929624/LOC104933183
GO:0035148	tube formation	biological_process	2 (1214)	0.10009	tfap2a/tfap2c
GO:0042472	inner ear morphogenesis	biological_process	2 (1214)	0.10009	tfap2a/tfap2c
GO:0044403	biological process involved in symbiotic interaction	biological_process	2 (1214)	0.10009	nectin1/LOC104924065
GO:0046883	regulation of hormone secretion	biological_process	2 (1214)	0.10009	LOC104935161/ano1
GO:0050900	leukocyte migration	biological_process	2 (1214)	0.10009	ptk2b/mmp9
GO:0051222	positive regulation of protein transport	biological_process	2 (1214)	0.10009	LOC104935161/ano1
GO:0051701	biological process involved in interaction with host	biological_process	2 (1214)	0.10009	nectin1/LOC104924065
GO:0051963	regulation of synapse assembly	biological_process	2 (1214)	0.10009	nectin1/slitrk6
GO:0072175	epithelial tube formation	biological_process	2 (1214)	0.10009	tfap2a/tfap2c
GO:0097354	prenylation	biological_process	2 (1214)	0.10009	LOC113745081/pggt1b
GO:1901888	regulation of cell junction assembly	biological_process	2 (1214)	0.10009	nectin1/slitrk6
GO:1903034	regulation of response to wounding	biological_process	2 (1214)	0.10009	enpp4/pros1
GO:1903829	positive regulation of protein localization	biological_process	2 (1214)	0.10009	LOC104935161/ano1
GO:1904951	positive regulation of establishment of protein localization	biological_process	2 (1214)	0.10009	LOC104935161/ano1
GO:0015293	symporter activity	molecular_function	9 (1214)	0.102932	LOC104925837/LOC104935748/LOC104919741/slc12a6/slc23a1/LOC104924644/LOC104921752/slc1a1/LOC109140949
GO:0043178	alcohol binding	molecular_function	3 (1214)	0.106947	rbp4/LOC104930151/LOC104935228
GO:0045216	cell-cell junction organization	biological_process	3 (1214)	0.106947	grhl1/LOC104936935/LOC104922277
GO:0060485	mesenchyme development	biological_process	3 (1214)	0.106947	nrg1/tfap2a/tfap2c
GO:0010256	endomembrane system organization	biological_process	7 (1214)	0.108301	LOC104940300/cav3/LOC104929612/mtss1/LOC104918841/LOC104920517/LOC104930774
GO:0009123	nucleoside monophosphate metabolic process	biological_process	6 (1214)	0.109029	cad/ppat/pfas/paics/umps/LOC104928831
GO:0043235	receptor complex	cellular_component	6 (1214)	0.109029	itga3/itga2/LOC104932606/itgb4/LOC104926218/itgav
GO:0010876	lipid localization	biological_process	13 (1214)	0.110435	LOC109137393/atp8b1/atp8b4/abca12/LOC109140946/LOC104934817/LOC104927160/LOC104924121/LOC109138068/LOC104925534/LOC104936438/LOC104921060/gramd1c
GO:0008203	cholesterol metabolic process	biological_process	4 (1214)	0.110479	LOC104924331/hmgcr/tm7sf2/LOC104935228
GO:0030203	glycosaminoglycan metabolic process	biological_process	4 (1214)	0.110479	LOC104933150/itih5/glce/itih2
GO:0048468	cell development	biological_process	34 (1214)	0.113156	stac3/cav3/LOC104920504/LOC104929643/nrg1/LOC104926785/LOC104940290/dgkk/klhl40/gata3/LOC104926088/LOC104918451/LOC104931439/tfap2a/LOC104933455/slitrk6/LOC104929510/LOC104932877/angptl1/LOC104928430/trip13/sema6d/LOC104939608/myo9b/LOC104934197/LOC104937524/LOC104919938/LOC104934474/vwde/LOC113748356/kdf1/tfap2c/prox2/LOC104920036
GO:0006260	DNA replication	biological_process	9 (1214)	0.115245	mcm2/samhd1/mcm3/mcm4/rpa1/pole/mcm6/mcm5/dna2
GO:0062023	collagen-containing extracellular matrix	cellular_component	7 (1214)	0.115772	LOC104937404/lum/LOC104925243/LOC109141481/LOC104933731/col4a5/LOC104937699
GO:0000287	magnesium ion binding	molecular_function	10 (1214)	0.116425	atp8b1/atp8b4/LOC104927428/LOC104934069/LOC104934377/mast2/LOC104921060/eno1/LOC104935058/ppm1a
GO:0005922	connexin complex	cellular_component	5 (1214)	0.116558	LOC104928326/LOC104920419/LOC104919306/LOC104923174/LOC104927002
GO:0005751	mitochondrial respiratory chain complex IV	cellular_component	3 (1214)	0.122096	LOC109141004/LOC104934486/LOC104929232
GO:0006188	IMP biosynthetic process	biological_process	3 (1214)	0.122096	ppat/pfas/paics
GO:0009218	pyrimidine ribonucleotide metabolic process	biological_process	3 (1214)	0.122096	cad/umps/LOC104928831
GO:0009220	pyrimidine ribonucleotide biosynthetic process	biological_process	3 (1214)	0.122096	cad/umps/LOC104928831
GO:0046040	IMP metabolic process	biological_process	3 (1214)	0.122096	ppat/pfas/paics
GO:0005604	basement membrane	cellular_component	4 (1214)	0.122272	LOC104937404/LOC104933731/col4a5/LOC104937699
GO:0016042	lipid catabolic process	biological_process	11 (1214)	0.122334	LOC104926670/smpdl3a/LOC104931767/LOC104927956/plcd3/LOC104937283/plcb3/LOC104930151/abcd2/plcb2/LOC104922787
GO:0002064	epithelial cell development	biological_process	2 (1214)	0.12302	LOC104926088/kdf1
GO:0002790	peptide secretion	biological_process	2 (1214)	0.12302	LOC104935161/ano1
GO:0005501	retinoid binding	molecular_function	2 (1214)	0.12302	rbp4/LOC104922787
GO:0007043	cell-cell junction assembly	biological_process	2 (1214)	0.12302	LOC104936935/LOC104922277
GO:0014904	myotube cell development	biological_process	2 (1214)	0.12302	klhl40/LOC113748356
GO:0016032	viral process	biological_process	2 (1214)	0.12302	nectin1/LOC104924065
GO:0019840	isoprenoid binding	molecular_function	2 (1214)	0.12302	rbp4/LOC104922787
GO:0030072	peptide hormone secretion	biological_process	2 (1214)	0.12302	LOC104935161/ano1
GO:0030073	insulin secretion	biological_process	2 (1214)	0.12302	LOC104935161/ano1
GO:0042151	nematocyst	cellular_component	2 (1214)	0.12302	LOC104923908/LOC104923907
GO:0042471	ear morphogenesis	biological_process	2 (1214)	0.12302	tfap2a/tfap2c
GO:0046931	pore complex assembly	biological_process	2 (1214)	0.12302	LOC104923908/LOC104923907
GO:0048741	skeletal muscle fiber development	biological_process	2 (1214)	0.12302	klhl40/LOC113748356
GO:0006470	protein dephosphorylation	biological_process	14 (1214)	0.12374	LOC104937444/LOC104940110/LOC104935959/LOC104940290/LOC104935425/dusp8/LOC104931439/LOC104928627/LOC104931379/LOC104925809/LOC109138654/LOC104928637/LOC104940092/dusp10
GO:0016705	oxidoreductase activity, acting on paired donors, with incorporation or reduction of molecular oxygen	molecular_function	14 (1214)	0.12374	LOC104924331/LOC104929718/sqle/tyw5/nos1/LOC104934278/LOC104934615/LOC104927570/LOC104917693/LOC113745777/p4ha3/LOC113746816/LOC104925694/LOC104921190
GO:0005515	protein binding	molecular_function	132 (1214)	0.124692	LOC104935341/LOC104923918/LOC104937078/LOC104934200/LOC104927173/LOC104918619/LOC104939059/LOC104923864/LOC104935289/LOC104918618/LOC104922986/LOC104935161/LOC104940226/LOC104927066/LOC104934940/LOC104928354/LOC113744693/cav3/LOC104921735/c1qtnf12/LOC104929643/nectin1/LOC104935393/igf1/LOC104936022/LOC104918617/actn1/cenpe/nrg1/tmod4/gsn/znf185/ogn/vill/LOC104931364/ccl28/LOC104936201/tmem38a/LOC…
GO:0008235	metalloexopeptidase activity	molecular_function	6 (1214)	0.126189	LOC104932196/LOC104930657/cpm/dpep1/ermp1/agtpbp1
GO:0006575	cellular modified amino acid metabolic process	biological_process	5 (1214)	0.126592	gatm/LOC104922396/LOC104935441/LOC104929624/mthfd1l
GO:0030198	extracellular matrix organization	biological_process	5 (1214)	0.126592	matn2/lum/adamts14/fbln1/LOC104923002
GO:0030425	dendrite	cellular_component	5 (1214)	0.126592	LOC104927066/LOC104924012/nos1/mark2/LOC104931677
GO:0043062	extracellular structure organization	biological_process	5 (1214)	0.126592	matn2/lum/adamts14/fbln1/LOC104923002
GO:0045229	external encapsulating structure organization	biological_process	5 (1214)	0.126592	matn2/lum/adamts14/fbln1/LOC104923002
GO:0070851	growth factor receptor binding	molecular_function	5 (1214)	0.126592	LOC104922986/LOC109138407/LOC104922989/fgf7/pdgfd
GO:0097447	dendritic tree	cellular_component	5 (1214)	0.126592	LOC104927066/LOC104924012/nos1/mark2/LOC104931677
GO:0016887	ATP hydrolysis activity	molecular_function	15 (1214)	0.131303	LOC104922250/atp8b1/LOC104939722/atp8b4/LOC104924446/mcm4/LOC104926516/trip13/tor4a/LOC104924694/LOC104931645/LOC104921060/mcm5/LOC104919521/dna2
GO:0000164	protein phosphatase type 1 complex	cellular_component	1 (1214)	0.132641	ppp1r3b
GO:0000255	allantoin metabolic process	biological_process	1 (1214)	0.132641	urad
GO:0000444	MIS12/MIND type complex	cellular_component	1 (1214)	0.132641	LOC104922636
GO:0000939	inner kinetochore	cellular_component	1 (1214)	0.132641	LOC104922636
GO:0001533	cornified envelope	cellular_component	1 (1214)	0.132641	evpl
GO:0001780	neutrophil homeostasis	biological_process	1 (1214)	0.132641	nr4a3
GO:0001786	phosphatidylserine binding	molecular_function	1 (1214)	0.132641	sytl2
GO:0001935	endothelial cell proliferation	biological_process	1 (1214)	0.132641	itgav
GO:0001952	regulation of cell-matrix adhesion	biological_process	1 (1214)	0.132641	myoc
GO:0001965	G-protein alpha-subunit binding	molecular_function	1 (1214)	0.132641	LOC104927066
GO:0001972	retinoic acid binding	molecular_function	1 (1214)	0.132641	LOC104922787
GO:0002159	desmosome assembly	biological_process	1 (1214)	0.132641	LOC104922277
GO:0002688	regulation of leukocyte chemotaxis	biological_process	1 (1214)	0.132641	ptk2b
GO:0002756	MyD88-independent toll-like receptor signaling pathway	biological_process	1 (1214)	0.132641	tlr3
GO:0003179	heart valve morphogenesis	biological_process	1 (1214)	0.132641	LOC104939608
GO:0003181	atrioventricular valve morphogenesis	biological_process	1 (1214)	0.132641	LOC104939608
GO:0003208	cardiac ventricle morphogenesis	biological_process	1 (1214)	0.132641	nrg1
GO:0003229	ventricular cardiac muscle tissue development	biological_process	1 (1214)	0.132641	nrg1
GO:0003401	axis elongation	biological_process	1 (1214)	0.132641	itgav
GO:0003688	DNA replication origin binding	molecular_function	1 (1214)	0.132641	mcm5
GO:0003878	ATP citrate synthase activity	molecular_function	1 (1214)	0.132641	LOC104926081
GO:0004066	asparagine synthase (glutamine-hydrolyzing) activity	molecular_function	1 (1214)	0.132641	asns
GO:0004088	carbamoyl-phosphate synthase (glutamine-hydrolyzing) activity	molecular_function	1 (1214)	0.132641	cad
GO:0004329	formate-tetrahydrofolate ligase activity	molecular_function	1 (1214)	0.132641	mthfd1l
GO:0004477	methenyltetrahydrofolate cyclohydrolase activity	molecular_function	1 (1214)	0.132641	LOC104933183
GO:0004491	methylmalonate-semialdehyde dehydrogenase (acylating) activity	molecular_function	1 (1214)	0.132641	aldh6a1
GO:0004506	squalene monooxygenase activity	molecular_function	1 (1214)	0.132641	sqle
GO:0004611	phosphoenolpyruvate carboxykinase activity	molecular_function	1 (1214)	0.132641	pck2
GO:0004613	phosphoenolpyruvate carboxykinase (GTP) activity	molecular_function	1 (1214)	0.132641	pck2
GO:0004638	phosphoribosylaminoimidazole carboxylase activity	molecular_function	1 (1214)	0.132641	paics
GO:0004639	phosphoribosylaminoimidazolesuccinocarboxamide synthase activity	molecular_function	1 (1214)	0.132641	paics
GO:0004854	xanthine dehydrogenase activity	molecular_function	1 (1214)	0.132641	aox1
GO:0005161	platelet-derived growth factor receptor binding	molecular_function	1 (1214)	0.132641	pdgfd
GO:0005310	dicarboxylic acid transmembrane transporter activity	molecular_function	1 (1214)	0.132641	LOC109138660
GO:0005402	carbohydrate:monoatomic cation symporter activity	molecular_function	1 (1214)	0.132641	slc23a1
GO:0005782	peroxisomal matrix	cellular_component	1 (1214)	0.132641	LOC104926322
GO:0005854	nascent polypeptide-associated complex	cellular_component	1 (1214)	0.132641	LOC104940313
GO:0006145	purine nucleobase catabolic process	biological_process	1 (1214)	0.132641	gda
GO:0006147	guanine catabolic process	biological_process	1 (1214)	0.132641	gda
GO:0006309	apoptotic DNA fragmentation	biological_process	1 (1214)	0.132641	dffa
GO:0006526	arginine biosynthetic process	biological_process	1 (1214)	0.132641	ass1
GO:0006528	asparagine metabolic process	biological_process	1 (1214)	0.132641	asns
GO:0006529	asparagine biosynthetic process	biological_process	1 (1214)	0.132641	asns
GO:0006600	creatine metabolic process	biological_process	1 (1214)	0.132641	gatm
GO:0006601	creatine biosynthetic process	biological_process	1 (1214)	0.132641	gatm
GO:0006684	sphingomyelin metabolic process	biological_process	1 (1214)	0.132641	smpdl3a
GO:0006685	sphingomyelin catabolic process	biological_process	1 (1214)	0.132641	smpdl3a
GO:0006921	cellular component disassembly involved in execution phase of apoptosis	biological_process	1 (1214)	0.132641	dffa
GO:0006984	ER-nucleus signaling pathway	biological_process	1 (1214)	0.132641	scap
GO:0006991	response to sterol depletion	biological_process	1 (1214)	0.132641	scap
GO:0007080	mitotic metaphase plate congression	biological_process	1 (1214)	0.132641	ndc80
GO:0008046	axon guidance receptor activity	molecular_function	1 (1214)	0.132641	LOC104920036
GO:0008430	selenium binding	molecular_function	1 (1214)	0.132641	selenbp1
GO:0008520	L-ascorbate:sodium symporter activity	molecular_function	1 (1214)	0.132641	slc23a1
GO:0008622	epsilon DNA polymerase complex	cellular_component	1 (1214)	0.132641	pole
GO:0008892	guanine deaminase activity	molecular_function	1 (1214)	0.132641	gda
GO:0009111	vitamin catabolic process	biological_process	1 (1214)	0.132641	LOC104922787
GO:0009256	10-formyltetrahydrofolate metabolic process	biological_process	1 (1214)	0.132641	LOC104936356
GO:0009258	10-formyltetrahydrofolate catabolic process	biological_process	1 (1214)	0.132641	LOC104936356
GO:0010737	protein kinase A signaling	biological_process	1 (1214)	0.132641	LOC109137053
GO:0010738	regulation of protein kinase A signaling	biological_process	1 (1214)	0.132641	LOC109137053
GO:0010739	positive regulation of protein kinase A signaling	biological_process	1 (1214)	0.132641	LOC109137053
GO:0015114	phosphate ion transmembrane transporter activity	molecular_function	1 (1214)	0.132641	ankh
GO:0015272	ATP-activated inward rectifier potassium channel activity	molecular_function	1 (1214)	0.132641	kcnj11
GO:0016103	diterpenoid catabolic process	biological_process	1 (1214)	0.132641	LOC104922787
GO:0016115	terpenoid catabolic process	biological_process	1 (1214)	0.132641	LOC104922787
GO:0016155	formyltetrahydrofolate dehydrogenase activity	molecular_function	1 (1214)	0.132641	LOC104936356
GO:0016342	catenin complex	cellular_component	1 (1214)	0.132641	LOC104922277
GO:0016726	oxidoreductase activity, acting on CH or CH2 groups, NAD or NADP as acceptor	molecular_function	1 (1214)	0.132641	aox1
GO:0016743	carboxyl- or carbamoyltransferase activity	molecular_function	1 (1214)	0.132641	cad
GO:0018478	malonate-semialdehyde dehydrogenase (acetylating) activity	molecular_function	1 (1214)	0.132641	aldh6a1
GO:0019628	urate catabolic process	biological_process	1 (1214)	0.132641	urad
GO:0030194	positive regulation of blood coagulation	biological_process	1 (1214)	0.132641	enpp4
GO:0030262	apoptotic nuclear changes	biological_process	1 (1214)	0.132641	dffa
GO:0030942	endoplasmic reticulum signal peptide binding	molecular_function	1 (1214)	0.132641	srp14
GO:0031063	regulation of histone deacetylation	biological_process	1 (1214)	0.132641	LOC104922422
GO:0031397	negative regulation of protein ubiquitination	biological_process	1 (1214)	0.132641	klhl40
GO:0031907	microbody lumen	cellular_component	1 (1214)	0.132641	LOC104926322
GO:0032147	activation of protein kinase activity	biological_process	1 (1214)	0.132641	tpx2
GO:0032433	filopodium tip	cellular_component	1 (1214)	0.132641	vill
GO:0032933	SREBP signaling pathway	biological_process	1 (1214)	0.132641	scap
GO:0034109	homotypic cell-cell adhesion	biological_process	1 (1214)	0.132641	LOC104926218
GO:0034316	negative regulation of Arp2/3 complex-mediated actin nucleation	biological_process	1 (1214)	0.132641	LOC104937456
GO:0034643	establishment of mitochondrion localization, microtubule-mediated	biological_process	1 (1214)	0.132641	LOC104926424
GO:0034653	retinoic acid catabolic process	biological_process	1 (1214)	0.132641	LOC104922787
GO:0035385	Roundabout signaling pathway	biological_process	1 (1214)	0.132641	LOC104920036
GO:0035914	skeletal muscle cell differentiation	biological_process	1 (1214)	0.132641	LOC113748356
GO:0036368	cone photoresponse recovery	biological_process	1 (1214)	0.132641	eml1
GO:0042363	fat-soluble vitamin catabolic process	biological_process	1 (1214)	0.132641	LOC104922787
GO:0042373	vitamin K metabolic process	biological_process	1 (1214)	0.132641	LOC104935549
GO:0043495	protein-membrane adaptor activity	molecular_function	1 (1214)	0.132641	LOC104938730
GO:0043546	molybdopterin cofactor binding	molecular_function	1 (1214)	0.132641	aox1
GO:0043649	dicarboxylic acid catabolic process	biological_process	1 (1214)	0.132641	LOC104936356
GO:0043727	5-amino-4-imidazole carboxylate lyase activity	molecular_function	1 (1214)	0.132641	paics
GO:0044325	transmembrane transporter binding	molecular_function	1 (1214)	0.132641	cav3
GO:0044332	Wnt signaling pathway involved in dorsal/ventral axis specification	biological_process	1 (1214)	0.132641	LOC104938691
GO:0045294	alpha-catenin binding	molecular_function	1 (1214)	0.132641	LOC104922277
GO:0045667	regulation of osteoblast differentiation	biological_process	1 (1214)	0.132641	ucma
GO:0046098	guanine metabolic process	biological_process	1 (1214)	0.132641	gda
GO:0046415	urate metabolic process	biological_process	1 (1214)	0.132641	urad
GO:0046716	muscle cell cellular homeostasis	biological_process	1 (1214)	0.132641	cav3
GO:0046976	histone H3K27 methyltransferase activity	molecular_function	1 (1214)	0.132641	ezh2
GO:0047057	vitamin-K-epoxide reductase (warfarin-sensitive) activity	molecular_function	1 (1214)	0.132641	LOC104935549
GO:0047497	mitochondrion transport along microtubule	biological_process	1 (1214)	0.132641	LOC104926424
GO:0047750	cholestenol delta-isomerase activity	molecular_function	1 (1214)	0.132641	ebp
GO:0048008	platelet-derived growth factor receptor signaling pathway	biological_process	1 (1214)	0.132641	pdgfd
GO:0050729	positive regulation of inflammatory response	biological_process	1 (1214)	0.132641	tlr3
GO:0050820	positive regulation of coagulation	biological_process	1 (1214)	0.132641	enpp4
GO:0051310	metaphase plate congression	biological_process	1 (1214)	0.132641	ndc80
GO:0051315	attachment of mitotic spindle microtubules to kinetochore	biological_process	1 (1214)	0.132641	ndc80
GO:0051654	establishment of mitochondrion localization	biological_process	1 (1214)	0.132641	LOC104926424
GO:0051988	regulation of attachment of spindle microtubules to kinetochore	biological_process	1 (1214)	0.132641	LOC104929371
GO:0060034	notochord cell differentiation	biological_process	1 (1214)	0.132641	cav3
GO:0060035	notochord cell development	biological_process	1 (1214)	0.132641	cav3
GO:0060142	regulation of syncytium formation by plasma membrane fusion	biological_process	1 (1214)	0.132641	LOC104937562
GO:0060236	regulation of mitotic spindle organization	biological_process	1 (1214)	0.132641	tpx2
GO:0061383	trabecula morphogenesis	biological_process	1 (1214)	0.132641	nrg1
GO:0061384	heart trabecula morphogenesis	biological_process	1 (1214)	0.132641	nrg1
GO:0070527	platelet aggregation	biological_process	1 (1214)	0.132641	LOC104926218
GO:0070528	protein kinase C signaling	biological_process	1 (1214)	0.132641	LOC109137053
GO:0070734	histone H3-K27 methylation	biological_process	1 (1214)	0.132641	ezh2
GO:0071501	cellular response to sterol depletion	biological_process	1 (1214)	0.132641	scap
GO:0071933	Arp2/3 complex binding	molecular_function	1 (1214)	0.132641	LOC104937456
GO:0090036	regulation of protein kinase C signaling	biological_process	1 (1214)	0.132641	LOC109137053
GO:0090224	regulation of spindle organization	biological_process	1 (1214)	0.132641	tpx2
GO:0090303	positive regulation of wound healing	biological_process	1 (1214)	0.132641	enpp4
GO:0090311	regulation of protein deacetylation	biological_process	1 (1214)	0.132641	LOC104922422
GO:0097194	execution phase of apoptosis	biological_process	1 (1214)	0.132641	dffa
GO:0097200	cysteine-type endopeptidase activity involved in execution phase of apoptosis	molecular_function	1 (1214)	0.132641	casp6
GO:1900048	positive regulation of hemostasis	biological_process	1 (1214)	0.132641	enpp4
GO:1901841	regulation of high voltage-gated calcium channel activity	biological_process	1 (1214)	0.132641	rrad
GO:1901842	negative regulation of high voltage-gated calcium channel activity	biological_process	1 (1214)	0.132641	rrad
GO:1902075	cellular response to salt	biological_process	1 (1214)	0.132641	agrn
GO:1903036	positive regulation of response to wounding	biological_process	1 (1214)	0.132641	enpp4
GO:1903321	negative regulation of protein modification by small protein conjugation or removal	biological_process	1 (1214)	0.132641	klhl40
GO:1990072	TRAPPIII protein complex	cellular_component	1 (1214)	0.132641	trappc2l
GO:2000249	regulation of actin cytoskeleton reorganization	biological_process	1 (1214)	0.132641	ptk2b
GO:0036094	small molecule binding	molecular_function	176 (1214)	0.134881	ptk2b/LOC104937078/LOC109141919/LOC109140713/LOC104918619/LOC104932506/pygl/LOC104940150/LOC104937534/LOC104923864/LOC109141109/LOC104926670/LOC104918683/LOC104918618/LOC109136736/LOC104922250/LOC104938643/cad/LOC109136734/LOC109138520/atp8b1/rrad/LOC104934940/hk3/LOC104935632/LOC113744693/LOC104920504/tubb/LOC104939722/LOC104918286/rbp4/LOC104932164/mcm2/LOC104922396/p2rx1/abl2/LOC104933198/pck2…
GO:0048731	system development	biological_process	59 (1214)	0.137068	ptk2b/LOC104937078/LOC104918619/LOC104918618/LOC104940226/LOC104934940/LOC113744693/LOC104920504/LOC104929643/nectin1/LOC104918617/cenpe/nrg1/srpx2/LOC104940290/LOC104931364/kif9/LOC104924996/LOC104936400/LOC104918451/LOC104934069/LOC104931439/tfap2a/itgav/foxd3/slitrk6/LOC104929510/LOC104932877/angptl1/ihh/LOC109136703/sema6d/LOC104939608/myo9b/LOC104936667/LOC104934197/myo19/smoc1/LOC104919938/…
GO:0099513	polymeric cytoskeletal fiber	cellular_component	20 (1214)	0.137858	tubb/LOC104920448/LOC104930769/LOC104938915/LOC104919932/LOC104937218/kif9/LOC104938914/LOC104928071/LOC104936400/LOC104926703/LOC104938287/LOC104924660/tpx2/LOC104918138/LOC104936667/LOC104932124/LOC104928646/LOC104936998/LOC104938471
GO:0016645	oxidoreductase activity, acting on the CH-NH group of donors	molecular_function	3 (1214)	0.13797	LOC104936356/LOC104933183/mthfd1l
GO:0019838	growth factor binding	molecular_function	3 (1214)	0.13797	LOC104934200/LOC104929051/LOC104919328
GO:0140303	intramembrane lipid transporter activity	molecular_function	3 (1214)	0.13797	atp8b1/atp8b4/LOC104921060
GO:0005262	calcium channel activity	molecular_function	7 (1214)	0.139731	cacnb1/cacna1s/LOC104925138/LOC104923804/LOC104918796/LOC104933373/LOC104929971
GO:0008236	serine-type peptidase activity	molecular_function	15 (1214)	0.141304	LOC104925945/LOC104935551/htra3/LOC109142308/LOC104939493/LOC109137542/LOC104928590/LOC109140397/LOC104918750/LOC104937208/LOC104918009/dpp10/LOC104937445/LOC104923362/LOC104920225
GO:0017171	serine hydrolase activity	molecular_function	15 (1214)	0.141304	LOC104925945/LOC104935551/htra3/LOC109142308/LOC104939493/LOC109137542/LOC104928590/LOC109140397/LOC104918750/LOC104937208/LOC104918009/dpp10/LOC104937445/LOC104923362/LOC104920225
GO:0005125	cytokine activity	molecular_function	8 (1214)	0.141739	ccl28/LOC104931435/cxcl13/LOC104919675/LOC109136728/LOC104929633/LOC104927083/LOC104939600
GO:0004720	protein-lysine 6-oxidase activity	molecular_function	2 (1214)	0.147045	loxl4/LOC104931423
GO:0006085	acetyl-CoA biosynthetic process	biological_process	2 (1214)	0.147045	LOC104933685/LOC104926081
GO:0006695	cholesterol biosynthetic process	biological_process	2 (1214)	0.147045	hmgcr/tm7sf2
GO:0006721	terpenoid metabolic process	biological_process	2 (1214)	0.147045	lss/LOC104922787
GO:0007088	regulation of mitotic nuclear division	biological_process	2 (1214)	0.147045	bub1/LOC104938741
GO:0009070	serine family amino acid biosynthetic process	biological_process	2 (1214)	0.147045	phgdh/psat1
GO:0010181	FMN binding	molecular_function	2 (1214)	0.147045	nos1/LOC113744918
GO:0018057	peptidyl-lysine oxidation	biological_process	2 (1214)	0.147045	loxl4/LOC104931423
GO:0018158	protein oxidation	biological_process	2 (1214)	0.147045	loxl4/LOC104931423
GO:0019206	nucleoside kinase activity	molecular_function	2 (1214)	0.147045	tk1/LOC104928831
GO:0031532	actin cytoskeleton reorganization	biological_process	2 (1214)	0.147045	ptk2b/LOC104927731
GO:0044217	other organism part	cellular_component	2 (1214)	0.147045	LOC104923908/LOC104923907
GO:0044218	other organism cell membrane	cellular_component	2 (1214)	0.147045	LOC104923908/LOC104923907
GO:0046879	hormone secretion	biological_process	2 (1214)	0.147045	LOC104935161/ano1
GO:0051235	maintenance of location	biological_process	2 (1214)	0.147045	LOC104934817/LOC104925534
GO:0051783	regulation of nuclear division	biological_process	2 (1214)	0.147045	bub1/LOC104938741
GO:1902653	secondary alcohol biosynthetic process	biological_process	2 (1214)	0.147045	hmgcr/tm7sf2
GO:0006022	aminoglycan metabolic process	biological_process	4 (1214)	0.147357	LOC104933150/itih5/glce/itih2
GO:0023061	signal release	biological_process	4 (1214)	0.147357	LOC104935161/ano1/LOC104922546/LOC104928395
GO:0048471	perinuclear region of cytoplasm	cellular_component	4 (1214)	0.147357	unc45b/ccnf/emp2/trappc2l
GO:1902652	secondary alcohol metabolic process	biological_process	4 (1214)	0.147357	LOC104924331/hmgcr/tm7sf2/LOC104935228
GO:1901701	cellular response to oxygen-containing compound	biological_process	5 (1214)	0.147782	LOC104935161/ano1/LOC104918841/pid1/agrn
GO:0017018	myosin phosphatase activity	molecular_function	8 (1214)	0.149519	LOC104940110/LOC104935425/vill/dusp8/LOC104931379/LOC104925809/dusp10/ppm1a
GO:0022607	cellular component assembly	biological_process	44 (1214)	0.15409	LOC104935341/ptk2b/tp63/LOC104927173/LOC104939059/LOC104935289/LOC104923908/LOC104923907/LOC104928354/tp73/cav3/LOC104921735/nectin1/cacnb1/myoc/LOC104926785/tmod4/gsn/itgb4/vill/LOC104920525/LOC104934817/LOC104918841/LOC104936935/slitrk6/LOC109141333/twf1/LOC104925809/LOC104919275/LOC104922277/LOC104938730/LOC104940655/LOC104925534/LOC104925615/LOC104939608/synpo/LOC104937524/LOC104918890/LOC104…
GO:0004536	DNA nuclease activity	molecular_function	3 (1214)	0.154495	LOC104931953/dna2/LOC104938157
GO:0016641	oxidoreductase activity, acting on the CH-NH2 group of donors, oxygen as acceptor	molecular_function	3 (1214)	0.154495	il4i1/loxl4/LOC104931423
GO:0044092	negative regulation of molecular function	biological_process	3 (1214)	0.154495	rrad/mcm2/atp5if1
GO:0048863	stem cell differentiation	biological_process	3 (1214)	0.154495	nrg1/tfap2a/tfap2c
GO:0007275	multicellular organism development	biological_process	64 (1214)	0.154834	ptk2b/LOC104937078/LOC104918619/LOC104918618/LOC104940226/LOC104934940/LOC113744693/cav3/LOC104920504/LOC104929643/nectin1/LOC104918617/cenpe/nrg1/srpx2/LOC104940290/LOC104931364/gata3/kif9/LOC104938691/LOC104924996/LOC104936400/LOC104918451/LOC104934069/LOC104931439/tfap2a/itgav/foxd3/slitrk6/LOC104929510/LOC104932877/angptl1/tbx4/ihh/LOC109136703/sema6d/LOC104939608/myo9b/LOC104936667/LOC104934…
GO:0042221	response to chemical	biological_process	25 (1214)	0.157819	ptk2b/LOC104935161/LOC104920504/LOC104929643/p2rx1/ptafr/LOC104940290/ano1/LOC104925435/ern1/LOC104931439/LOC104918841/p2rx5/LOC104927404/pid1/p2rx7/LOC104932191/agrn/slc12a6/LOC104919938/ccr6/LOC104926383/tlr3/LOC104938216/LOC104920036
GO:0007605	sensory perception of sound	biological_process	4 (1214)	0.160585	LOC109141481/LOC104925058/LOC104928544/LOC113745352
GO:0031589	cell-substrate adhesion	biological_process	4 (1214)	0.160585	LOC109141481/myoc/itgb4/egfl6
GO:0010033	response to organic substance	biological_process	12 (1214)	0.162644	LOC104935161/p2rx1/ano1/ern1/LOC104918841/p2rx5/pid1/p2rx7/agrn/LOC104926383/tlr3/LOC104938216
GO:0015075	monoatomic ion transmembrane transporter activity	molecular_function	44 (1214)	0.162881	LOC104922250/LOC104919730/kcnj1/p2rx1/cacnb1/trpv4/LOC104931902/tmem38a/LOC104920497/chrna7/kcnk5/LOC104926336/p2rx5/LOC104929031/clic4/LOC104918968/p2rx7/LOC104940655/LOC104922155/LOC109138660/nipa2/LOC104937283/LOC104938637/LOC104931645/kcnj11/LOC104929775/LOC104937524/slc12a6/slc23a1/LOC104935379/LOC104929100/cacna1s/LOC104926383/LOC113748018/LOC104925138/LOC104923804/LOC104918796/LOC104933373…
GO:0030234	enzyme regulator activity	molecular_function	47 (1214)	0.166515	LOC104938535/LOC104935954/spint1/LOC104927066/LOC104924012/LOC104932573/LOC104919445/serpinf1/arap2/LOC104933381/camk2n2/LOC104925982/plekhg3/arhgef16/LOC104923828/LOC104933150/LOC109136787/sln/LOC104939592/agap2/LOC113748345/LOC104939321/itih5/ncf1/LOC104932877/mnat1/dffa/arhgap42/sipa1l3/LOC104937699/plekhg7/LOC104922556/myo9b/LOC104939025/serpini1/col6a3/ppp1r3b/dock5/LOC104928540/itih2/LOC104…
GO:0051640	organelle localization	biological_process	5 (1214)	0.170358	LOC104938730/ndc80/LOC104926424/LOC104925584/trappc2l
GO:0005242	inward rectifier potassium channel activity	molecular_function	3 (1214)	0.171597	kcnj1/LOC104918968/kcnj11
GO:0003810	protein-glutamine gamma-glutamyltransferase activity	molecular_function	2 (1214)	0.171909	LOC104935153/LOC104926446
GO:0004659	prenyltransferase activity	molecular_function	2 (1214)	0.171909	LOC113745081/pggt1b
GO:0005432	calcium:sodium antiporter activity	molecular_function	2 (1214)	0.171909	LOC104929775/LOC104937524
GO:0006766	vitamin metabolic process	biological_process	2 (1214)	0.171909	LOC104922787/LOC104935549
GO:0009408	response to heat	biological_process	2 (1214)	0.171909	LOC104935161/ano1
GO:0009914	hormone transport	biological_process	2 (1214)	0.171909	LOC104935161/ano1
GO:0015698	inorganic anion transport	biological_process	2 (1214)	0.171909	LOC104935161/ano1
GO:0018149	peptide cross-linking	biological_process	2 (1214)	0.171909	LOC104935153/LOC104926446
GO:0030522	intracellular receptor signaling pathway	biological_process	2 (1214)	0.171909	LOC104923247/tlr3
GO:0007423	sensory organ development	biological_process	6 (1214)	0.174252	grhl1/tfap2a/LOC104929510/smoc1/LOC104926792/tfap2c
GO:0008202	steroid metabolic process	biological_process	6 (1214)	0.174252	LOC104924331/sqle/hmgcr/tm7sf2/ebp/LOC104935228
GO:0030154	cell differentiation	biological_process	44 (1214)	0.175046	stac3/LOC104940226/cav3/LOC104920504/LOC104929643/caprin2/LOC104936022/nrg1/LOC104926785/LOC104940290/dgkk/klhl40/unc45b/ucma/gata3/LOC104926088/LOC104918451/LOC104931439/tfap2a/myog/LOC104933455/slitrk6/LOC104929510/LOC104932877/angptl1/LOC104928430/LOC104923276/agrn/trip13/sema6d/LOC104939608/myo9b/tgfb1i1/LOC104934197/LOC104937524/LOC104919938/LOC104934474/vwde/LOC113748356/kdf1/sim1/tfap2c/pr…
GO:0016491	oxidoreductase activity	molecular_function	50 (1214)	0.175409	LOC104926962/LOC104926982/LOC104923864/LOC104924331/LOC104924492/LOC104919795/LOC109137379/LOC104929718/sqle/aldh6a1/phgdh/hmgcr/LOC104936356/selenbp1/tyw5/tm7sf2/nos1/il4i1/LOC104927392/aox1/gpd2/LOC104934278/dct/LOC104934615/LOC104934486/LOC104924203/gpx8/LOC104917907/LOC104933183/loxl4/LOC113744918/LOC104926322/dio1/sord/LOC104927570/svopl/dmgdh/LOC104917693/LOC113745777/LOC104923669/p4ha3/LOC…
GO:0004252	serine-type endopeptidase activity	molecular_function	13 (1214)	0.177399	LOC104925945/LOC104935551/htra3/LOC109142308/LOC104939493/LOC109137542/LOC109140397/LOC104918750/LOC104937208/LOC104918009/LOC104937445/LOC104923362/LOC104920225
GO:0009888	tissue development	biological_process	13 (1214)	0.177399	ptk2b/LOC104940226/grhl1/nrg1/klhl40/LOC104926088/tfap2a/itgav/smoc1/LOC113748356/kdf1/tfap2c/evpl
GO:0048869	cellular developmental process	biological_process	44 (1214)	0.178166	stac3/LOC104940226/cav3/LOC104920504/LOC104929643/caprin2/LOC104936022/nrg1/LOC104926785/LOC104940290/dgkk/klhl40/unc45b/ucma/gata3/LOC104926088/LOC104918451/LOC104931439/tfap2a/myog/LOC104933455/slitrk6/LOC104929510/LOC104932877/angptl1/LOC104928430/LOC104923276/agrn/trip13/sema6d/LOC104939608/myo9b/tgfb1i1/LOC104934197/LOC104937524/LOC104919938/LOC104934474/vwde/LOC113748356/kdf1/sim1/tfap2c/pr…
GO:0005921	gap junction	cellular_component	5 (1214)	0.182119	LOC104928326/LOC104920419/LOC104919306/LOC104923174/LOC104927002
GO:0036477	somatodendritic compartment	cellular_component	5 (1214)	0.182119	LOC104927066/LOC104924012/nos1/mark2/LOC104931677
GO:0051241	negative regulation of multicellular organismal process	biological_process	5 (1214)	0.182119	LOC104938691/pros1/LOC104934561/LOC113744912/LOC104919403
GO:0030594	neurotransmitter receptor activity	molecular_function	7 (1214)	0.184419	LOC104919730/LOC104920497/chrna7/LOC104937283/LOC104935379/LOC104929100/LOC104920054
GO:0005244	voltage-gated monoatomic ion channel activity	molecular_function	15 (1214)	0.185305	kcnj1/cacnb1/LOC104931902/LOC104929031/clic4/LOC104918968/LOC104940655/kcnj11/cacna1s/LOC104925138/LOC104923804/LOC104918796/LOC104933373/LOC104926405/LOC104929971
GO:0008324	monoatomic cation transmembrane transporter activity	molecular_function	35 (1214)	0.185644	LOC104922250/kcnj1/p2rx1/cacnb1/LOC104931902/tmem38a/LOC104920497/chrna7/kcnk5/LOC104926336/p2rx5/LOC104918968/p2rx7/LOC104940655/nipa2/LOC104937283/LOC104938637/LOC104931645/kcnj11/LOC104929775/LOC104937524/slc12a6/slc23a1/LOC104929100/cacna1s/LOC104926383/LOC104925138/LOC104923804/LOC104918796/LOC104933373/otop1/LOC104928346/LOC104926405/LOC104920989/LOC104929971
GO:0051240	positive regulation of multicellular organismal process	biological_process	4 (1214)	0.188246	gata3/enpp4/p2ry2/tlr3
GO:0051656	establishment of organelle localization	biological_process	4 (1214)	0.188246	ndc80/LOC104926424/LOC104925584/trappc2l
GO:0001816	cytokine production	biological_process	3 (1214)	0.189203	mast2/LOC104938637/tlr3
GO:0001817	regulation of cytokine production	biological_process	3 (1214)	0.189203	mast2/LOC104938637/tlr3
GO:0006220	pyrimidine nucleotide metabolic process	biological_process	3 (1214)	0.189203	cad/umps/LOC104928831
GO:0006221	pyrimidine nucleotide biosynthetic process	biological_process	3 (1214)	0.189203	cad/umps/LOC104928831
GO:0032838	plasma membrane bounded cell projection cytoplasm	cellular_component	3 (1214)	0.189203	LOC104926703/LOC104938287/LOC104926424
GO:0042445	hormone metabolic process	biological_process	3 (1214)	0.189203	LOC104924331/dio1/LOC104922787
GO:0071949	FAD binding	molecular_function	3 (1214)	0.189203	LOC104923864/aox1/svopl
GO:0099568	cytoplasmic region	cellular_component	3 (1214)	0.189203	LOC104926703/LOC104938287/LOC104926424
GO:0000272	polysaccharide catabolic process	biological_process	1 (1214)	0.192215	ppp1r3b
GO:0001508	action potential	biological_process	1 (1214)	0.192215	LOC104939608
GO:0001527	microfibril	cellular_component	1 (1214)	0.192215	mfap2
GO:0001776	leukocyte homeostasis	biological_process	1 (1214)	0.192215	nr4a3
GO:0002369	T cell cytokine production	biological_process	1 (1214)	0.192215	LOC104938637
GO:0002456	T cell mediated immunity	biological_process	1 (1214)	0.192215	LOC104938637
GO:0002685	regulation of leukocyte migration	biological_process	1 (1214)	0.192215	ptk2b
GO:0002709	regulation of T cell mediated immunity	biological_process	1 (1214)	0.192215	LOC104938637
GO:0002724	regulation of T cell cytokine production	biological_process	1 (1214)	0.192215	LOC104938637
GO:0002753	cytosolic pattern recognition receptor signaling pathway	biological_process	1 (1214)	0.192215	tlr3
GO:0002819	regulation of adaptive immune response	biological_process	1 (1214)	0.192215	LOC104938637
GO:0002822	regulation of adaptive immune response based on somatic recombination of immune receptors built from immunoglobulin superfamily domains	biological_process	1 (1214)	0.192215	LOC104938637
GO:0003170	heart valve development	biological_process	1 (1214)	0.192215	LOC104939608
GO:0003171	atrioventricular valve development	biological_process	1 (1214)	0.192215	LOC104939608
GO:0003206	cardiac chamber morphogenesis	biological_process	1 (1214)	0.192215	nrg1
GO:0003231	cardiac ventricle development	biological_process	1 (1214)	0.192215	nrg1
GO:0003870	5-aminolevulinate synthase activity	molecular_function	1 (1214)	0.192215	alas2
GO:0003951	NAD+ kinase activity	molecular_function	1 (1214)	0.192215	nadk
GO:0004104	cholinesterase activity	molecular_function	1 (1214)	0.192215	bche
GO:0004335	galactokinase activity	molecular_function	1 (1214)	0.192215	LOC109141333
GO:0004356	glutamate-ammonia ligase activity	molecular_function	1 (1214)	0.192215	LOC104918286
GO:0004420	hydroxymethylglutaryl-CoA reductase (NADPH) activity	molecular_function	1 (1214)	0.192215	hmgcr
GO:0004663	Rab geranylgeranyltransferase activity	molecular_function	1 (1214)	0.192215	LOC113745081
GO:0004862	cAMP-dependent protein kinase inhibitor activity	molecular_function	1 (1214)	0.192215	LOC109136787
GO:0004998	transferrin receptor activity	molecular_function	1 (1214)	0.192215	LOC113747071
GO:0005980	glycogen catabolic process	biological_process	1 (1214)	0.192215	ppp1r3b
GO:0006067	ethanol metabolic process	biological_process	1 (1214)	0.192215	LOC104917907
GO:0006069	ethanol oxidation	biological_process	1 (1214)	0.192215	LOC104917907
GO:0006083	acetate metabolic process	biological_process	1 (1214)	0.192215	LOC104933685
GO:0006101	citrate metabolic process	biological_process	1 (1214)	0.192215	LOC104926081
GO:0006450	regulation of translational fidelity	biological_process	1 (1214)	0.192215	LOC109136707
GO:0006509	membrane protein ectodomain proteolysis	biological_process	1 (1214)	0.192215	adam10
GO:0006542	glutamine biosynthetic process	biological_process	1 (1214)	0.192215	LOC104918286
GO:0006741	NADP biosynthetic process	biological_process	1 (1214)	0.192215	nadk
GO:0006809	nitric oxide biosynthetic process	biological_process	1 (1214)	0.192215	nos1
GO:0008088	axo-dendritic transport	biological_process	1 (1214)	0.192215	LOC104926424
GO:0008300	isoprenoid catabolic process	biological_process	1 (1214)	0.192215	LOC104922787
GO:0008378	galactosyltransferase activity	molecular_function	1 (1214)	0.192215	LOC104932586
GO:0009251	glucan catabolic process	biological_process	1 (1214)	0.192215	ppp1r3b
GO:0009950	dorsal/ventral axis specification	biological_process	1 (1214)	0.192215	LOC104938691
GO:0015204	urea transmembrane transporter activity	molecular_function	1 (1214)	0.192215	slc14a1
GO:0016114	terpenoid biosynthetic process	biological_process	1 (1214)	0.192215	lss
GO:0016198	axon choice point recognition	biological_process	1 (1214)	0.192215	LOC104920036
GO:0016199	axon midline choice point recognition	biological_process	1 (1214)	0.192215	LOC104920036
GO:0016208	AMP binding	molecular_function	1 (1214)	0.192215	LOC104933685
GO:0016211	ammonia ligase activity	molecular_function	1 (1214)	0.192215	LOC104918286
GO:0016263	glycoprotein-N-acetylgalactosamine 3-beta-galactosyltransferase activity	molecular_function	1 (1214)	0.192215	LOC104932586
GO:0016266	O-glycan processing	biological_process	1 (1214)	0.192215	LOC104932586
GO:0016363	nuclear matrix	cellular_component	1 (1214)	0.192215	tgfb1i1
GO:0016493	C-C chemokine receptor activity	molecular_function	1 (1214)	0.192215	ccr6
GO:0016749	N-succinyltransferase activity	molecular_function	1 (1214)	0.192215	alas2
GO:0016863	intramolecular oxidoreductase activity, transposing C=C bonds	molecular_function	1 (1214)	0.192215	ebp
GO:0016888	endodeoxyribonuclease activity, producing 5'-phosphomonoesters	molecular_function	1 (1214)	0.192215	dna2
GO:0017108	5'-flap endonuclease activity	molecular_function	1 (1214)	0.192215	dna2
GO:0019136	deoxynucleoside kinase activity	molecular_function	1 (1214)	0.192215	tk1
GO:0019215	intermediate filament binding	molecular_function	1 (1214)	0.192215	evpl
GO:0019427	acetyl-CoA biosynthetic process from acetate	biological_process	1 (1214)	0.192215	LOC104933685
GO:0021952	central nervous system projection neuron axonogenesis	biological_process	1 (1214)	0.192215	LOC104929510
GO:0021955	central nervous system neuron axonogenesis	biological_process	1 (1214)	0.192215	LOC104929510
GO:0030195	negative regulation of blood coagulation	biological_process	1 (1214)	0.192215	pros1
GO:0030202	heparin metabolic process	biological_process	1 (1214)	0.192215	glce
GO:0030210	heparin biosynthetic process	biological_process	1 (1214)	0.192215	glce
GO:0030500	regulation of bone mineralization	biological_process	1 (1214)	0.192215	ptk2b
GO:0031262	Ndc80 complex	cellular_component	1 (1214)	0.192215	ndc80
GO:0031528	microvillus membrane	cellular_component	1 (1214)	0.192215	LOC104934197
GO:0031623	receptor internalization	biological_process	1 (1214)	0.192215	LOC113747071
GO:0032228	regulation of synaptic transmission, GABAergic	biological_process	1 (1214)	0.192215	LOC104930151
GO:0032410	negative regulation of transporter activity	biological_process	1 (1214)	0.192215	rrad
GO:0032413	negative regulation of ion transmembrane transporter activity	biological_process	1 (1214)	0.192215	rrad
GO:0033572	transferrin transport	biological_process	1 (1214)	0.192215	LOC113747071
GO:0033798	thyroxine 5-deiodinase activity	molecular_function	1 (1214)	0.192215	dio1
GO:0034763	negative regulation of transmembrane transport	biological_process	1 (1214)	0.192215	rrad
GO:0034766	negative regulation of monoatomic ion transmembrane transport	biological_process	1 (1214)	0.192215	rrad
GO:0035145	exon-exon junction complex	cellular_component	1 (1214)	0.192215	LOC104919580
GO:0035845	photoreceptor cell outer segment organization	biological_process	1 (1214)	0.192215	LOC104934197
GO:0042573	retinoic acid metabolic process	biological_process	1 (1214)	0.192215	LOC104922787
GO:0042693	muscle cell fate commitment	biological_process	1 (1214)	0.192215	cav3
GO:0042730	fibrinolysis	biological_process	1 (1214)	0.192215	pros1
GO:0043113	receptor clustering	biological_process	1 (1214)	0.192215	agrn
GO:0043236	laminin binding	molecular_function	1 (1214)	0.192215	agrn
GO:0043271	negative regulation of monoatomic ion transport	biological_process	1 (1214)	0.192215	rrad
GO:0043297	apical junction assembly	biological_process	1 (1214)	0.192215	LOC104936935
GO:0046113	nucleobase catabolic process	biological_process	1 (1214)	0.192215	gda
GO:0046209	nitric oxide metabolic process	biological_process	1 (1214)	0.192215	nos1
GO:0046627	negative regulation of insulin receptor signaling pathway	biological_process	1 (1214)	0.192215	pid1
GO:0047710	bis(5'-adenosyl)-triphosphatase activity	molecular_function	1 (1214)	0.192215	enpp4
GO:0048256	flap endonuclease activity	molecular_function	1 (1214)	0.192215	dna2
GO:0048531	beta-1,3-galactosyltransferase activity	molecular_function	1 (1214)	0.192215	LOC104932586
GO:0048644	muscle organ morphogenesis	biological_process	1 (1214)	0.192215	nrg1
GO:0050000	chromosome localization	biological_process	1 (1214)	0.192215	ndc80
GO:0050673	epithelial cell proliferation	biological_process	1 (1214)	0.192215	itgav
GO:0050811	GABA receptor binding	molecular_function	1 (1214)	0.192215	LOC104930151
GO:0050885	neuromuscular process controlling balance	biological_process	1 (1214)	0.192215	LOC104925058
GO:0050905	neuromuscular process	biological_process	1 (1214)	0.192215	LOC104925058
GO:0050957	equilibrioception	biological_process	1 (1214)	0.192215	LOC104925058
GO:0051051	negative regulation of transport	biological_process	1 (1214)	0.192215	rrad
GO:0051126	negative regulation of actin nucleation	biological_process	1 (1214)	0.192215	LOC104937456
GO:0051303	establishment of chromosome localization	biological_process	1 (1214)	0.192215	ndc80
GO:0051646	mitochondrion localization	biological_process	1 (1214)	0.192215	LOC104926424
GO:0051903	S-(hydroxymethyl)glutathione dehydrogenase activity	molecular_function	1 (1214)	0.192215	LOC104917907
GO:0051926	negative regulation of calcium ion transport	biological_process	1 (1214)	0.192215	rrad
GO:0055008	cardiac muscle tissue morphogenesis	biological_process	1 (1214)	0.192215	nrg1
GO:0060415	muscle tissue morphogenesis	biological_process	1 (1214)	0.192215	nrg1
GO:0061045	negative regulation of wound healing	biological_process	1 (1214)	0.192215	pros1
GO:0061337	cardiac conduction	biological_process	1 (1214)	0.192215	LOC104938637
GO:0070167	regulation of biomineral tissue development	biological_process	1 (1214)	0.192215	ptk2b
GO:0070830	bicellular tight junction assembly	biological_process	1 (1214)	0.192215	LOC104936935
GO:0090162	establishment of epithelial cell polarity	biological_process	1 (1214)	0.192215	LOC104925615
GO:0097153	cysteine-type endopeptidase activity involved in apoptotic process	molecular_function	1 (1214)	0.192215	casp6
GO:0097539	ciliary transition fiber	cellular_component	1 (1214)	0.192215	LOC104925615
GO:0098930	axonal transport	biological_process	1 (1214)	0.192215	LOC104926424
GO:0102250	linear malto-oligosaccharide phosphorylase activity	molecular_function	1 (1214)	0.192215	pygl
GO:0102499	SHG alpha-glucan phosphorylase activity	molecular_function	1 (1214)	0.192215	pygl
GO:0106321	S-(hydroxymethyl)glutathione dehydrogenase NADP activity	molecular_function	1 (1214)	0.192215	LOC104917907
GO:0106322	S-(hydroxymethyl)glutathione dehydrogenase NAD activity	molecular_function	1 (1214)	0.192215	LOC104917907
GO:0106399	acyl-coenzyme A diphosphatase activity	molecular_function	1 (1214)	0.192215	LOC104934817
GO:0120111	neuron projection cytoplasm	cellular_component	1 (1214)	0.192215	LOC104926424
GO:0120192	tight junction assembly	biological_process	1 (1214)	0.192215	LOC104936935
GO:0120193	tight junction organization	biological_process	1 (1214)	0.192215	LOC104936935
GO:1900047	negative regulation of hemostasis	biological_process	1 (1214)	0.192215	pros1
GO:1900077	negative regulation of cellular response to insulin stimulus	biological_process	1 (1214)	0.192215	pid1
GO:1901020	negative regulation of calcium ion transmembrane transporter activity	biological_process	1 (1214)	0.192215	rrad
GO:1901385	regulation of voltage-gated calcium channel activity	biological_process	1 (1214)	0.192215	rrad
GO:1901386	negative regulation of voltage-gated calcium channel activity	biological_process	1 (1214)	0.192215	rrad
GO:1903170	negative regulation of calcium ion transmembrane transport	biological_process	1 (1214)	0.192215	rrad
GO:1904063	negative regulation of cation transmembrane transport	biological_process	1 (1214)	0.192215	rrad
GO:1904115	axon cytoplasm	cellular_component	1 (1214)	0.192215	LOC104926424
GO:1990071	TRAPPII protein complex	cellular_component	1 (1214)	0.192215	trappc2l
GO:2001057	reactive nitrogen species metabolic process	biological_process	1 (1214)	0.192215	nos1
GO:2001258	negative regulation of cation channel activity	biological_process	1 (1214)	0.192215	rrad
GO:0009653	anatomical structure morphogenesis	biological_process	29 (1214)	0.193252	ptk2b/cav3/LOC104920504/LOC104929643/grhl1/nrg1/LOC104926785/srpx2/LOC104940290/LOC104931439/tfap2a/itgav/foxd3/slitrk6/LOC104929510/angptl1/LOC104923276/LOC104918250/LOC104939608/LOC104937562/smoc1/LOC104937524/LOC104937926/LOC104919938/LOC113748356/LOC104934561/LOC104926792/tfap2c/LOC104920036
GO:0098803	respiratory chain complex	cellular_component	5 (1214)	0.194169	LOC109141004/ndufs4/LOC104934486/LOC104929232/LOC113744918
GO:0042578	phosphoric ester hydrolase activity	molecular_function	30 (1214)	0.195413	smpdl3a/LOC104931767/LOC104937444/LOC104940110/phospho1/LOC104935959/LOC104940290/LOC104935425/vill/LOC104927956/plcd3/dusp8/LOC104931439/LOC104920829/LOC104928627/LOC104931379/LOC104925809/LOC109138654/LOC104934377/LOC104928637/LOC104937283/LOC104932515/plcb3/LOC104930151/LOC104929509/gdpd2/LOC104940092/plcb2/dusp10/ppm1a
GO:0004520	DNA endonuclease activity	molecular_function	2 (1214)	0.197383	LOC104931953/dna2
GO:0008016	regulation of heart contraction	biological_process	2 (1214)	0.197383	LOC104938637/LOC104937524
GO:0008286	insulin receptor signaling pathway	biological_process	2 (1214)	0.197383	LOC104918841/pid1
GO:0009084	glutamine family amino acid biosynthetic process	biological_process	2 (1214)	0.197383	LOC104918286/ass1
GO:0030902	hindbrain development	biological_process	2 (1214)	0.197383	nrg1/tfap2a
GO:0050803	regulation of synapse structure or activity	biological_process	2 (1214)	0.197383	nectin1/slitrk6
GO:0050807	regulation of synapse organization	biological_process	2 (1214)	0.197383	nectin1/slitrk6
GO:0051607	defense response to virus	biological_process	2 (1214)	0.197383	samhd1/tlr3
GO:0140546	defense response to symbiont	biological_process	2 (1214)	0.197383	samhd1/tlr3
GO:0000776	kinetochore	cellular_component	4 (1214)	0.20261	LOC104922636/LOC104920525/bub1/ndc80
GO:0004180	carboxypeptidase activity	molecular_function	4 (1214)	0.20261	LOC104932196/LOC104930657/cpm/agtpbp1
GO:0050954	sensory perception of mechanical stimulus	biological_process	4 (1214)	0.20261	LOC109141481/LOC104925058/LOC104928544/LOC113745352
GO:0022832	voltage-gated channel activity	molecular_function	15 (1214)	0.203356	kcnj1/cacnb1/LOC104931902/LOC104929031/clic4/LOC104918968/LOC104940655/kcnj11/cacna1s/LOC104925138/LOC104923804/LOC104918796/LOC104933373/LOC104926405/LOC104929971
GO:0008194	UDP-glycosyltransferase activity	molecular_function	9 (1214)	0.2044	LOC104938825/LOC104939222/LOC104926350/LOC104932560/chsy1/LOC104920841/LOC104918138/LOC109136658/LOC104919003
GO:0048729	tissue morphogenesis	biological_process	5 (1214)	0.206487	grhl1/nrg1/tfap2a/smoc1/tfap2c
GO:0050817	coagulation	biological_process	5 (1214)	0.206487	LOC104926218/LOC104935215/enpp4/pros1/LOC104919403
GO:0050878	regulation of body fluid levels	biological_process	5 (1214)	0.206487	LOC104926218/LOC104935215/enpp4/pros1/p2ry2
GO:0005540	hyaluronic acid binding	molecular_function	3 (1214)	0.20724	LOC104929273/hapln3/lyve1
GO:0015914	phospholipid transport	biological_process	3 (1214)	0.20724	atp8b1/atp8b4/LOC104921060
GO:0034314	Arp2/3 complex-mediated actin nucleation	biological_process	3 (1214)	0.20724	LOC104927173/LOC104937456/LOC104939570
GO:0045277	respiratory chain complex IV	cellular_component	3 (1214)	0.20724	LOC109141004/LOC104934486/LOC104929232
GO:1901605	alpha-amino acid metabolic process	biological_process	9 (1214)	0.212877	cad/LOC104918286/phgdh/ass1/psat1/asns/pfas/gstz1/LOC104930139
GO:0004721	phosphoprotein phosphatase activity	molecular_function	16 (1214)	0.214852	LOC104937444/LOC104940110/LOC104935959/LOC104940290/LOC104935425/vill/dusp8/LOC104931439/LOC104928627/LOC104931379/LOC104925809/LOC109138654/LOC104928637/LOC104940092/dusp10/ppm1a
GO:0015291	secondary active transmembrane transporter activity	molecular_function	14 (1214)	0.216539	LOC104925837/LOC104926049/LOC104935748/LOC104919741/LOC109138660/LOC104929775/LOC104937524/slc12a6/slc23a1/LOC104924644/LOC104921752/slc1a1/LOC109140949/LOC104927922
GO:0003013	circulatory system process	biological_process	6 (1214)	0.217261	LOC104934611/LOC104939608/LOC104938637/LOC104932866/LOC104937524/p2ry2
GO:0008015	blood circulation	biological_process	6 (1214)	0.217261	LOC104934611/LOC104939608/LOC104938637/LOC104932866/LOC104937524/p2ry2
GO:1901617	organic hydroxy compound biosynthetic process	biological_process	6 (1214)	0.217261	sqle/hmgcr/tm7sf2/dct/LOC104929624/LOC104925534
GO:0000779	condensed chromosome, centromeric region	cellular_component	4 (1214)	0.217284	LOC104922636/LOC104920525/bub1/ndc80
GO:0004879	nuclear receptor activity	molecular_function	4 (1214)	0.217284	LOC109141859/nr4a3/LOC104931814/LOC104923247
GO:0098531	ligand-activated transcription factor activity	molecular_function	4 (1214)	0.217284	LOC109141859/nr4a3/LOC104931814/LOC104923247
GO:0016859	cis-trans isomerase activity	molecular_function	5 (1214)	0.219054	LOC104919447/LOC104918138/LOC113745655/gstz1/LOC104918663
GO:0051248	negative regulation of protein metabolic process	biological_process	5 (1214)	0.219054	caprin2/LOC104927958/klhl40/LOC104921782/LOC104929813
GO:0007519	skeletal muscle tissue development	biological_process	2 (1214)	0.223266	klhl40/LOC113748356
GO:0015368	calcium:monoatomic cation antiporter activity	molecular_function	2 (1214)	0.223266	LOC104929775/LOC104937524
GO:0015833	peptide transport	biological_process	2 (1214)	0.223266	LOC104935161/ano1
GO:0042886	amide transport	biological_process	2 (1214)	0.223266	LOC104935161/ano1
GO:1902936	phosphatidylinositol bisphosphate binding	molecular_function	2 (1214)	0.223266	LOC104925982/vill
GO:0006869	lipid transport	biological_process	11 (1214)	0.224033	LOC109137393/atp8b1/atp8b4/abca12/LOC109140946/LOC104927160/LOC104924121/LOC109138068/LOC104936438/LOC104921060/gramd1c
GO:0004970	ionotropic glutamate receptor activity	molecular_function	3 (1214)	0.225641	LOC104919730/LOC104935379/LOC104920054
GO:0008066	glutamate receptor activity	molecular_function	3 (1214)	0.225641	LOC104919730/LOC104935379/LOC104920054
GO:0016638	oxidoreductase activity, acting on the CH-NH2 group of donors	molecular_function	3 (1214)	0.225641	il4i1/loxl4/LOC104931423
GO:0072528	pyrimidine-containing compound biosynthetic process	biological_process	3 (1214)	0.225641	cad/umps/LOC104928831
GO:0098655	monoatomic cation transmembrane transport	biological_process	3 (1214)	0.225641	rrad/atp5mf/LOC104929013
GO:0098662	inorganic cation transmembrane transport	biological_process	3 (1214)	0.225641	rrad/atp5mf/LOC104929013
GO:0045211	postsynaptic membrane	cellular_component	8 (1214)	0.227889	LOC104919730/LOC104920497/chrna7/LOC104922155/LOC104937283/LOC104935379/LOC104929100/LOC104920054
GO:0016763	pentosyltransferase activity	molecular_function	6 (1214)	0.228538	ppat/LOC113744955/LOC104922310/LOC104927108/parp12/umps
GO:0046903	secretion	biological_process	9 (1214)	0.230236	LOC109137393/LOC104935161/ano1/LOC104922546/sytl2/LOC104938113/LOC104937724/LOC104928395/p2ry2
GO:0005746	mitochondrial respirasome	cellular_component	4 (1214)	0.232233	LOC109141004/ndufs4/LOC104934486/LOC104929232
GO:0019725	cellular homeostasis	biological_process	7 (1214)	0.234152	LOC104935161/hk3/cav3/ano1/LOC104926498/LOC113747071/LOC104937524
GO:0098797	plasma membrane protein complex	cellular_component	19 (1214)	0.238959	LOC104928326/itga3/itga2/LOC104932606/cacnb1/LOC104931902/LOC104925280/itgb4/LOC104920419/LOC104926218/scn2b/itgav/LOC104919306/LOC104922277/LOC104940655/LOC104923174/LOC104927002/cacna1s/LOC104923804
GO:1901615	organic hydroxy compound metabolic process	biological_process	10 (1214)	0.239757	LOC104924331/sqle/hmgcr/tm7sf2/dct/ebp/LOC104929624/LOC104925534/LOC104917907/LOC104935228
GO:0055082	intracellular chemical homeostasis	biological_process	6 (1214)	0.239996	LOC104935161/hk3/ano1/LOC104926498/LOC113747071/LOC104937524
GO:0140657	ATP-dependent activity	molecular_function	40 (1214)	0.240502	LOC104922250/LOC104938643/atp8b1/LOC104939722/mcm2/LOC104931160/atp8b4/cenpe/abca12/mcm3/LOC104924446/mcm4/hells/kif9/LOC104926516/LOC104936400/LOC104926703/LOC104938287/mcm6/LOC104932877/trip13/myo9b/LOC104936667/ccnf/tor4a/LOC104924694/LOC104931645/LOC104921060/mcm5/abcd2/LOC104938741/LOC104919521/LOC104928941/LOC104926424/LOC113747475/kif21a/LOC104920354/dna2/msh5/LOC104920989
GO:0032553	ribonucleotide binding	molecular_function	148 (1214)	0.2438	ptk2b/LOC104937078/LOC109141919/LOC109140713/LOC104918619/LOC104932506/LOC104940150/LOC104937534/LOC109141109/LOC104926670/LOC104918618/LOC104922250/LOC104938643/cad/LOC109138520/atp8b1/rrad/LOC104934940/hk3/LOC113744693/LOC104920504/tubb/LOC104939722/LOC104918286/LOC104932164/mcm2/LOC104922396/p2rx1/abl2/LOC104933198/pck2/LOC104931160/LOC104933876/grk6/atp8b4/LOC104918617/LOC104919932/cenpe/LOC1…
GO:0016528	sarcoplasm	cellular_component	3 (1214)	0.244337	LOC104933210/LOC104931645/LOC104939675
GO:0030855	epithelial cell differentiation	biological_process	3 (1214)	0.244337	LOC104926088/tfap2a/kdf1
GO:0046873	metal ion transmembrane transporter activity	molecular_function	24 (1214)	0.246707	LOC104922250/kcnj1/cacnb1/LOC104931902/tmem38a/kcnk5/LOC104926336/LOC104918968/LOC104940655/nipa2/LOC104931645/kcnj11/LOC104929775/LOC104937524/slc12a6/slc23a1/cacna1s/LOC104925138/LOC104923804/LOC104918796/LOC104933373/LOC104928346/LOC104926405/LOC104929971
GO:0016051	carbohydrate biosynthetic process	biological_process	4 (1214)	0.247423	LOC104937035/pck2/chst11/chst12
GO:0000050	urea cycle	biological_process	1 (1214)	0.2477	ass1
GO:0001649	osteoblast differentiation	biological_process	1 (1214)	0.2477	ucma
GO:0002367	cytokine production involved in immune response	biological_process	1 (1214)	0.2477	LOC104938637
GO:0002440	production of molecular mediator of immune response	biological_process	1 (1214)	0.2477	LOC104938637
GO:0002526	acute inflammatory response	biological_process	1 (1214)	0.2477	LOC104918250
GO:0002696	positive regulation of leukocyte activation	biological_process	1 (1214)	0.2477	gata3
GO:0002700	regulation of production of molecular mediator of immune response	biological_process	1 (1214)	0.2477	LOC104938637
GO:0002703	regulation of leukocyte mediated immunity	biological_process	1 (1214)	0.2477	LOC104938637
GO:0002706	regulation of lymphocyte mediated immunity	biological_process	1 (1214)	0.2477	LOC104938637
GO:0002718	regulation of cytokine production involved in immune response	biological_process	1 (1214)	0.2477	LOC104938637
GO:0003839	gamma-glutamylcyclotransferase activity	molecular_function	1 (1214)	0.2477	ggct
GO:0003998	acylphosphatase activity	molecular_function	1 (1214)	0.2477	LOC104935444
GO:0004022	alcohol dehydrogenase (NAD+) activity	molecular_function	1 (1214)	0.2477	LOC104917907
GO:0004531	deoxyribonuclease II activity	molecular_function	1 (1214)	0.2477	LOC104931953
GO:0004630	phospholipase D activity	molecular_function	1 (1214)	0.2477	LOC104937283
GO:0004656	procollagen-proline 4-dioxygenase activity	molecular_function	1 (1214)	0.2477	p4ha3
GO:0005007	fibroblast growth factor receptor activity	molecular_function	1 (1214)	0.2477	fgfr2
GO:0005518	collagen binding	molecular_function	1 (1214)	0.2477	dcn
GO:0005537	mannose binding	molecular_function	1 (1214)	0.2477	igf2r
GO:0005546	phosphatidylinositol-4,5-bisphosphate binding	molecular_function	1 (1214)	0.2477	vill
GO:0005968	Rab-protein geranylgeranyltransferase complex	cellular_component	1 (1214)	0.2477	LOC113745081
GO:0006108	malate metabolic process	biological_process	1 (1214)	0.2477	mdh1b
GO:0006111	regulation of gluconeogenesis	biological_process	1 (1214)	0.2477	LOC104937035
GO:0006498	N-terminal protein lipidation	biological_process	1 (1214)	0.2477	LOC104927958
GO:0006572	tyrosine catabolic process	biological_process	1 (1214)	0.2477	gstz1
GO:0006801	superoxide metabolic process	biological_process	1 (1214)	0.2477	LOC104925280
GO:0006953	acute-phase response	biological_process	1 (1214)	0.2477	LOC104918250
GO:0007041	lysosomal transport	biological_process	1 (1214)	0.2477	igf2r
GO:0007172	signal complex assembly	biological_process	1 (1214)	0.2477	ptk2b
GO:0008038	neuron recognition	biological_process	1 (1214)	0.2477	LOC104920036
GO:0008184	glycogen phosphorylase activity	molecular_function	1 (1214)	0.2477	pygl
GO:0008395	steroid hydroxylase activity	molecular_function	1 (1214)	0.2477	LOC104924331
GO:0008593	regulation of Notch signaling pathway	biological_process	1 (1214)	0.2477	angptl1
GO:0009113	purine nucleobase biosynthetic process	biological_process	1 (1214)	0.2477	ppat
GO:0009331	glycerol-3-phosphate dehydrogenase complex	cellular_component	1 (1214)	0.2477	gpd2
GO:0009798	axis specification	biological_process	1 (1214)	0.2477	LOC104938691
GO:0010906	regulation of glucose metabolic process	biological_process	1 (1214)	0.2477	LOC104937035
GO:0014037	Schwann cell differentiation	biological_process	1 (1214)	0.2477	nrg1
GO:0014044	Schwann cell development	biological_process	1 (1214)	0.2477	nrg1
GO:0015485	cholesterol binding	molecular_function	1 (1214)	0.2477	LOC104935228
GO:0016504	peptidase activator activity	molecular_function	1 (1214)	0.2477	fbln1
GO:0016539	intein-mediated protein splicing	biological_process	1 (1214)	0.2477	ihh
GO:0016728	oxidoreductase activity, acting on CH or CH2 groups, disulfide as acceptor	molecular_function	1 (1214)	0.2477	LOC104935549
GO:0016880	acid-ammonia (or amide) ligase activity	molecular_function	1 (1214)	0.2477	LOC104918286
GO:0017050	D-erythro-sphingosine kinase activity	molecular_function	1 (1214)	0.2477	LOC104925615
GO:0018345	protein palmitoylation	biological_process	1 (1214)	0.2477	LOC104927958
GO:0018455	alcohol dehydrogenase [NAD(P)+] activity	molecular_function	1 (1214)	0.2477	LOC104917907
GO:0019627	urea metabolic process	biological_process	1 (1214)	0.2477	ass1
GO:0021587	cerebellum morphogenesis	biological_process	1 (1214)	0.2477	nrg1
GO:0022409	positive regulation of cell-cell adhesion	biological_process	1 (1214)	0.2477	gata3
GO:0030278	regulation of ossification	biological_process	1 (1214)	0.2477	ptk2b
GO:0030314	junctional membrane complex	cellular_component	1 (1214)	0.2477	LOC104939675
GO:0030318	melanocyte differentiation	biological_process	1 (1214)	0.2477	tfap2a
GO:0030908	protein splicing	biological_process	1 (1214)	0.2477	ihh
GO:0030956	glutamyl-tRNA(Gln) amidotransferase complex	cellular_component	1 (1214)	0.2477	LOC109136707
GO:0031545	peptidyl-proline 4-dioxygenase activity	molecular_function	1 (1214)	0.2477	p4ha3
GO:0035778	pronephric nephron tubule epithelial cell differentiation	biological_process	1 (1214)	0.2477	tfap2a
GO:0039014	cell differentiation involved in pronephros development	biological_process	1 (1214)	0.2477	tfap2a
GO:0039020	pronephric nephron tubule development	biological_process	1 (1214)	0.2477	tfap2a
GO:0042030	ATPase inhibitor activity	molecular_function	1 (1214)	0.2477	atp5if1
GO:0042351	'de novo' GDP-L-fucose biosynthetic process	biological_process	1 (1214)	0.2477	LOC104924492
GO:0043020	NADPH oxidase complex	cellular_component	1 (1214)	0.2477	LOC104925280
GO:0043255	regulation of carbohydrate biosynthetic process	biological_process	1 (1214)	0.2477	LOC104937035
GO:0043539	protein serine/threonine kinase activator activity	molecular_function	1 (1214)	0.2477	mnat1
GO:0045580	regulation of T cell differentiation	biological_process	1 (1214)	0.2477	gata3
GO:0045582	positive regulation of T cell differentiation	biological_process	1 (1214)	0.2477	gata3
GO:0045621	positive regulation of lymphocyte differentiation	biological_process	1 (1214)	0.2477	gata3
GO:0045721	negative regulation of gluconeogenesis	biological_process	1 (1214)	0.2477	LOC104937035
GO:0045912	negative regulation of carbohydrate metabolic process	biological_process	1 (1214)	0.2477	LOC104937035
GO:0048066	developmental pigmentation	biological_process	1 (1214)	0.2477	tfap2a
GO:0050567	glutaminyl-tRNA synthase (glutamine-hydrolyzing) activity	molecular_function	1 (1214)	0.2477	LOC109136707
GO:0050577	GDP-L-fucose synthase activity	molecular_function	1 (1214)	0.2477	LOC104924492
GO:0050867	positive regulation of cell activation	biological_process	1 (1214)	0.2477	gata3
GO:0050870	positive regulation of T cell activation	biological_process	1 (1214)	0.2477	gata3
GO:0050920	regulation of chemotaxis	biological_process	1 (1214)	0.2477	ptk2b
GO:0050931	pigment cell differentiation	biological_process	1 (1214)	0.2477	tfap2a
GO:0051018	protein kinase A binding	molecular_function	1 (1214)	0.2477	LOC109137053
GO:0051251	positive regulation of lymphocyte activation	biological_process	1 (1214)	0.2477	gata3
GO:0060840	artery development	biological_process	1 (1214)	0.2477	LOC104924996
GO:0061326	renal tubule development	biological_process	1 (1214)	0.2477	tfap2a
GO:0061575	cyclin-dependent protein serine/threonine kinase activator activity	molecular_function	1 (1214)	0.2477	mnat1
GO:0070273	phosphatidylinositol-4-phosphate binding	molecular_function	1 (1214)	0.2477	LOC104938113
GO:0070290	N-acylphosphatidylethanolamine-specific phospholipase D activity	molecular_function	1 (1214)	0.2477	LOC104937283
GO:0070573	metallodipeptidase activity	molecular_function	1 (1214)	0.2477	dpep1
GO:0070681	glutaminyl-tRNAGln biosynthesis via transamidation	biological_process	1 (1214)	0.2477	LOC109136707
GO:0071941	nitrogen cycle metabolic process	biological_process	1 (1214)	0.2477	ass1
GO:0072080	nephron tubule development	biological_process	1 (1214)	0.2477	tfap2a
GO:0072160	nephron tubule epithelial cell differentiation	biological_process	1 (1214)	0.2477	tfap2a
GO:0072384	organelle transport along microtubule	biological_process	1 (1214)	0.2477	LOC104926424
GO:0097320	plasma membrane tubulation	biological_process	1 (1214)	0.2477	LOC104929612
GO:0106027	neuron projection organization	biological_process	1 (1214)	0.2477	LOC104926424
GO:1900076	regulation of cellular response to insulin stimulus	biological_process	1 (1214)	0.2477	pid1
GO:1902107	positive regulation of leukocyte differentiation	biological_process	1 (1214)	0.2477	gata3
GO:1902600	proton transmembrane transport	biological_process	1 (1214)	0.2477	atp5mf
GO:1903035	negative regulation of response to wounding	biological_process	1 (1214)	0.2477	pros1
GO:1903039	positive regulation of leukocyte cell-cell adhesion	biological_process	1 (1214)	0.2477	gata3
GO:1903708	positive regulation of hemopoiesis	biological_process	1 (1214)	0.2477	gata3
GO:0070887	cellular response to chemical stimulus	biological_process	10 (1214)	0.248194	ptk2b/LOC104935161/ano1/ern1/LOC104918841/LOC104927404/pid1/agrn/slc12a6/LOC104938216
GO:0001518	voltage-gated sodium channel complex	cellular_component	2 (1214)	0.249382	LOC104931902/scn2b
GO:0004860	protein kinase inhibitor activity	molecular_function	2 (1214)	0.249382	camk2n2/LOC109136787
GO:0004953	icosanoid receptor activity	molecular_function	2 (1214)	0.249382	LOC104925781/col4a5
GO:0005520	insulin-like growth factor binding	molecular_function	2 (1214)	0.249382	LOC104929051/LOC104919328
GO:0005885	Arp2/3 protein complex	cellular_component	2 (1214)	0.249382	LOC104927173/LOC104939570
GO:0006760	folic acid-containing compound metabolic process	biological_process	2 (1214)	0.249382	LOC104929624/mthfd1l
GO:0009067	aspartate family amino acid biosynthetic process	biological_process	2 (1214)	0.249382	asns/LOC104930139
GO:0009069	serine family amino acid metabolic process	biological_process	2 (1214)	0.249382	phgdh/psat1
GO:0016514	SWI/SNF complex	cellular_component	2 (1214)	0.249382	LOC104926516/smarce1
GO:0017017	MAP kinase tyrosine/serine/threonine phosphatase activity	molecular_function	2 (1214)	0.249382	dusp8/dusp10
GO:0019210	kinase inhibitor activity	molecular_function	2 (1214)	0.249382	camk2n2/LOC109136787
GO:0019897	extrinsic component of plasma membrane	cellular_component	2 (1214)	0.249382	ptk2b/LOC104922277
GO:0030964	NADH dehydrogenase complex	cellular_component	2 (1214)	0.249382	ndufs4/LOC113744918
GO:0030968	endoplasmic reticulum unfolded protein response	biological_process	2 (1214)	0.249382	ern1/LOC104938216
GO:0032868	response to insulin	biological_process	2 (1214)	0.249382	LOC104918841/pid1
GO:0032869	cellular response to insulin stimulus	biological_process	2 (1214)	0.249382	LOC104918841/pid1
GO:0033549	MAP kinase phosphatase activity	molecular_function	2 (1214)	0.249382	dusp8/dusp10
GO:0034706	sodium channel complex	cellular_component	2 (1214)	0.249382	LOC104931902/scn2b
GO:0042246	tissue regeneration	biological_process	2 (1214)	0.249382	tubb/nrg1
GO:0042446	hormone biosynthetic process	biological_process	2 (1214)	0.249382	LOC104924331/dio1
GO:0045271	respiratory chain complex I	cellular_component	2 (1214)	0.249382	ndufs4/LOC113744918
GO:0046653	tetrahydrofolate metabolic process	biological_process	2 (1214)	0.249382	LOC104929624/mthfd1l
GO:0060538	skeletal muscle organ development	biological_process	2 (1214)	0.249382	klhl40/LOC113748356
GO:0005179	hormone activity	molecular_function	6 (1214)	0.251621	igf1/LOC104936201/LOC104931882/stc2/grp/LOC104928683
GO:0031399	regulation of protein modification process	biological_process	6 (1214)	0.251621	LOC104932506/LOC104922422/LOC104927958/klhl40/LOC104921782/tpx2
GO:0060429	epithelium development	biological_process	7 (1214)	0.255187	grhl1/LOC104926088/tfap2a/itgav/smoc1/kdf1/tfap2c
GO:0035639	purine ribonucleoside triphosphate binding	molecular_function	145 (1214)	0.255536	ptk2b/LOC104937078/LOC109141919/LOC109140713/LOC104918619/LOC104940150/LOC104937534/LOC109141109/LOC104926670/LOC104918618/LOC104922250/LOC104938643/cad/LOC109138520/atp8b1/rrad/LOC104934940/hk3/LOC113744693/LOC104920504/tubb/LOC104939722/LOC104918286/LOC104932164/mcm2/LOC104922396/p2rx1/abl2/LOC104933198/pck2/LOC104931160/LOC104933876/grk6/atp8b4/LOC104918617/LOC104919932/cenpe/LOC109140466/LOC1…
GO:0005126	cytokine receptor binding	molecular_function	8 (1214)	0.256813	ccl28/LOC104931435/cxcl13/LOC104919675/LOC109136728/LOC104929633/LOC104927083/LOC104939600
GO:0098960	postsynaptic neurotransmitter receptor activity	molecular_function	4 (1214)	0.262818	LOC104920497/chrna7/LOC104937283/LOC104929100
GO:0004601	peroxidase activity	molecular_function	3 (1214)	0.263265	gpx8/LOC104926322/LOC104920313
GO:0006006	glucose metabolic process	biological_process	3 (1214)	0.263265	LOC104937035/pck2/LOC104931882
GO:0016485	protein processing	biological_process	3 (1214)	0.263265	ncstn/ihh/LOC104935360
GO:0016684	oxidoreductase activity, acting on peroxide as acceptor	molecular_function	3 (1214)	0.263265	gpx8/LOC104926322/LOC104920313
GO:0140014	mitotic nuclear division	biological_process	3 (1214)	0.263265	bub1/ndc80/LOC104938741
GO:0008017	microtubule binding	molecular_function	11 (1214)	0.263838	LOC104927066/cenpe/kif9/LOC104936400/LOC104936667/LOC104932124/LOC104938741/LOC104926424/kif21a/LOC104920354/gas2
GO:0097367	carbohydrate derivative binding	molecular_function	153 (1214)	0.265848	ptk2b/LOC104937078/LOC109141919/LOC109140713/LOC104918619/LOC104932506/LOC104940150/LOC104937534/LOC109141109/LOC104926670/LOC104918618/LOC104922250/LOC104938643/cad/LOC109138520/atp8b1/rrad/LOC104934940/hk3/LOC113744693/LOC104920504/tubb/LOC104939722/LOC104918286/LOC104932164/mcm2/LOC104922396/p2rx1/abl2/LOC104933198/pck2/LOC104929273/LOC104931160/LOC104933876/grk6/atp8b4/LOC104918617/LOC1049199…
GO:0097060	synaptic membrane	cellular_component	8 (1214)	0.266698	LOC104919730/LOC104920497/chrna7/LOC104922155/LOC104937283/LOC104935379/LOC104929100/LOC104920054
GO:0043168	anion binding	molecular_function	160 (1214)	0.268046	ptk2b/LOC104937078/LOC109141919/LOC109140713/LOC104918619/pygl/LOC104940150/LOC104937534/LOC104923864/LOC109141109/LOC104926670/LOC104918618/LOC104922250/LOC104938643/cad/LOC109138520/atp8b1/rrad/LOC104934940/hk3/LOC113744693/LOC104920504/tubb/LOC104939722/LOC104918286/LOC104932164/mcm2/LOC104922396/p2rx1/abl2/LOC104933198/pck2/LOC104931160/LOC104933876/grk6/atp8b4/LOC104918617/LOC104919932/cenpe…
GO:0000209	protein polyubiquitination	biological_process	2 (1214)	0.275577	LOC104935879/LOC104923351
GO:0006094	gluconeogenesis	biological_process	2 (1214)	0.275577	LOC104937035/pck2
GO:0009266	response to temperature stimulus	biological_process	2 (1214)	0.275577	LOC104935161/ano1
GO:0009615	response to virus	biological_process	2 (1214)	0.275577	samhd1/tlr3
GO:0019319	hexose biosynthetic process	biological_process	2 (1214)	0.275577	LOC104937035/pck2
GO:0034620	cellular response to unfolded protein	biological_process	2 (1214)	0.275577	ern1/LOC104938216
GO:0043434	response to peptide hormone	biological_process	2 (1214)	0.275577	LOC104918841/pid1
GO:0046364	monosaccharide biosynthetic process	biological_process	2 (1214)	0.275577	LOC104937035/pck2
GO:0051262	protein tetramerization	biological_process	2 (1214)	0.275577	tp63/tp73
GO:0070588	calcium ion transmembrane transport	biological_process	2 (1214)	0.275577	rrad/LOC104929013
GO:0071375	cellular response to peptide hormone stimulus	biological_process	2 (1214)	0.275577	LOC104918841/pid1
GO:1901652	response to peptide	biological_process	2 (1214)	0.275577	LOC104918841/pid1
GO:1901653	cellular response to peptide	biological_process	2 (1214)	0.275577	LOC104918841/pid1
GO:0016311	dephosphorylation	biological_process	15 (1214)	0.275687	LOC104937444/LOC104940110/LOC104935959/LOC104940290/LOC104935425/dusp8/LOC104931439/LOC104920829/LOC104928627/LOC104931379/LOC104925809/LOC109138654/LOC104928637/LOC104940092/dusp10
GO:0004722	protein serine/threonine phosphatase activity	molecular_function	8 (1214)	0.276692	LOC104940110/LOC104935425/vill/dusp8/LOC104931379/LOC104925809/dusp10/ppm1a
GO:0048878	chemical homeostasis	biological_process	8 (1214)	0.276692	LOC104935161/hk3/LOC104924361/ano1/LOC104926498/LOC113747071/LOC104937524/cnnm3
GO:0046165	alcohol biosynthetic process	biological_process	4 (1214)	0.278387	hmgcr/tm7sf2/LOC104929624/LOC104925534
GO:1990204	oxidoreductase complex	cellular_component	4 (1214)	0.278387	LOC104925280/ndufs4/gpd2/LOC113744918
GO:0005524	ATP binding	molecular_function	112 (1214)	0.282152	ptk2b/LOC104937078/LOC104918619/LOC104937534/LOC104918618/LOC104922250/LOC104938643/cad/atp8b1/LOC104934940/hk3/LOC113744693/LOC104920504/LOC104939722/LOC104918286/mcm2/LOC104922396/p2rx1/abl2/LOC104933198/LOC104931160/LOC104933876/grk6/atp8b4/LOC104918617/cenpe/LOC104933035/abca12/LOC104933685/mcm3/LOC104926081/LOC104924446/dgkk/LOC104923863/mcm4/LOC104938682/hells/LOC104931364/tnk1/kif9/ern1/ri…
GO:0007160	cell-matrix adhesion	biological_process	3 (1214)	0.282363	LOC109141481/myoc/itgb4
GO:0015748	organophosphate ester transport	biological_process	3 (1214)	0.282363	atp8b1/atp8b4/LOC104921060
GO:0015934	large ribosomal subunit	cellular_component	3 (1214)	0.282363	LOC104918380/rpl35/rpl37a
GO:0016814	hydrolase activity, acting on carbon-nitrogen (but not peptide) bonds, in cyclic amidines	molecular_function	3 (1214)	0.282363	LOC104929624/LOC104933183/gda
GO:0060537	muscle tissue development	biological_process	3 (1214)	0.282363	nrg1/klhl40/LOC113748356
GO:0032555	purine ribonucleotide binding	molecular_function	146 (1214)	0.282757	ptk2b/LOC104937078/LOC109141919/LOC109140713/LOC104918619/LOC104932506/LOC104940150/LOC104937534/LOC109141109/LOC104926670/LOC104918618/LOC104922250/LOC104938643/cad/LOC109138520/atp8b1/rrad/LOC104934940/hk3/LOC113744693/LOC104920504/tubb/LOC104939722/LOC104918286/LOC104932164/mcm2/LOC104922396/p2rx1/abl2/LOC104933198/pck2/LOC104931160/LOC104933876/grk6/atp8b4/LOC104918617/LOC104919932/cenpe/LOC1…
GO:0030170	pyridoxal phosphate binding	molecular_function	5 (1214)	0.284869	pygl/LOC104932108/alas2/phykpl/sgpl1
GO:0070279	vitamin B6 binding	molecular_function	5 (1214)	0.284869	pygl/LOC104932108/alas2/phykpl/sgpl1
GO:0022804	active transmembrane transporter activity	molecular_function	22 (1214)	0.286314	LOC104922250/LOC104925837/abca12/LOC104926049/LOC104935748/LOC104919741/LOC113744918/LOC109138660/ccnf/LOC104931645/LOC104929775/LOC104937524/slc12a6/slc23a1/abcd2/LOC104924644/LOC104921752/LOC113747475/slc1a1/LOC109140949/LOC104927922/LOC104920989
GO:0001654	eye development	biological_process	4 (1214)	0.294096	tfap2a/LOC104929510/smoc1/LOC104926792
GO:0016052	carbohydrate catabolic process	biological_process	4 (1214)	0.294096	hk3/adpgk/ppp1r3b/eno1
GO:0040007	growth	biological_process	4 (1214)	0.294096	tubb/nrg1/itgav/LOC104919328
GO:0150063	visual system development	biological_process	4 (1214)	0.294096	tfap2a/LOC104929510/smoc1/LOC104926792
GO:0000015	phosphopyruvate hydratase complex	cellular_component	1 (1214)	0.299378	eno1
GO:0000154	rRNA modification	biological_process	1 (1214)	0.299378	tsr3
GO:0002072	optic cup morphogenesis involved in camera-type eye development	biological_process	1 (1214)	0.299378	smoc1
GO:0002244	hematopoietic progenitor cell differentiation	biological_process	1 (1214)	0.299378	angptl1
GO:0003933	GTP cyclohydrolase activity	molecular_function	1 (1214)	0.299378	LOC104929624
GO:0003934	GTP cyclohydrolase I activity	molecular_function	1 (1214)	0.299378	LOC104929624
GO:0003987	acetate-CoA ligase activity	molecular_function	1 (1214)	0.299378	LOC104933685
GO:0004614	phosphoglucomutase activity	molecular_function	1 (1214)	0.299378	LOC104927428
GO:0004634	phosphopyruvate hydratase activity	molecular_function	1 (1214)	0.299378	eno1
GO:0004645	1,4-alpha-oligoglucan phosphorylase activity	molecular_function	1 (1214)	0.299378	pygl
GO:0004767	sphingomyelin phosphodiesterase activity	molecular_function	1 (1214)	0.299378	smpdl3a
GO:0004800	thyroxine 5'-deiodinase activity	molecular_function	1 (1214)	0.299378	dio1
GO:0004849	uridine kinase activity	molecular_function	1 (1214)	0.299378	LOC104928831
GO:0004859	phospholipase inhibitor activity	molecular_function	1 (1214)	0.299378	LOC104937699
GO:0005786	signal recognition particle, endoplasmic reticulum targeting	cellular_component	1 (1214)	0.299378	srp14
GO:0006570	tyrosine metabolic process	biological_process	1 (1214)	0.299378	gstz1
GO:0006582	melanin metabolic process	biological_process	1 (1214)	0.299378	dct
GO:0006901	vesicle coating	biological_process	1 (1214)	0.299378	trappc2l
GO:0006941	striated muscle contraction	biological_process	1 (1214)	0.299378	LOC104934611
GO:0007200	phospholipase C-activating G protein-coupled receptor signaling pathway	biological_process	1 (1214)	0.299378	p2ry2
GO:0008037	cell recognition	biological_process	1 (1214)	0.299378	LOC104920036
GO:0008091	spectrin	cellular_component	1 (1214)	0.299378	LOC104935289
GO:0008312	7S RNA binding	molecular_function	1 (1214)	0.299378	srp14
GO:0008592	regulation of Toll signaling pathway	biological_process	1 (1214)	0.299378	LOC104935879
GO:0010494	cytoplasmic stress granule	cellular_component	1 (1214)	0.299378	mcrip1
GO:0010508	positive regulation of autophagy	biological_process	1 (1214)	0.299378	dcn
GO:0015145	monosaccharide transmembrane transporter activity	molecular_function	1 (1214)	0.299378	slc23a1
GO:0015174	basic amino acid transmembrane transporter activity	molecular_function	1 (1214)	0.299378	LOC104938891
GO:0015229	L-ascorbic acid transmembrane transporter activity	molecular_function	1 (1214)	0.299378	slc23a1
GO:0015665	alcohol transmembrane transporter activity	molecular_function	1 (1214)	0.299378	rbp4
GO:0016176	superoxide-generating NADPH oxidase activator activity	molecular_function	1 (1214)	0.299378	ncf1
GO:0016748	succinyltransferase activity	molecular_function	1 (1214)	0.299378	alas2
GO:0016857	racemase and epimerase activity, acting on carbohydrates and derivatives	molecular_function	1 (1214)	0.299378	glce
GO:0016889	DNA endonuclease activity, producing 3'-phosphomonoesters	molecular_function	1 (1214)	0.299378	LOC104931953
GO:0019748	secondary metabolic process	biological_process	1 (1214)	0.299378	dct
GO:0019841	retinol binding	molecular_function	1 (1214)	0.299378	rbp4
GO:0021549	cerebellum development	biological_process	1 (1214)	0.299378	nrg1
GO:0021575	hindbrain morphogenesis	biological_process	1 (1214)	0.299378	nrg1
GO:0030863	cortical cytoskeleton	cellular_component	1 (1214)	0.299378	LOC104935289
GO:0030864	cortical actin cytoskeleton	cellular_component	1 (1214)	0.299378	LOC104935289
GO:0031932	TORC2 complex	cellular_component	1 (1214)	0.299378	LOC113744984
GO:0032045	guanyl-nucleotide exchange factor complex	cellular_component	1 (1214)	0.299378	ric1
GO:0032508	DNA duplex unwinding	biological_process	1 (1214)	0.299378	mcm2
GO:0033588	elongator holoenzyme complex	cellular_component	1 (1214)	0.299378	elp6
GO:0033619	membrane protein proteolysis	biological_process	1 (1214)	0.299378	adam10
GO:0034399	nuclear periphery	cellular_component	1 (1214)	0.299378	tgfb1i1
GO:0034632	retinol transmembrane transporter activity	molecular_function	1 (1214)	0.299378	rbp4
GO:0035254	glutamate receptor binding	molecular_function	1 (1214)	0.299378	homer3
GO:0035256	G protein-coupled glutamate receptor binding	molecular_function	1 (1214)	0.299378	homer3
GO:0035998	7,8-dihydroneopterin 3'-triphosphate biosynthetic process	biological_process	1 (1214)	0.299378	LOC104929624
GO:0042350	GDP-L-fucose biosynthetic process	biological_process	1 (1214)	0.299378	LOC104924492
GO:0042438	melanin biosynthetic process	biological_process	1 (1214)	0.299378	dct
GO:0042583	chromaffin granule	cellular_component	1 (1214)	0.299378	clu
GO:0043023	ribosomal large subunit binding	molecular_function	1 (1214)	0.299378	LOC104924446
GO:0043914	NADPH:sulfur oxidoreductase activity	molecular_function	1 (1214)	0.299378	svopl
GO:0044211	CTP salvage	biological_process	1 (1214)	0.299378	LOC104928831
GO:0044232	organelle membrane contact site	cellular_component	1 (1214)	0.299378	gramd1c
GO:0044550	secondary metabolite biosynthetic process	biological_process	1 (1214)	0.299378	dct
GO:0045619	regulation of lymphocyte differentiation	biological_process	1 (1214)	0.299378	gata3
GO:0045860	positive regulation of protein kinase activity	biological_process	1 (1214)	0.299378	tpx2
GO:0046368	GDP-L-fucose metabolic process	biological_process	1 (1214)	0.299378	LOC104924492
GO:0046912	acyltransferase activity, acyl groups converted into alkyl on transfer	molecular_function	1 (1214)	0.299378	LOC104926081
GO:0048207	vesicle targeting, rough ER to cis-Golgi	biological_process	1 (1214)	0.299378	trappc2l
GO:0048208	COPII vesicle coating	biological_process	1 (1214)	0.299378	trappc2l
GO:0048477	oogenesis	biological_process	1 (1214)	0.299378	trip13
GO:0048500	signal recognition particle	cellular_component	1 (1214)	0.299378	srp14
GO:0050218	propionate-CoA ligase activity	molecular_function	1 (1214)	0.299378	LOC104933685
GO:0051066	dihydrobiopterin metabolic process	biological_process	1 (1214)	0.299378	LOC104929624
GO:0051119	sugar transmembrane transporter activity	molecular_function	1 (1214)	0.299378	slc23a1
GO:0055006	cardiac cell development	biological_process	1 (1214)	0.299378	nrg1
GO:0055102	lipase inhibitor activity	molecular_function	1 (1214)	0.299378	LOC104937699
GO:0060048	cardiac muscle contraction	biological_process	1 (1214)	0.299378	LOC104934611
GO:0060216	definitive hemopoiesis	biological_process	1 (1214)	0.299378	angptl1
GO:0060900	embryonic camera-type eye formation	biological_process	1 (1214)	0.299378	smoc1
GO:0061459	L-arginine transmembrane transporter activity	molecular_function	1 (1214)	0.299378	LOC104938891
GO:0062012	regulation of small molecule metabolic process	biological_process	1 (1214)	0.299378	LOC104937035
GO:0062014	negative regulation of small molecule metabolic process	biological_process	1 (1214)	0.299378	LOC104937035
GO:0062197	cellular response to chemical stress	biological_process	1 (1214)	0.299378	slc12a6
GO:0070530	K63-linked polyubiquitin modification-dependent protein binding	molecular_function	1 (1214)	0.299378	LOC113745151
GO:0090504	epiboly	biological_process	1 (1214)	0.299378	grhl1
GO:0006935	chemotaxis	biological_process	10 (1214)	0.30076	ptk2b/LOC104920504/LOC104929643/ptafr/LOC104940290/LOC104931439/LOC104932191/LOC104919938/ccr6/LOC104920036
GO:0042330	taxis	biological_process	10 (1214)	0.30076	ptk2b/LOC104920504/LOC104929643/ptafr/LOC104940290/LOC104931439/LOC104932191/LOC104919938/ccr6/LOC104920036
GO:0032559	adenyl ribonucleotide binding	molecular_function	113 (1214)	0.30151	ptk2b/LOC104937078/LOC104918619/LOC104932506/LOC104937534/LOC104918618/LOC104922250/LOC104938643/cad/atp8b1/LOC104934940/hk3/LOC113744693/LOC104920504/LOC104939722/LOC104918286/mcm2/LOC104922396/p2rx1/abl2/LOC104933198/LOC104931160/LOC104933876/grk6/atp8b4/LOC104918617/cenpe/LOC104933035/abca12/LOC104933685/mcm3/LOC104926081/LOC104924446/dgkk/LOC104923863/mcm4/LOC104938682/hells/LOC104931364/tnk1…
GO:0009127	purine nucleoside monophosphate biosynthetic process	biological_process	3 (1214)	0.301574	ppat/pfas/paics
GO:0009168	purine ribonucleoside monophosphate biosynthetic process	biological_process	3 (1214)	0.301574	ppat/pfas/paics
GO:0005496	steroid binding	molecular_function	2 (1214)	0.301717	scap/LOC104935228
GO:0005912	adherens junction	cellular_component	2 (1214)	0.301717	LOC104922277/LOC104939608
GO:0008360	regulation of cell shape	biological_process	2 (1214)	0.301717	LOC104918250/LOC104937926
GO:0021953	central nervous system neuron differentiation	biological_process	2 (1214)	0.301717	nrg1/LOC104929510
GO:0035967	cellular response to topologically incorrect protein	biological_process	2 (1214)	0.301717	ern1/LOC104938216
GO:0070566	adenylyltransferase activity	molecular_function	2 (1214)	0.301717	tent5c/tent5b
GO:0002009	morphogenesis of an epithelium	biological_process	4 (1214)	0.309914	grhl1/tfap2a/smoc1/tfap2c
GO:0004197	cysteine-type endopeptidase activity	molecular_function	5 (1214)	0.312194	LOC104927501/LOC104926785/LOC104935286/LOC104939929/casp6
GO:0009628	response to abiotic stimulus	biological_process	5 (1214)	0.312194	LOC104935161/ano1/eml1/LOC104920271/slc12a6
GO:0035091	phosphatidylinositol binding	molecular_function	9 (1214)	0.313763	LOC104918922/LOC104925982/vill/LOC104929543/ncf1/LOC104938113/LOC104937283/phlda1/LOC104933302
GO:0016853	isomerase activity	molecular_function	11 (1214)	0.314341	lss/LOC104919447/LOC104927428/lcn2/dsel/ebp/LOC104918138/glce/LOC113745655/gstz1/LOC104918663
GO:0004725	protein tyrosine phosphatase activity	molecular_function	8 (1214)	0.317579	LOC104937444/LOC104940110/LOC104935959/LOC104940290/LOC104935425/LOC104931439/LOC104928627/LOC104928637
GO:0006812	monoatomic cation transport	biological_process	8 (1214)	0.317579	LOC104923908/LOC104923907/rrad/nipa2/LOC113747071/atp5mf/slc13a3/LOC104929013
GO:0007018	microtubule-based movement	biological_process	10 (1214)	0.318889	cenpe/kif9/LOC104936400/LOC104926703/LOC104938287/LOC104936667/LOC104938741/LOC104926424/kif21a/LOC104920354
GO:0006839	mitochondrial transport	biological_process	3 (1214)	0.320843	LOC109142054/LOC104927825/LOC104919716
GO:0008376	acetylgalactosaminyltransferase activity	molecular_function	3 (1214)	0.320843	chsy1/LOC104920841/LOC104918138
GO:0048589	developmental growth	biological_process	3 (1214)	0.320843	tubb/nrg1/itgav
GO:0072527	pyrimidine-containing compound metabolic process	biological_process	3 (1214)	0.320843	cad/umps/LOC104928831
GO:0090596	sensory organ morphogenesis	biological_process	3 (1214)	0.320843	tfap2a/smoc1/tfap2c
GO:0016614	oxidoreductase activity, acting on CH-OH group of donors	molecular_function	7 (1214)	0.321099	LOC104924492/phgdh/hmgcr/gpd2/LOC104917907/sord/mdh1b
GO:0006084	acetyl-CoA metabolic process	biological_process	2 (1214)	0.327686	LOC104933685/LOC104926081
GO:0006123	mitochondrial electron transport, cytochrome c to oxygen	biological_process	2 (1214)	0.327686	LOC109141004/LOC104929232
GO:0008284	positive regulation of cell population proliferation	biological_process	2 (1214)	0.327686	ptk2b/fgfr2
GO:0008299	isoprenoid biosynthetic process	biological_process	2 (1214)	0.327686	lss/hmgcr
GO:0008569	minus-end-directed microtubule motor activity	molecular_function	2 (1214)	0.327686	LOC104926703/LOC104938287
GO:0016709	oxidoreductase activity, acting on paired donors, with incorporation or reduction of molecular oxygen, NAD(P)H as one donor, and incorporation of one atom of oxygen	molecular_function	2 (1214)	0.327686	sqle/nos1
GO:0072523	purine-containing compound catabolic process	biological_process	2 (1214)	0.327686	urad/gda
GO:0015103	inorganic anion transmembrane transporter activity	molecular_function	8 (1214)	0.327986	LOC104926049/LOC104929031/clic4/LOC104922155/LOC109138660/ankh/slc12a6/LOC104927922
GO:0008238	exopeptidase activity	molecular_function	7 (1214)	0.33238	LOC104932196/LOC104930657/LOC104936625/cpm/dpep1/ermp1/agtpbp1
GO:0030554	adenyl nucleotide binding	molecular_function	117 (1214)	0.336895	ptk2b/LOC104937078/LOC104918619/LOC104932506/LOC104937534/LOC104918618/LOC104922250/LOC104938643/cad/atp8b1/LOC104934940/hk3/LOC113744693/LOC104920504/LOC104939722/LOC104918286/mcm2/LOC104922396/p2rx1/abl2/LOC104933198/LOC104931160/LOC104933876/grk6/atp8b4/LOC104918617/cenpe/phgdh/LOC104933035/abca12/LOC104933685/mcm3/LOC104926081/LOC104924446/dgkk/LOC104923863/mcm4/LOC104938682/hells/LOC10493136…
GO:0007409	axonogenesis	biological_process	8 (1214)	0.338451	LOC104920504/LOC104929643/LOC104940290/LOC104931439/slitrk6/LOC104929510/LOC104919938/LOC104920036
GO:0008094	ATP-dependent activity, acting on DNA	molecular_function	8 (1214)	0.338451	LOC104939722/mcm3/mcm4/hells/mcm6/mcm5/dna2/msh5
GO:0005245	voltage-gated calcium channel activity	molecular_function	3 (1214)	0.340119	cacnb1/cacna1s/LOC104923804
GO:0005891	voltage-gated calcium channel complex	cellular_component	3 (1214)	0.340119	cacnb1/cacna1s/LOC104923804
GO:0006096	glycolytic process	biological_process	3 (1214)	0.340119	hk3/adpgk/eno1
GO:0070069	cytochrome complex	cellular_component	3 (1214)	0.340119	LOC109141004/LOC104934486/LOC104929232
GO:0017076	purine nucleotide binding	molecular_function	150 (1214)	0.340745	ptk2b/LOC104937078/LOC109141919/LOC109140713/LOC104918619/LOC104932506/LOC104940150/LOC104937534/LOC109141109/LOC104926670/LOC104918618/LOC104922250/LOC104938643/cad/LOC109138520/atp8b1/rrad/LOC104934940/hk3/LOC113744693/LOC104920504/tubb/LOC104939722/LOC104918286/LOC104932164/mcm2/LOC104922396/p2rx1/abl2/LOC104933198/pck2/LOC104931160/LOC104933876/grk6/atp8b4/LOC104918617/LOC104919932/cenpe/LOC1…
GO:0007596	blood coagulation	biological_process	4 (1214)	0.341753	LOC104926218/LOC104935215/enpp4/pros1
GO:0007599	hemostasis	biological_process	4 (1214)	0.341753	LOC104926218/LOC104935215/enpp4/pros1
GO:0016836	hydro-lyase activity	molecular_function	4 (1214)	0.341753	LOC104931498/ca6/eno1/LOC104928771
GO:0042060	wound healing	biological_process	4 (1214)	0.341753	LOC104926218/LOC104935215/enpp4/pros1
GO:0009260	ribonucleotide biosynthetic process	biological_process	9 (1214)	0.343009	cad/ppat/LOC104933685/LOC104926081/pfas/paics/atp5mf/umps/LOC104928831
GO:0007156	homophilic cell adhesion via plasma membrane adhesion molecules	biological_process	10 (1214)	0.346497	LOC104924362/LOC104936033/LOC109142589/cdh26/LOC104925477/cdh15/fat2/LOC109142585/LOC104939582/LOC104933971
GO:0000439	transcription factor TFIIH core complex	cellular_component	1 (1214)	0.347508	gtf2h5
GO:0000463	maturation of LSU-rRNA from tricistronic rRNA transcript (SSU-rRNA, 5.8S rRNA, LSU-rRNA)	biological_process	1 (1214)	0.347508	rpl35
GO:0000940	outer kinetochore	cellular_component	1 (1214)	0.347508	ndc80
GO:0001934	positive regulation of protein phosphorylation	biological_process	1 (1214)	0.347508	tpx2
GO:0003205	cardiac chamber development	biological_process	1 (1214)	0.347508	nrg1
GO:0003785	actin monomer binding	molecular_function	1 (1214)	0.347508	cobl
GO:0004396	hexokinase activity	molecular_function	1 (1214)	0.347508	hk3
GO:0004749	ribose phosphate diphosphokinase activity	molecular_function	1 (1214)	0.347508	LOC104935058
GO:0004947	bradykinin receptor activity	molecular_function	1 (1214)	0.347508	LOC104932866
GO:0005160	transforming growth factor beta receptor binding	molecular_function	1 (1214)	0.347508	LOC104927083
GO:0005536	glucose binding	molecular_function	1 (1214)	0.347508	hk3
GO:0006012	galactose metabolic process	biological_process	1 (1214)	0.347508	LOC109141333
GO:0006072	glycerol-3-phosphate metabolic process	biological_process	1 (1214)	0.347508	gpd2
GO:0006525	arginine metabolic process	biological_process	1 (1214)	0.347508	ass1
GO:0006558	L-phenylalanine metabolic process	biological_process	1 (1214)	0.347508	gstz1
GO:0006559	L-phenylalanine catabolic process	biological_process	1 (1214)	0.347508	gstz1
GO:0007094	mitotic spindle assembly checkpoint signaling	biological_process	1 (1214)	0.347508	bub1
GO:0007292	female gamete generation	biological_process	1 (1214)	0.347508	trip13
GO:0008063	Toll signaling pathway	biological_process	1 (1214)	0.347508	LOC104935879
GO:0008519	ammonium transmembrane transporter activity	molecular_function	1 (1214)	0.347508	LOC109137121
GO:0008556	P-type potassium transmembrane transporter activity	molecular_function	1 (1214)	0.347508	LOC104922250
GO:0010965	regulation of mitotic sister chromatid separation	biological_process	1 (1214)	0.347508	bub1
GO:0015248	sterol transporter activity	molecular_function	1 (1214)	0.347508	LOC104935228
GO:0015379	potassium:chloride symporter activity	molecular_function	1 (1214)	0.347508	slc12a6
GO:0016540	protein autoprocessing	biological_process	1 (1214)	0.347508	ihh
GO:0016597	amino acid binding	molecular_function	1 (1214)	0.347508	cad
GO:0016854	racemase and epimerase activity	molecular_function	1 (1214)	0.347508	glce
GO:0017022	myosin binding	molecular_function	1 (1214)	0.347508	LOC104930630
GO:0021782	glial cell development	biological_process	1 (1214)	0.347508	nrg1
GO:0022037	metencephalon development	biological_process	1 (1214)	0.347508	nrg1
GO:0030010	establishment of cell polarity	biological_process	1 (1214)	0.347508	LOC104925615
GO:0030038	contractile actin filament bundle assembly	biological_process	1 (1214)	0.347508	myoc
GO:0030126	COPI vesicle coat	cellular_component	1 (1214)	0.347508	LOC104927736
GO:0030149	sphingolipid catabolic process	biological_process	1 (1214)	0.347508	smpdl3a
GO:0030595	leukocyte chemotaxis	biological_process	1 (1214)	0.347508	ptk2b
GO:0030903	notochord development	biological_process	1 (1214)	0.347508	cav3
GO:0031577	spindle checkpoint signaling	biological_process	1 (1214)	0.347508	bub1
GO:0032392	DNA geometric change	biological_process	1 (1214)	0.347508	mcm2
GO:0033018	sarcoplasmic reticulum lumen	cellular_component	1 (1214)	0.347508	LOC104933210
GO:0033046	negative regulation of sister chromatid segregation	biological_process	1 (1214)	0.347508	bub1
GO:0033047	regulation of mitotic sister chromatid segregation	biological_process	1 (1214)	0.347508	bub1
GO:0033048	negative regulation of mitotic sister chromatid segregation	biological_process	1 (1214)	0.347508	bub1
GO:0033162	melanosome membrane	cellular_component	1 (1214)	0.347508	dct
GO:0033674	positive regulation of kinase activity	biological_process	1 (1214)	0.347508	tpx2
GO:0034315	regulation of Arp2/3 complex-mediated actin nucleation	biological_process	1 (1214)	0.347508	LOC104937456
GO:0035497	cAMP response element binding	molecular_function	1 (1214)	0.347508	LOC104938216
GO:0035510	DNA dealkylation	biological_process	1 (1214)	0.347508	stpg4
GO:0035850	epithelial cell differentiation involved in kidney development	biological_process	1 (1214)	0.347508	tfap2a
GO:0035999	tetrahydrofolate interconversion	biological_process	1 (1214)	0.347508	mthfd1l
GO:0038127	ERBB signaling pathway	biological_process	1 (1214)	0.347508	LOC104937534
GO:0039019	pronephric nephron development	biological_process	1 (1214)	0.347508	tfap2a
GO:0042887	amide transmembrane transporter activity	molecular_function	1 (1214)	0.347508	slc14a1
GO:0043149	stress fiber assembly	biological_process	1 (1214)	0.347508	myoc
GO:0045009	chitosome	cellular_component	1 (1214)	0.347508	dct
GO:0045841	negative regulation of mitotic metaphase/anaphase transition	biological_process	1 (1214)	0.347508	bub1
GO:0046466	membrane lipid catabolic process	biological_process	1 (1214)	0.347508	smpdl3a
GO:0048199	vesicle targeting, to, from or within Golgi	biological_process	1 (1214)	0.347508	trappc2l
GO:0048384	retinoic acid receptor signaling pathway	biological_process	1 (1214)	0.347508	LOC104923247
GO:0048709	oligodendrocyte differentiation	biological_process	1 (1214)	0.347508	nrg1
GO:0050840	extracellular matrix binding	molecular_function	1 (1214)	0.347508	agrn
GO:0051306	mitotic sister chromatid separation	biological_process	1 (1214)	0.347508	bub1
GO:0051492	regulation of stress fiber assembly	biological_process	1 (1214)	0.347508	myoc
GO:0051985	negative regulation of chromosome segregation	biological_process	1 (1214)	0.347508	bub1
GO:0061005	cell differentiation involved in kidney development	biological_process	1 (1214)	0.347508	tfap2a
GO:0071173	spindle assembly checkpoint signaling	biological_process	1 (1214)	0.347508	bub1
GO:0071174	mitotic spindle checkpoint signaling	biological_process	1 (1214)	0.347508	bub1
GO:0072009	nephron epithelium development	biological_process	1 (1214)	0.347508	tfap2a
GO:0072073	kidney epithelium development	biological_process	1 (1214)	0.347508	tfap2a
GO:0072341	modified amino acid binding	molecular_function	1 (1214)	0.347508	sytl2
GO:0072349	modified amino acid transmembrane transporter activity	molecular_function	1 (1214)	0.347508	LOC104938891
GO:0072350	tricarboxylic acid metabolic process	biological_process	1 (1214)	0.347508	LOC104926081
GO:0080111	DNA demethylation	biological_process	1 (1214)	0.347508	stpg4
GO:0090630	activation of GTPase activity	biological_process	1 (1214)	0.347508	LOC104923828
GO:0090741	pigment granule membrane	cellular_component	1 (1214)	0.347508	dct
GO:0099022	vesicle tethering	biological_process	1 (1214)	0.347508	trappc2l
GO:0120015	sterol transfer activity	molecular_function	1 (1214)	0.347508	LOC104935228
GO:0120020	cholesterol transfer activity	molecular_function	1 (1214)	0.347508	LOC104935228
GO:1901019	regulation of calcium ion transmembrane transporter activity	biological_process	1 (1214)	0.347508	rrad
GO:1902100	negative regulation of metaphase/anaphase transition of cell cycle	biological_process	1 (1214)	0.347508	bub1
GO:1902221	erythrose 4-phosphate/phosphoenolpyruvate family amino acid metabolic process	biological_process	1 (1214)	0.347508	gstz1
GO:1902222	erythrose 4-phosphate/phosphoenolpyruvate family amino acid catabolic process	biological_process	1 (1214)	0.347508	gstz1
GO:1903169	regulation of calcium ion transmembrane transport	biological_process	1 (1214)	0.347508	rrad
GO:1905818	regulation of chromosome separation	biological_process	1 (1214)	0.347508	bub1
GO:1905819	negative regulation of chromosome separation	biological_process	1 (1214)	0.347508	bub1
GO:2000816	negative regulation of mitotic sister chromatid separation	biological_process	1 (1214)	0.347508	bub1
GO:0035295	tube development	biological_process	8 (1214)	0.348964	ptk2b/srpx2/LOC104934069/tfap2a/itgav/angptl1/LOC104934561/tfap2c
GO:0046390	ribose phosphate biosynthetic process	biological_process	9 (1214)	0.352855	cad/ppat/LOC104933685/LOC104926081/pfas/paics/atp5mf/umps/LOC104928831
GO:0000070	mitotic sister chromatid segregation	biological_process	2 (1214)	0.353385	bub1/ndc80
GO:0005452	solute:inorganic anion antiporter activity	molecular_function	2 (1214)	0.353385	LOC104926049/LOC104927922
GO:0016575	histone deacetylation	biological_process	2 (1214)	0.353385	LOC104922422/LOC113747163
GO:0022604	regulation of cell morphogenesis	biological_process	2 (1214)	0.353385	LOC104918250/LOC104937926
GO:0030141	secretory granule	cellular_component	2 (1214)	0.353385	clu/LOC104928637
GO:0031099	regeneration	biological_process	2 (1214)	0.353385	tubb/nrg1
GO:0043648	dicarboxylic acid metabolic process	biological_process	2 (1214)	0.353385	LOC104936356/mdh1b
GO:0045103	intermediate filament-based process	biological_process	2 (1214)	0.353385	LOC104931056/evpl
GO:0045104	intermediate filament cytoskeleton organization	biological_process	2 (1214)	0.353385	LOC104931056/evpl
GO:0070507	regulation of microtubule cytoskeleton organization	biological_process	2 (1214)	0.353385	tpx2/LOC104924882
GO:0090482	vitamin transmembrane transporter activity	molecular_function	2 (1214)	0.353385	rbp4/slc23a1
GO:1902554	serine/threonine protein kinase complex	cellular_component	2 (1214)	0.353385	mnat1/gtf2h5
GO:0019318	hexose metabolic process	biological_process	5 (1214)	0.353741	hk3/LOC104937035/pck2/LOC104931882/LOC109141333
GO:0044283	small molecule biosynthetic process	biological_process	14 (1214)	0.354215	gatm/LOC104937035/LOC104918286/pck2/phgdh/hmgcr/tm7sf2/ass1/LOC104929624/LOC104925534/psat1/asns/LOC104930139/hacd1
GO:0006066	alcohol metabolic process	biological_process	7 (1214)	0.355098	LOC104924331/hmgcr/tm7sf2/LOC104929624/LOC104925534/LOC104917907/LOC104935228
GO:0016477	cell migration	biological_process	7 (1214)	0.355098	ptk2b/nrg1/myoc/mmp9/itgav/dmpk/dock5
GO:0071310	cellular response to organic substance	biological_process	7 (1214)	0.355098	LOC104935161/ano1/ern1/LOC104918841/pid1/agrn/LOC104938216
GO:0042592	homeostatic process	biological_process	10 (1214)	0.355786	LOC104935161/hk3/cav3/LOC104924361/ano1/LOC104926498/nr4a3/LOC113747071/LOC104937524/cnnm3
GO:0016757	glycosyltransferase activity	molecular_function	23 (1214)	0.357013	pygl/LOC104938825/LOC104939222/LOC104926350/ppat/st6gal2/LOC113744955/LOC104932560/chsy1/LOC104922310/LOC104920841/LOC109138064/LOC104928926/LOC104918138/LOC109136658/b3gnt2/LOC104936502/LOC104919003/LOC104927108/parp12/umps/LOC104917878/LOC104932586
GO:0044419	biological process involved in interspecies interaction between organisms	biological_process	11 (1214)	0.358014	LOC104923908/LOC104923907/nectin1/LOC109138821/LOC109140851/samhd1/LOC104924065/LOC104926498/LOC104939640/tlr3/LOC109140859
GO:0043010	camera-type eye development	biological_process	3 (1214)	0.359355	tfap2a/smoc1/LOC104926792
GO:0071417	cellular response to organonitrogen compound	biological_process	3 (1214)	0.359355	LOC104918841/pid1/agrn
GO:0106310	protein serine kinase activity	molecular_function	3 (1214)	0.359355	LOC104925765/LOC104934069/LOC104933455
GO:1901699	cellular response to nitrogen compound	biological_process	3 (1214)	0.359355	LOC104918841/pid1/agrn
GO:0046394	carboxylic acid biosynthetic process	biological_process	8 (1214)	0.359518	gatm/LOC104918286/phgdh/ass1/psat1/asns/LOC104930139/hacd1
GO:0015318	inorganic molecular entity transmembrane transporter activity	molecular_function	34 (1214)	0.362155	LOC104922250/LOC109137121/kcnj1/cacnb1/LOC104931902/LOC104926049/tmem38a/kcnk5/LOC104926336/LOC104929031/clic4/LOC104918968/LOC104940655/LOC104922155/LOC109138660/nipa2/LOC104931645/kcnj11/LOC104929775/ankh/LOC104937524/slc12a6/slc23a1/cacna1s/LOC104925138/LOC104923804/LOC104918796/LOC104933373/otop1/LOC104928346/LOC104926405/LOC104927922/LOC104920989/LOC104929971
GO:0098742	cell-cell adhesion via plasma-membrane adhesion molecules	biological_process	10 (1214)	0.36511	LOC104924362/LOC104936033/LOC109142589/cdh26/LOC104925477/cdh15/fat2/LOC109142585/LOC104939582/LOC104933971
GO:0005525	GTP binding	molecular_function	35 (1214)	0.366226	LOC109141919/LOC109140713/LOC104940150/LOC109141109/LOC104926670/LOC109138520/rrad/tubb/LOC104932164/pck2/LOC104919932/LOC109140466/LOC104934074/LOC104924446/LOC109138191/LOC104937218/rheb/LOC104933718/LOC104940175/agap2/LOC104931324/LOC104936098/LOC104924414/LOC104926835/rab3d/arl14/LOC113744027/LOC104938400/LOC109142035/LOC104928266/rasl12/rhov/LOC104926685/LOC104919101/rab3b
GO:0016053	organic acid biosynthetic process	biological_process	8 (1214)	0.370103	gatm/LOC104918286/phgdh/ass1/psat1/asns/LOC104930139/hacd1
GO:0001568	blood vessel development	biological_process	6 (1214)	0.37387	ptk2b/srpx2/LOC104924996/itgav/angptl1/LOC104934561
GO:0035239	tube morphogenesis	biological_process	7 (1214)	0.377955	ptk2b/srpx2/tfap2a/itgav/angptl1/LOC104934561/tfap2c
GO:1990837	sequence-specific double-stranded DNA binding	molecular_function	7 (1214)	0.377955	tp63/tp73/irf6/runx3/mcm5/e2f3/LOC104938216
GO:0006836	neurotransmitter transport	biological_process	3 (1214)	0.378506	LOC104922546/LOC104937724/LOC104929261
GO:0034704	calcium channel complex	cellular_component	3 (1214)	0.378506	cacnb1/cacna1s/LOC104923804
GO:0004707	MAP kinase activity	molecular_function	2 (1214)	0.378728	LOC104925765/LOC104929510
GO:0005930	axoneme	cellular_component	2 (1214)	0.378728	LOC104926703/LOC104938287
GO:0010942	positive regulation of cell death	biological_process	2 (1214)	0.378728	phlda1/LOC104933302
GO:0015662	P-type ion transporter activity	molecular_function	2 (1214)	0.378728	LOC104922250/LOC104931645
GO:0016405	CoA-ligase activity	molecular_function	2 (1214)	0.378728	LOC104931160/LOC104933685
GO:0016712	oxidoreductase activity, acting on paired donors, with incorporation or reduction of molecular oxygen, reduced flavin or flavoprotein as one donor, and incorporation of one atom of oxygen	molecular_function	2 (1214)	0.378728	LOC104934278/LOC104925694
GO:0043065	positive regulation of apoptotic process	biological_process	2 (1214)	0.378728	phlda1/LOC104933302
GO:0043068	positive regulation of programmed cell death	biological_process	2 (1214)	0.378728	phlda1/LOC104933302
GO:0043473	pigmentation	biological_process	2 (1214)	0.378728	tfap2a/LOC104925584
GO:0046930	pore complex	cellular_component	2 (1214)	0.378728	LOC104923908/LOC104923907
GO:0097014	ciliary plasm	cellular_component	2 (1214)	0.378728	LOC104926703/LOC104938287
GO:1902911	protein kinase complex	cellular_component	2 (1214)	0.378728	mnat1/gtf2h5
GO:0000166	nucleotide binding	molecular_function	156 (1214)	0.379701	ptk2b/LOC104937078/LOC109141919/LOC109140713/LOC104918619/LOC104932506/LOC104940150/LOC104937534/LOC104923864/LOC109141109/LOC104926670/LOC104918618/LOC104922250/LOC104938643/cad/LOC109138520/atp8b1/rrad/LOC104934940/hk3/LOC113744693/LOC104920504/tubb/LOC104939722/LOC104918286/LOC104932164/mcm2/LOC104922396/p2rx1/abl2/LOC104933198/pck2/LOC104931160/LOC104933876/grk6/atp8b4/LOC104918617/LOC1049199…
GO:1901265	nucleoside phosphate binding	molecular_function	156 (1214)	0.379701	ptk2b/LOC104937078/LOC109141919/LOC109140713/LOC104918619/LOC104932506/LOC104940150/LOC104937534/LOC104923864/LOC109141109/LOC104926670/LOC104918618/LOC104922250/LOC104938643/cad/LOC109138520/atp8b1/rrad/LOC104934940/hk3/LOC113744693/LOC104920504/tubb/LOC104939722/LOC104918286/LOC104932164/mcm2/LOC104922396/p2rx1/abl2/LOC104933198/pck2/LOC104931160/LOC104933876/grk6/atp8b4/LOC104918617/LOC1049199…
GO:0061564	axon development	biological_process	8 (1214)	0.380713	LOC104920504/LOC104929643/LOC104940290/LOC104931439/slitrk6/LOC104929510/LOC104919938/LOC104920036
GO:0032940	secretion by cell	biological_process	7 (1214)	0.38941	LOC104935161/ano1/LOC104922546/sytl2/LOC104938113/LOC104937724/LOC104928395
GO:0000793	condensed chromosome	cellular_component	4 (1214)	0.389595	LOC104922636/LOC104920525/bub1/ndc80
GO:0003755	peptidyl-prolyl cis-trans isomerase activity	molecular_function	4 (1214)	0.389595	LOC104919447/LOC104918138/LOC113745655/LOC104918663
GO:0009611	response to wounding	biological_process	4 (1214)	0.389595	LOC104926218/LOC104935215/enpp4/pros1
GO:0048880	sensory system development	biological_process	4 (1214)	0.389595	tfap2a/LOC104929510/smoc1/LOC104926792
GO:0048870	cell motility	biological_process	8 (1214)	0.391339	ptk2b/nrg1/myoc/itgb4/mmp9/itgav/dmpk/dock5
GO:0000470	maturation of LSU-rRNA	biological_process	1 (1214)	0.392334	rpl35
GO:0002182	cytoplasmic translational elongation	biological_process	1 (1214)	0.392334	LOC104918380
GO:0004908	interleukin-1 receptor activity	molecular_function	1 (1214)	0.392334	LOC104918246
GO:0005048	signal sequence binding	molecular_function	1 (1214)	0.392334	srp14
GO:0005184	neuropeptide hormone activity	molecular_function	1 (1214)	0.392334	grp
GO:0005248	voltage-gated sodium channel activity	molecular_function	1 (1214)	0.392334	LOC104931902
GO:0006304	DNA modification	biological_process	1 (1214)	0.392334	stpg4
GO:0006493	protein O-linked glycosylation	biological_process	1 (1214)	0.392334	LOC104932586
GO:0006805	xenobiotic metabolic process	biological_process	1 (1214)	0.392334	LOC104927404
GO:0006851	mitochondrial calcium ion transmembrane transport	biological_process	1 (1214)	0.392334	LOC104929013
GO:0007159	leukocyte cell-cell adhesion	biological_process	1 (1214)	0.392334	gata3
GO:0008157	protein phosphatase 1 binding	molecular_function	1 (1214)	0.392334	LOC104927731
GO:0008655	pyrimidine-containing compound salvage	biological_process	1 (1214)	0.392334	LOC104928831
GO:0010138	pyrimidine ribonucleotide salvage	biological_process	1 (1214)	0.392334	LOC104928831
GO:0010720	positive regulation of cell development	biological_process	1 (1214)	0.392334	gata3
GO:0015144	carbohydrate transmembrane transporter activity	molecular_function	1 (1214)	0.392334	slc23a1
GO:0016079	synaptic vesicle exocytosis	biological_process	1 (1214)	0.392334	LOC104922546
GO:0016272	prefoldin complex	cellular_component	1 (1214)	0.392334	pfdn4
GO:0016615	malate dehydrogenase activity	molecular_function	1 (1214)	0.392334	mdh1b
GO:0016778	diphosphotransferase activity	molecular_function	1 (1214)	0.392334	LOC104935058
GO:0016894	endonuclease activity, active with either ribo- or deoxyribonucleic acids and producing 3'-phosphomonoesters	molecular_function	1 (1214)	0.392334	LOC104931953
GO:0017053	transcription repressor complex	cellular_component	1 (1214)	0.392334	coro2a
GO:0017062	respiratory chain complex III assembly	biological_process	1 (1214)	0.392334	LOC104926066
GO:0017080	sodium channel regulator activity	molecular_function	1 (1214)	0.392334	scn2b
GO:0019798	procollagen-proline dioxygenase activity	molecular_function	1 (1214)	0.392334	p4ha3
GO:0021954	central nervous system neuron development	biological_process	1 (1214)	0.392334	LOC104929510
GO:0030282	bone mineralization	biological_process	1 (1214)	0.392334	ptk2b
GO:0032262	pyrimidine nucleotide salvage	biological_process	1 (1214)	0.392334	LOC104928831
GO:0032402	melanosome transport	biological_process	1 (1214)	0.392334	LOC104925584
GO:0034551	mitochondrial respiratory chain complex III assembly	biological_process	1 (1214)	0.392334	LOC104926066
GO:0038201	TOR complex	cellular_component	1 (1214)	0.392334	LOC113744984
GO:0042327	positive regulation of phosphorylation	biological_process	1 (1214)	0.392334	tpx2
GO:0042575	DNA polymerase complex	cellular_component	1 (1214)	0.392334	pole
GO:0043240	Fanconi anaemia nuclear complex	cellular_component	1 (1214)	0.392334	faap24
GO:0044000	movement in host	biological_process	1 (1214)	0.392334	LOC104924065
GO:0044206	UMP salvage	biological_process	1 (1214)	0.392334	LOC104928831
GO:0044409	entry into host	biological_process	1 (1214)	0.392334	LOC104924065
GO:0045839	negative regulation of mitotic nuclear division	biological_process	1 (1214)	0.392334	bub1
GO:0046718	viral entry into host cell	biological_process	1 (1214)	0.392334	LOC104924065
GO:0048048	embryonic eye morphogenesis	biological_process	1 (1214)	0.392334	smoc1
GO:0048483	autonomic nervous system development	biological_process	1 (1214)	0.392334	nrg1
GO:0048484	enteric nervous system development	biological_process	1 (1214)	0.392334	nrg1
GO:0048596	embryonic camera-type eye morphogenesis	biological_process	1 (1214)	0.392334	smoc1
GO:0051125	regulation of actin nucleation	biological_process	1 (1214)	0.392334	LOC104937456
GO:0051304	chromosome separation	biological_process	1 (1214)	0.392334	bub1
GO:0051382	kinetochore assembly	biological_process	1 (1214)	0.392334	LOC104920525
GO:0051383	kinetochore organization	biological_process	1 (1214)	0.392334	LOC104920525
GO:0051784	negative regulation of nuclear division	biological_process	1 (1214)	0.392334	bub1
GO:0051904	pigment granule transport	biological_process	1 (1214)	0.392334	LOC104925584
GO:0051924	regulation of calcium ion transport	biological_process	1 (1214)	0.392334	rrad
GO:0052646	alditol phosphate metabolic process	biological_process	1 (1214)	0.392334	gpd2
GO:0070679	inositol 1,4,5 trisphosphate binding	molecular_function	1 (1214)	0.392334	LOC104930151
GO:0071214	cellular response to abiotic stimulus	biological_process	1 (1214)	0.392334	slc12a6
GO:0072006	nephron development	biological_process	1 (1214)	0.392334	tfap2a
GO:0072593	reactive oxygen species metabolic process	biological_process	1 (1214)	0.392334	LOC104925280
GO:0099174	regulation of presynapse organization	biological_process	1 (1214)	0.392334	slitrk6
GO:0104004	cellular response to environmental stimulus	biological_process	1 (1214)	0.392334	slc12a6
GO:0120178	steroid hormone biosynthetic process	biological_process	1 (1214)	0.392334	LOC104924331
GO:0160041	neuropeptide activity	molecular_function	1 (1214)	0.392334	grp
GO:1903037	regulation of leukocyte cell-cell adhesion	biological_process	1 (1214)	0.392334	gata3
GO:1905606	regulation of presynapse assembly	biological_process	1 (1214)	0.392334	slitrk6
GO:0016758	hexosyltransferase activity	molecular_function	12 (1214)	0.393609	pygl/LOC104938825/LOC104926350/chsy1/LOC104920841/LOC104928926/LOC104918138/LOC109136658/b3gnt2/LOC104936502/LOC104919003/LOC104932586
GO:0022890	inorganic cation transmembrane transporter activity	molecular_function	27 (1214)	0.394408	LOC104922250/LOC109137121/kcnj1/cacnb1/LOC104931902/tmem38a/kcnk5/LOC104926336/LOC104918968/LOC104940655/nipa2/LOC104931645/kcnj11/LOC104929775/LOC104937524/slc12a6/slc23a1/cacna1s/LOC104925138/LOC104923804/LOC104918796/LOC104933373/otop1/LOC104928346/LOC104926405/LOC104920989/LOC104929971
GO:0044085	cellular component biogenesis	biological_process	46 (1214)	0.395066	LOC104935341/ptk2b/tp63/LOC104927173/LOC104939059/LOC104935289/LOC104923908/LOC104923907/LOC104928354/tp73/cav3/LOC104921735/nectin1/cacnb1/myoc/LOC104926785/tmod4/gsn/itgb4/vill/LOC104920525/LOC104934817/LOC104918841/LOC104936935/slitrk6/LOC109141333/twf1/LOC104925809/LOC104919275/LOC104922277/LOC104938730/LOC104940655/LOC104925534/LOC104925615/LOC104939608/synpo/LOC104937524/LOC104918890/LOC104…
GO:0010647	positive regulation of cell communication	biological_process	5 (1214)	0.395501	LOC104935161/rheb/ano1/angptl1/LOC109137053
GO:0023056	positive regulation of signaling	biological_process	5 (1214)	0.395501	LOC104935161/rheb/ano1/angptl1/LOC109137053
GO:0038024	cargo receptor activity	molecular_function	5 (1214)	0.395501	LOC104921854/loxl4/lgals3bp/LOC113747071/LOC104918009
GO:0098771	inorganic ion homeostasis	biological_process	5 (1214)	0.395501	LOC104924361/LOC104926498/LOC113747071/LOC104937524/cnnm3
GO:0001726	ruffle	cellular_component	3 (1214)	0.397532	LOC104940300/vill/LOC104918545
GO:0006720	isoprenoid metabolic process	biological_process	3 (1214)	0.397532	lss/hmgcr/LOC104922787
GO:0009126	purine nucleoside monophosphate metabolic process	biological_process	3 (1214)	0.397532	ppat/pfas/paics
GO:0009167	purine ribonucleoside monophosphate metabolic process	biological_process	3 (1214)	0.397532	ppat/pfas/paics
GO:0042127	regulation of cell population proliferation	biological_process	6 (1214)	0.398893	ptk2b/LOC104937534/tes/cdca7/pid1/fgfr2
GO:0048667	cell morphogenesis involved in neuron differentiation	biological_process	8 (1214)	0.401972	LOC104920504/LOC104929643/LOC104940290/LOC104931439/slitrk6/LOC104929510/LOC104919938/LOC104920036
GO:0000184	nuclear-transcribed mRNA catabolic process, nonsense-mediated decay	biological_process	2 (1214)	0.403642	upf3a/LOC104919580
GO:0000413	protein peptidyl-prolyl isomerization	biological_process	2 (1214)	0.403642	LOC113745655/LOC104918663
GO:0006289	nucleotide-excision repair	biological_process	2 (1214)	0.403642	mnat1/gtf2h5
GO:0009066	aspartate family amino acid metabolic process	biological_process	2 (1214)	0.403642	asns/LOC104930139
GO:0009416	response to light stimulus	biological_process	2 (1214)	0.403642	eml1/LOC104920271
GO:0045765	regulation of angiogenesis	biological_process	2 (1214)	0.403642	ptk2b/LOC104934561
GO:0046148	pigment biosynthetic process	biological_process	2 (1214)	0.403642	dct/alas2
GO:0060562	epithelial tube morphogenesis	biological_process	2 (1214)	0.403642	tfap2a/tfap2c
GO:0032561	guanyl ribonucleotide binding	molecular_function	35 (1214)	0.404981	LOC109141919/LOC109140713/LOC104940150/LOC109141109/LOC104926670/LOC109138520/rrad/tubb/LOC104932164/pck2/LOC104919932/LOC109140466/LOC104934074/LOC104924446/LOC109138191/LOC104937218/rheb/LOC104933718/LOC104940175/agap2/LOC104931324/LOC104936098/LOC104924414/LOC104926835/rab3d/arl14/LOC113744027/LOC104938400/LOC109142035/LOC104928266/rasl12/rhov/LOC104926685/LOC104919101/rab3b
GO:0003925	G protein activity	molecular_function	4 (1214)	0.405459	rrad/rheb/rasl12/LOC104919101
GO:0005777	peroxisome	cellular_component	4 (1214)	0.405459	hmgcr/aox1/LOC104926322/abcd2
GO:0042579	microbody	cellular_component	4 (1214)	0.405459	hmgcr/aox1/LOC104926322/abcd2
GO:0140359	ABC-type transporter activity	molecular_function	4 (1214)	0.405459	abca12/ccnf/abcd2/LOC113747475
GO:1901702	salt transmembrane transporter activity	molecular_function	26 (1214)	0.406896	LOC104922250/kcnj1/cacnb1/LOC104931902/tmem38a/kcnk5/LOC104926336/LOC104929031/clic4/LOC104918968/LOC104940655/LOC104922155/LOC109138660/LOC104931645/kcnj11/LOC104929775/LOC104937524/slc12a6/slc23a1/cacna1s/LOC104925138/LOC104923804/LOC104918796/LOC104933373/LOC104926405/LOC104929971
GO:0005539	glycosaminoglycan binding	molecular_function	5 (1214)	0.409386	LOC104929273/hapln3/LOC104918250/LOC104934561/lyve1
GO:0006338	chromatin remodeling	biological_process	5 (1214)	0.409386	LOC104926516/LOC104940275/LOC104919275/smarce1/ezh2
GO:0001944	vasculature development	biological_process	6 (1214)	0.411389	ptk2b/srpx2/LOC104924996/itgav/angptl1/LOC104934561
GO:0009165	nucleotide biosynthetic process	biological_process	11 (1214)	0.411421	cad/ppat/LOC104933685/LOC104926081/pfas/nadk/paics/atp5mf/umps/LOC104928831/LOC104935058
GO:0008283	cell population proliferation	biological_process	7 (1214)	0.412322	ptk2b/LOC104937534/tes/itgav/cdca7/pid1/fgfr2
GO:0032991	protein-containing complex	cellular_component	143 (1214)	0.412836	LOC104937078/LOC104927173/LOC104918619/LOC109140240/LOC104935289/LOC104918683/LOC104923908/LOC104918618/LOC109136736/LOC109141004/LOC109136734/LOC104928326/LOC104923907/LOC104934940/itga3/LOC113744693/itga2/dctn3/mcm2/LOC104932606/LOC104930621/cacnb1/LOC104936842/LOC104918617/LOC104922636/LOC104918911/LOC104918690/LOC104922499/LOC104931902/LOC104925280/LOC104936024/LOC113745300/LOC104924476/mcm3/…
GO:0016701	oxidoreductase activity, acting on single donors with incorporation of molecular oxygen	molecular_function	3 (1214)	0.416396	LOC104926962/LOC104926982/LOC109137379
GO:0016702	oxidoreductase activity, acting on single donors with incorporation of molecular oxygen, incorporation of two atoms of oxygen	molecular_function	3 (1214)	0.416396	LOC104926962/LOC104926982/LOC109137379
GO:0031406	carboxylic acid binding	molecular_function	3 (1214)	0.416396	cad/LOC104922787/p4ha3
GO:0031985	Golgi cisterna	cellular_component	3 (1214)	0.416396	chsy1/LOC104920841/LOC104918138
GO:0032580	Golgi cisterna membrane	cellular_component	3 (1214)	0.416396	chsy1/LOC104920841/LOC104918138
GO:0043177	organic acid binding	molecular_function	3 (1214)	0.416396	cad/LOC104922787/p4ha3
GO:0046943	carboxylic acid transmembrane transporter activity	molecular_function	3 (1214)	0.416396	LOC104938891/LOC109138660/slc23a1
GO:0098813	nuclear chromosome segregation	biological_process	3 (1214)	0.416396	bub1/ndc80/LOC104929371
GO:1901293	nucleoside phosphate biosynthetic process	biological_process	11 (1214)	0.420361	cad/ppat/LOC104933685/LOC104926081/pfas/nadk/paics/atp5mf/umps/LOC104928831/LOC104935058
GO:0002694	regulation of leukocyte activation	biological_process	2 (1214)	0.428068	gata3/LOC113744912
GO:0006476	protein deacetylation	biological_process	2 (1214)	0.428068	LOC104922422/LOC113747163
GO:0006606	protein import into nucleus	biological_process	2 (1214)	0.428068	kpnb1/nxt2
GO:0016529	sarcoplasmic reticulum	cellular_component	2 (1214)	0.428068	LOC104933210/LOC104931645
GO:0018208	peptidyl-proline modification	biological_process	2 (1214)	0.428068	LOC113745655/LOC104918663
GO:0033044	regulation of chromosome organization	biological_process	2 (1214)	0.428068	mcm2/bub1
GO:0034504	protein localization to nucleus	biological_process	2 (1214)	0.428068	kpnb1/nxt2
GO:0050865	regulation of cell activation	biological_process	2 (1214)	0.428068	gata3/LOC113744912
GO:0051170	import into nucleus	biological_process	2 (1214)	0.428068	kpnb1/nxt2
GO:0051648	vesicle localization	biological_process	2 (1214)	0.428068	LOC104925584/trappc2l
GO:0051650	establishment of vesicle localization	biological_process	2 (1214)	0.428068	LOC104925584/trappc2l
GO:1901342	regulation of vasculature development	biological_process	2 (1214)	0.428068	ptk2b/LOC104934561
GO:0007267	cell-cell signaling	biological_process	15 (1214)	0.430586	LOC104923918/LOC104935161/LOC104940226/c1qtnf12/ano1/LOC104938691/LOC104922546/LOC104928395/agrn/ihh/tgfb1i1/LOC104930151/sv2a/wnt5a/LOC104929261
GO:0000902	cell morphogenesis	biological_process	10 (1214)	0.430861	LOC104920504/LOC104929643/LOC104940290/LOC104931439/slitrk6/LOC104929510/LOC104918250/LOC104937926/LOC104919938/LOC104920036
GO:0004713	protein tyrosine kinase activity	molecular_function	9 (1214)	0.432385	ptk2b/LOC104937534/LOC104920504/abl2/LOC104923863/tnk1/LOC109140370/fgfr2/yes1
GO:0000904	cell morphogenesis involved in differentiation	biological_process	8 (1214)	0.433842	LOC104920504/LOC104929643/LOC104940290/LOC104931439/slitrk6/LOC104929510/LOC104919938/LOC104920036
GO:0001523	retinoid metabolic process	biological_process	1 (1214)	0.434083	LOC104922787
GO:0001609	G protein-coupled adenosine receptor activity	molecular_function	1 (1214)	0.434083	adora2a
GO:0001756	somitogenesis	biological_process	1 (1214)	0.434083	itgav
GO:0004602	glutathione peroxidase activity	molecular_function	1 (1214)	0.434083	gpx8
GO:0005000	vasopressin receptor activity	molecular_function	1 (1214)	0.434083	LOC104928361
GO:0005092	GDP-dissociation inhibitor activity	molecular_function	1 (1214)	0.434083	LOC104927066
GO:0005337	nucleoside transmembrane transporter activity	molecular_function	1 (1214)	0.434083	LOC104919668
GO:0005343	organic acid:sodium symporter activity	molecular_function	1 (1214)	0.434083	slc23a1
GO:0005523	tropomyosin binding	molecular_function	1 (1214)	0.434083	tmod4
GO:0007216	G protein-coupled glutamate receptor signaling pathway	biological_process	1 (1214)	0.434083	homer3
GO:0008093	cytoskeletal anchor activity	molecular_function	1 (1214)	0.434083	LOC104940300
GO:0008420	RNA polymerase II CTD heptapeptide repeat phosphatase activity	molecular_function	1 (1214)	0.434083	vill
GO:0008603	cAMP-dependent protein kinase regulator activity	molecular_function	1 (1214)	0.434083	LOC109136787
GO:0009396	folic acid-containing compound biosynthetic process	biological_process	1 (1214)	0.434083	LOC104929624
GO:0010038	response to metal ion	biological_process	1 (1214)	0.434083	LOC104925435
GO:0010563	negative regulation of phosphorus metabolic process	biological_process	1 (1214)	0.434083	LOC104921782
GO:0010960	magnesium ion homeostasis	biological_process	1 (1214)	0.434083	cnnm3
GO:0016101	diterpenoid metabolic process	biological_process	1 (1214)	0.434083	LOC104922787
GO:0016331	morphogenesis of embryonic epithelium	biological_process	1 (1214)	0.434083	smoc1
GO:0016500	protein-hormone receptor activity	molecular_function	1 (1214)	0.434083	LOC104937089
GO:0019209	kinase activator activity	molecular_function	1 (1214)	0.434083	mnat1
GO:0030217	T cell differentiation	biological_process	1 (1214)	0.434083	gata3
GO:0030295	protein kinase activator activity	molecular_function	1 (1214)	0.434083	mnat1
GO:0030368	interleukin-17 receptor activity	molecular_function	1 (1214)	0.434083	LOC113747756
GO:0031010	ISWI-type complex	cellular_component	1 (1214)	0.434083	LOC104940275
GO:0031076	embryonic camera-type eye development	biological_process	1 (1214)	0.434083	smoc1
GO:0031214	biomineral tissue development	biological_process	1 (1214)	0.434083	ptk2b
GO:0031396	regulation of protein ubiquitination	biological_process	1 (1214)	0.434083	klhl40
GO:0031543	peptidyl-proline dioxygenase activity	molecular_function	1 (1214)	0.434083	p4ha3
GO:0033293	monocarboxylic acid binding	molecular_function	1 (1214)	0.434083	LOC104922787
GO:0035195	miRNA-mediated gene silencing	biological_process	1 (1214)	0.434083	LOC104929813
GO:0035278	miRNA-mediated gene silencing by inhibition of translation	biological_process	1 (1214)	0.434083	LOC104929813
GO:0043197	dendritic spine	cellular_component	1 (1214)	0.434083	nos1
GO:0044309	neuron spine	cellular_component	1 (1214)	0.434083	nos1
GO:0045028	G protein-coupled purinergic nucleotide receptor activity	molecular_function	1 (1214)	0.434083	p2ry2
GO:0045936	negative regulation of phosphate metabolic process	biological_process	1 (1214)	0.434083	LOC104921782
GO:0046654	tetrahydrofolate biosynthetic process	biological_process	1 (1214)	0.434083	LOC104929624
GO:0048038	quinone binding	molecular_function	1 (1214)	0.434083	LOC104935549
GO:0050727	regulation of inflammatory response	biological_process	1 (1214)	0.434083	tlr3
GO:0051495	positive regulation of cytoskeleton organization	biological_process	1 (1214)	0.434083	synpo
GO:0051694	pointed-end actin filament capping	biological_process	1 (1214)	0.434083	tmod4
GO:0051920	peroxiredoxin activity	molecular_function	1 (1214)	0.434083	LOC104926322
GO:0051932	synaptic transmission, GABAergic	biological_process	1 (1214)	0.434083	LOC104930151
GO:0051959	dynein light intermediate chain binding	molecular_function	1 (1214)	0.434083	LOC104926703
GO:0060326	cell chemotaxis	biological_process	1 (1214)	0.434083	ptk2b
GO:0099003	vesicle-mediated transport in synapse	biological_process	1 (1214)	0.434083	LOC104922546
GO:0099054	presynapse assembly	biological_process	1 (1214)	0.434083	slitrk6
GO:0099172	presynapse organization	biological_process	1 (1214)	0.434083	slitrk6
GO:0099504	synaptic vesicle cycle	biological_process	1 (1214)	0.434083	LOC104922546
GO:0110020	regulation of actomyosin structure organization	biological_process	1 (1214)	0.434083	myoc
GO:1902105	regulation of leukocyte differentiation	biological_process	1 (1214)	0.434083	gata3
GO:1902905	positive regulation of supramolecular fiber organization	biological_process	1 (1214)	0.434083	synpo
GO:2001257	regulation of cation channel activity	biological_process	1 (1214)	0.434083	rrad
GO:0001525	angiogenesis	biological_process	5 (1214)	0.437003	ptk2b/srpx2/itgav/angptl1/LOC104934561
GO:0005996	monosaccharide metabolic process	biological_process	5 (1214)	0.437003	hk3/LOC104937035/pck2/LOC104931882/LOC109141333
GO:0016462	pyrophosphatase activity	molecular_function	37 (1214)	0.440423	LOC109141109/LOC104926670/LOC104922250/atp8b1/rrad/tubb/LOC104939722/LOC104932164/atp8b4/LOC104934074/LOC104924446/mcm4/rheb/LOC104926516/LOC104935444/agap2/LOC104931324/LOC104934817/LOC104924414/enpp4/trip13/tor4a/LOC104924694/LOC104931645/LOC104921060/LOC104926835/mcm5/rab3d/arl14/LOC104919521/LOC104938400/LOC109142035/rasl12/rhov/dna2/LOC104919101/rab3b
GO:0006996	organelle organization	biological_process	51 (1214)	0.441717	LOC104935341/ptk2b/LOC104927173/LOC104940300/LOC104939059/LOC104935289/LOC104927066/LOC104928354/cav3/LOC104921735/LOC104939722/mcm2/LOC104936022/myoc/LOC104926785/tmod4/gsn/vill/mtss1/LOC104920525/LOC104934817/LOC104936098/LOC104918841/LOC104918318/LOC104929510/LOC104937456/dmpk/twf1/LOC104925809/LOC104931056/tpx2/bub1/LOC104924882/LOC104925534/LOC104925615/LOC104935653/LOC104939608/LOC104932124…
GO:0038023	signaling receptor activity	molecular_function	61 (1214)	0.444389	LOC104937653/LOC104937534/LOC104937732/npbwr2/LOC104939911/LOC104919730/LOC109141859/LOC104920504/LOC104925781/p2rx1/LOC104918886/ptafr/LOC104920497/LOC104918075/LOC104928877/LOC113747756/chrna7/LOC104931162/col4a5/s1pr1/p2rx5/LOC104922602/LOC104921949/LOC104920158/LOC104918246/LOC104939944/nr4a3/igf2r/p2rx7/LOC104932191/LOC104922155/LOC104920271/LOC104931814/LOC104918305/LOC104937283/LOC10491974…
GO:0060089	molecular transducer activity	molecular_function	61 (1214)	0.444389	LOC104937653/LOC104937534/LOC104937732/npbwr2/LOC104939911/LOC104919730/LOC109141859/LOC104920504/LOC104925781/p2rx1/LOC104918886/ptafr/LOC104920497/LOC104918075/LOC104928877/LOC113747756/chrna7/LOC104931162/col4a5/s1pr1/p2rx5/LOC104922602/LOC104921949/LOC104920158/LOC104918246/LOC104939944/nr4a3/igf2r/p2rx7/LOC104932191/LOC104922155/LOC104920271/LOC104931814/LOC104918305/LOC104937283/LOC10491974…
GO:0048812	neuron projection morphogenesis	biological_process	8 (1214)	0.44443	LOC104920504/LOC104929643/LOC104940290/LOC104931439/slitrk6/LOC104929510/LOC104919938/LOC104920036
GO:0048858	cell projection morphogenesis	biological_process	8 (1214)	0.44443	LOC104920504/LOC104929643/LOC104940290/LOC104931439/slitrk6/LOC104929510/LOC104919938/LOC104920036
GO:0120039	plasma membrane bounded cell projection morphogenesis	biological_process	8 (1214)	0.44443	LOC104920504/LOC104929643/LOC104940290/LOC104931439/slitrk6/LOC104929510/LOC104919938/LOC104920036
GO:0044281	small molecule metabolic process	biological_process	49 (1214)	0.44522	LOC104924331/cad/gatm/LOC104924492/hk3/LOC104937035/ca6/LOC104918286/pck2/ppat/phgdh/LOC104933685/LOC104926081/hmgcr/LOC104936356/LOC104931882/tm7sf2/ass1/LOC104932108/LOC109141333/adpgk/LOC104929624/LOC104925534/LOC104934377/LOC104917907/LOC104933183/urad/psat1/LOC109136707/asns/pfas/nadk/paics/abcd2/LOC104935228/gda/atp5mf/gstz1/eno1/LOC104922787/LOC104935549/umps/LOC104928831/mdh1b/LOC10493013…
GO:0019842	vitamin binding	molecular_function	7 (1214)	0.446557	pygl/rbp4/LOC104932108/alas2/phykpl/p4ha3/sgpl1
GO:0006629	lipid metabolic process	biological_process	37 (1214)	0.450002	LOC104926962/LOC104926982/LOC104924331/LOC104926670/lss/LOC109137393/smpdl3a/LOC104931767/LOC109137379/sqle/LOC104933685/LOC104926081/dgkk/hmgcr/LOC104927956/plcd3/tm7sf2/LOC104934817/LOC104920829/LOC104920977/ebp/scap/LOC104925534/dpep1/LOC104937283/plcb3/LOC104930151/LOC104929509/abcd2/LOC104935228/gdpd2/plcb2/LOC104922787/LOC104918595/pltp/hacd1/lcat
GO:0001505	regulation of neurotransmitter levels	biological_process	2 (1214)	0.451955	LOC104922546/LOC104919156
GO:0006879	intracellular iron ion homeostasis	biological_process	2 (1214)	0.451955	LOC104926498/LOC113747071
GO:0016878	acid-thiol ligase activity	molecular_function	2 (1214)	0.451955	LOC104931160/LOC104933685
GO:0030131	clathrin adaptor complex	cellular_component	2 (1214)	0.451955	ap1m2/LOC104940092
GO:0035384	thioester biosynthetic process	biological_process	2 (1214)	0.451955	LOC104933685/LOC104926081
GO:0035601	protein deacylation	biological_process	2 (1214)	0.451955	LOC104922422/LOC113747163
GO:0042558	pteridine-containing compound metabolic process	biological_process	2 (1214)	0.451955	LOC104929624/mthfd1l
GO:0045859	regulation of protein kinase activity	biological_process	2 (1214)	0.451955	LOC104932506/tpx2
GO:0071616	acyl-CoA biosynthetic process	biological_process	2 (1214)	0.451955	LOC104933685/LOC104926081
GO:0098732	macromolecule deacylation	biological_process	2 (1214)	0.451955	LOC104922422/LOC113747163
GO:1903522	regulation of blood circulation	biological_process	2 (1214)	0.451955	LOC104938637/LOC104937524
GO:0016835	carbon-oxygen lyase activity	molecular_function	4 (1214)	0.452478	LOC104931498/ca6/eno1/LOC104928771
GO:0022603	regulation of anatomical structure morphogenesis	biological_process	4 (1214)	0.452478	ptk2b/LOC104918250/LOC104937926/LOC104934561
GO:0099503	secretory vesicle	cellular_component	4 (1214)	0.452478	clu/sytl2/LOC104928637/LOC104929261
GO:0005342	organic acid transmembrane transporter activity	molecular_function	3 (1214)	0.453501	LOC104938891/LOC109138660/slc23a1
GO:0042325	regulation of phosphorylation	biological_process	3 (1214)	0.453501	LOC104932506/tpx2/ppp1r14b
GO:0032990	cell part morphogenesis	biological_process	8 (1214)	0.454989	LOC104920504/LOC104929643/LOC104940290/LOC104931439/slitrk6/LOC104929510/LOC104919938/LOC104920036
GO:0007411	axon guidance	biological_process	6 (1214)	0.460996	LOC104920504/LOC104929643/LOC104940290/LOC104931439/LOC104919938/LOC104920036
GO:0016616	oxidoreductase activity, acting on the CH-OH group of donors, NAD or NADP as acceptor	molecular_function	6 (1214)	0.460996	LOC104924492/phgdh/hmgcr/LOC104917907/sord/mdh1b
GO:0019001	guanyl nucleotide binding	molecular_function	35 (1214)	0.463952	LOC109141919/LOC109140713/LOC104940150/LOC109141109/LOC104926670/LOC109138520/rrad/tubb/LOC104932164/pck2/LOC104919932/LOC109140466/LOC104934074/LOC104924446/LOC109138191/LOC104937218/rheb/LOC104933718/LOC104940175/agap2/LOC104931324/LOC104936098/LOC104924414/LOC104926835/rab3d/arl14/LOC113744027/LOC104938400/LOC109142035/LOC104928266/rasl12/rhov/LOC104926685/LOC104919101/rab3b
GO:0098800	inner mitochondrial membrane protein complex	cellular_component	5 (1214)	0.464318	LOC109141004/LOC104936024/ndufs4/LOC104934486/LOC104929232
GO:0017111	ribonucleoside triphosphate phosphatase activity	molecular_function	34 (1214)	0.466215	LOC109141109/LOC104926670/LOC104922250/atp8b1/rrad/tubb/LOC104939722/LOC104932164/atp8b4/LOC104934074/LOC104924446/mcm4/rheb/LOC104926516/agap2/LOC104931324/LOC104924414/trip13/tor4a/LOC104924694/LOC104931645/LOC104921060/LOC104926835/mcm5/rab3d/arl14/LOC104919521/LOC104938400/LOC109142035/rasl12/rhov/dna2/LOC104919101/rab3b
GO:0016818	hydrolase activity, acting on acid anhydrides, in phosphorus-containing anhydrides	molecular_function	37 (1214)	0.46917	LOC109141109/LOC104926670/LOC104922250/atp8b1/rrad/tubb/LOC104939722/LOC104932164/atp8b4/LOC104934074/LOC104924446/mcm4/rheb/LOC104926516/LOC104935444/agap2/LOC104931324/LOC104934817/LOC104924414/enpp4/trip13/tor4a/LOC104924694/LOC104931645/LOC104921060/LOC104926835/mcm5/rab3d/arl14/LOC104919521/LOC104938400/LOC109142035/rasl12/rhov/dna2/LOC104919101/rab3b
GO:0006090	pyruvate metabolic process	biological_process	3 (1214)	0.471685	hk3/adpgk/eno1
GO:0002011	morphogenesis of an epithelial sheet	biological_process	1 (1214)	0.472966	grhl1
GO:0005247	voltage-gated chloride channel activity	molecular_function	1 (1214)	0.472966	LOC104929031
GO:0006613	cotranslational protein targeting to membrane	biological_process	1 (1214)	0.472966	srp14
GO:0006614	SRP-dependent cotranslational protein targeting to membrane	biological_process	1 (1214)	0.472966	srp14
GO:0006782	protoporphyrinogen IX biosynthetic process	biological_process	1 (1214)	0.472966	alas2
GO:0006900	vesicle budding from membrane	biological_process	1 (1214)	0.472966	trappc2l
GO:0007052	mitotic spindle organization	biological_process	1 (1214)	0.472966	tpx2
GO:0007215	glutamate receptor signaling pathway	biological_process	1 (1214)	0.472966	homer3
GO:0008131	primary amine oxidase activity	molecular_function	1 (1214)	0.472966	il4i1
GO:0008252	nucleotidase activity	molecular_function	1 (1214)	0.472966	LOC104934377
GO:0008253	5'-nucleotidase activity	molecular_function	1 (1214)	0.472966	LOC104934377
GO:0015095	magnesium ion transmembrane transporter activity	molecular_function	1 (1214)	0.472966	nipa2
GO:0015179	L-amino acid transmembrane transporter activity	molecular_function	1 (1214)	0.472966	LOC104938891
GO:0015936	coenzyme A metabolic process	biological_process	1 (1214)	0.472966	hmgcr
GO:0016805	dipeptidase activity	molecular_function	1 (1214)	0.472966	dpep1
GO:0016842	amidine-lyase activity	molecular_function	1 (1214)	0.472966	ggct
GO:0016881	acid-amino acid ligase activity	molecular_function	1 (1214)	0.472966	paics
GO:0022406	membrane docking	biological_process	1 (1214)	0.472966	LOC104938730
GO:0022407	regulation of cell-cell adhesion	biological_process	1 (1214)	0.472966	gata3
GO:0022898	regulation of transmembrane transporter activity	biological_process	1 (1214)	0.472966	rrad
GO:0030098	lymphocyte differentiation	biological_process	1 (1214)	0.472966	gata3
GO:0030168	platelet activation	biological_process	1 (1214)	0.472966	LOC104926218
GO:0030247	polysaccharide binding	molecular_function	1 (1214)	0.472966	LOC104921854
GO:0030335	positive regulation of cell migration	biological_process	1 (1214)	0.472966	myoc
GO:0031365	N-terminal protein amino acid modification	biological_process	1 (1214)	0.472966	LOC104927958
GO:0032400	melanosome localization	biological_process	1 (1214)	0.472966	LOC104925584
GO:0032401	establishment of melanosome localization	biological_process	1 (1214)	0.472966	LOC104925584
GO:0032409	regulation of transporter activity	biological_process	1 (1214)	0.472966	rrad
GO:0032412	regulation of monoatomic ion transmembrane transporter activity	biological_process	1 (1214)	0.472966	rrad
GO:0032456	endocytic recycling	biological_process	1 (1214)	0.472966	LOC104936098
GO:0032588	trans-Golgi network membrane	cellular_component	1 (1214)	0.472966	LOC104938113
GO:0032958	inositol phosphate biosynthetic process	biological_process	1 (1214)	0.472966	LOC104925534
GO:0034308	primary alcohol metabolic process	biological_process	1 (1214)	0.472966	LOC104917907
GO:0035282	segmentation	biological_process	1 (1214)	0.472966	itgav
GO:0042074	cell migration involved in gastrulation	biological_process	1 (1214)	0.472966	itgav
GO:0042461	photoreceptor cell development	biological_process	1 (1214)	0.472966	LOC104934197
GO:0043030	regulation of macrophage activation	biological_process	1 (1214)	0.472966	LOC113744912
GO:0043031	negative regulation of macrophage activation	biological_process	1 (1214)	0.472966	LOC113744912
GO:0045296	cadherin binding	molecular_function	1 (1214)	0.472966	LOC104922277
GO:0046189	phenol-containing compound biosynthetic process	biological_process	1 (1214)	0.472966	dct
GO:0046501	protoporphyrinogen IX metabolic process	biological_process	1 (1214)	0.472966	alas2
GO:0051875	pigment granule localization	biological_process	1 (1214)	0.472966	LOC104925584
GO:0051905	establishment of pigment granule localization	biological_process	1 (1214)	0.472966	LOC104925584
GO:0070121	Kupffer's vesicle development	biological_process	1 (1214)	0.472966	itgav
GO:0071466	cellular response to xenobiotic stimulus	biological_process	1 (1214)	0.472966	LOC104927404
GO:0090114	COPII-coated vesicle budding	biological_process	1 (1214)	0.472966	trappc2l
GO:0140056	organelle localization by membrane tethering	biological_process	1 (1214)	0.472966	LOC104938730
GO:0140994	RNA polymerase II CTD heptapeptide repeat modifying activity	molecular_function	1 (1214)	0.472966	vill
GO:1903131	mononuclear cell differentiation	biological_process	1 (1214)	0.472966	gata3
GO:1903320	regulation of protein modification by small protein conjugation or removal	biological_process	1 (1214)	0.472966	klhl40
GO:1903706	regulation of hemopoiesis	biological_process	1 (1214)	0.472966	gata3
GO:1904062	regulation of monoatomic cation transmembrane transport	biological_process	1 (1214)	0.472966	rrad
GO:2000147	positive regulation of cell motility	biological_process	1 (1214)	0.472966	myoc
GO:0097485	neuron projection guidance	biological_process	6 (1214)	0.473248	LOC104920504/LOC104929643/LOC104940290/LOC104931439/LOC104919938/LOC104920036
GO:0040011	locomotion	biological_process	11 (1214)	0.47382	ptk2b/LOC104920504/LOC104929643/ptafr/myoc/LOC104940290/LOC104931439/LOC104932191/LOC104919938/ccr6/LOC104920036
GO:0016817	hydrolase activity, acting on acid anhydrides	molecular_function	37 (1214)	0.473959	LOC109141109/LOC104926670/LOC104922250/atp8b1/rrad/tubb/LOC104939722/LOC104932164/atp8b4/LOC104934074/LOC104924446/mcm4/rheb/LOC104926516/LOC104935444/agap2/LOC104931324/LOC104934817/LOC104924414/enpp4/trip13/tor4a/LOC104924694/LOC104931645/LOC104921060/LOC104926835/mcm5/rab3d/arl14/LOC104919521/LOC104938400/LOC109142035/rasl12/rhov/dna2/LOC104919101/rab3b
GO:0005484	SNAP receptor activity	molecular_function	2 (1214)	0.475261	stx18/gosr2
GO:0016278	lysine N-methyltransferase activity	molecular_function	2 (1214)	0.475261	LOC104922964/ezh2
GO:0016279	protein-lysine N-methyltransferase activity	molecular_function	2 (1214)	0.475261	LOC104922964/ezh2
GO:0043484	regulation of RNA splicing	biological_process	2 (1214)	0.475261	LOC104918886/LOC104930501
GO:0055074	calcium ion homeostasis	biological_process	2 (1214)	0.475261	LOC104924361/LOC104937524
GO:0072329	monocarboxylic acid catabolic process	biological_process	2 (1214)	0.475261	abcd2/LOC104922787
GO:0140358	P-type transmembrane transporter activity	molecular_function	2 (1214)	0.475261	LOC104922250/LOC104931645
GO:0048514	blood vessel morphogenesis	biological_process	5 (1214)	0.477827	ptk2b/srpx2/itgav/angptl1/LOC104934561
GO:0140352	export from cell	biological_process	7 (1214)	0.480419	LOC104935161/ano1/LOC104922546/sytl2/LOC104938113/LOC104937724/LOC104928395
GO:0004888	transmembrane signaling receptor activity	molecular_function	53 (1214)	0.482492	LOC104937653/LOC104937534/LOC104937732/npbwr2/LOC104939911/LOC104919730/LOC104920504/LOC104925781/p2rx1/LOC104918886/ptafr/LOC104920497/LOC104918075/LOC104928877/LOC113747756/chrna7/col4a5/s1pr1/p2rx5/LOC104922602/LOC104921949/LOC104920158/LOC104918246/LOC104939944/p2rx7/LOC104932191/LOC104922155/LOC104920271/LOC104918305/LOC104937283/LOC104919742/LOC104932866/LOC104935379/LOC104919938/LOC1049283…
GO:0000775	chromosome, centromeric region	cellular_component	4 (1214)	0.483142	LOC104922636/LOC104920525/bub1/ndc80
GO:0009792	embryo development ending in birth or egg hatching	biological_process	4 (1214)	0.483142	tfap2a/itgav/LOC104929510/tfap2c
GO:0019220	regulation of phosphate metabolic process	biological_process	4 (1214)	0.483142	LOC104932506/LOC104921782/tpx2/ppp1r14b
GO:0043009	chordate embryonic development	biological_process	4 (1214)	0.483142	tfap2a/itgav/LOC104929510/tfap2c
GO:0048568	embryonic organ development	biological_process	4 (1214)	0.483142	cav3/tfap2a/smoc1/tfap2c
GO:0051174	regulation of phosphorus metabolic process	biological_process	4 (1214)	0.483142	LOC104932506/LOC104921782/tpx2/ppp1r14b
GO:0015079	potassium ion transmembrane transporter activity	molecular_function	10 (1214)	0.486921	LOC104922250/kcnj1/tmem38a/kcnk5/LOC104926336/LOC104918968/LOC104940655/kcnj11/slc12a6/LOC104926405
GO:0065003	protein-containing complex assembly	biological_process	24 (1214)	0.486955	ptk2b/tp63/LOC104927173/LOC104939059/LOC104935289/LOC104923908/LOC104923907/tp73/LOC104921735/cacnb1/tmod4/gsn/vill/LOC104920525/LOC104918841/LOC109141333/twf1/LOC104925809/LOC104919275/LOC104940655/LOC104918890/LOC104926066/cyfip2/trappc2l
GO:0016829	lyase activity	molecular_function	12 (1214)	0.48717	LOC104931498/ca6/pck2/ggct/LOC104932108/urad/paics/phykpl/eno1/LOC104928771/umps/sgpl1
GO:0000280	nuclear division	biological_process	3 (1214)	0.489588	bub1/ndc80/LOC104938741
GO:0016209	antioxidant activity	molecular_function	3 (1214)	0.489588	gpx8/LOC104926322/LOC104920313
GO:0048562	embryonic organ morphogenesis	biological_process	3 (1214)	0.489588	tfap2a/smoc1/tfap2c
GO:0051668	localization within membrane	biological_process	3 (1214)	0.489588	LOC104936098/agrn/srp14
GO:0140662	ATP-dependent protein folding chaperone	molecular_function	3 (1214)	0.489588	LOC104938643/LOC104924694/LOC104928941
GO:0050793	regulation of developmental process	biological_process	9 (1214)	0.491596	ptk2b/ucma/gata3/LOC104938691/LOC104918250/runx3/LOC104937562/LOC104937926/LOC104934561
GO:0009259	ribonucleotide metabolic process	biological_process	10 (1214)	0.496156	cad/ppat/LOC104933685/LOC104926081/hmgcr/pfas/paics/atp5mf/umps/LOC104928831
GO:0000819	sister chromatid segregation	biological_process	2 (1214)	0.497954	bub1/ndc80
GO:0001637	G protein-coupled chemoattractant receptor activity	molecular_function	2 (1214)	0.497954	LOC104932191/ccr6
GO:0004950	chemokine receptor activity	molecular_function	2 (1214)	0.497954	LOC104932191/ccr6
GO:0007416	synapse assembly	biological_process	2 (1214)	0.497954	nectin1/slitrk6
GO:0015294	solute:monoatomic cation symporter activity	molecular_function	2 (1214)	0.497954	slc12a6/slc23a1
GO:0016620	oxidoreductase activity, acting on the aldehyde or oxo group of donors, NAD or NADP as acceptor	molecular_function	2 (1214)	0.497954	aldh6a1/LOC104936356
GO:0032886	regulation of microtubule-based process	biological_process	2 (1214)	0.497954	tpx2/LOC104924882
GO:0043549	regulation of kinase activity	biological_process	2 (1214)	0.497954	LOC104932506/tpx2
GO:0009894	regulation of catabolic process	biological_process	4 (1214)	0.498217	LOC104939156/LOC104926212/dcn/ppp1r3b
GO:0042626	ATPase-coupled transmembrane transporter activity	molecular_function	7 (1214)	0.502678	LOC104922250/abca12/ccnf/LOC104931645/abcd2/LOC113747475/LOC104920989
GO:0015297	antiporter activity	molecular_function	5 (1214)	0.504487	LOC104926049/LOC109138660/LOC104929775/LOC104937524/LOC104927922
GO:0050660	flavin adenine dinucleotide binding	molecular_function	5 (1214)	0.504487	LOC104923864/sqle/nos1/aox1/svopl
GO:0070469	respirasome	cellular_component	5 (1214)	0.504487	LOC109141004/ndufs4/LOC104934486/LOC104929232/LOC113744918
GO:0099536	synaptic signaling	biological_process	5 (1214)	0.504487	LOC104922546/agrn/LOC104930151/sv2a/LOC104929261
GO:0019693	ribose phosphate metabolic process	biological_process	10 (1214)	0.505348	cad/ppat/LOC104933685/LOC104926081/hmgcr/pfas/paics/atp5mf/umps/LOC104928831
GO:0003690	double-stranded DNA binding	molecular_function	8 (1214)	0.507108	tp63/tp73/irf6/runx3/mcm5/e2f3/LOC104938216/msh5
GO:0016765	transferase activity, transferring alkyl or aryl (other than methyl) groups	molecular_function	3 (1214)	0.507188	LOC113745081/tsr3/pggt1b
GO:0044183	protein folding chaperone	molecular_function	3 (1214)	0.507188	LOC104938643/LOC104924694/LOC104928941
GO:0051539	4 iron, 4 sulfur cluster binding	molecular_function	3 (1214)	0.507188	pole/LOC113744918/dna2
GO:0000381	regulation of alternative mRNA splicing, via spliceosome	biological_process	1 (1214)	0.50918	LOC104930501
GO:0001819	positive regulation of cytokine production	biological_process	1 (1214)	0.50918	tlr3
GO:0004571	mannosyl-oligosaccharide 1,2-alpha-mannosidase activity	molecular_function	1 (1214)	0.50918	LOC104923806
GO:0004703	G protein-coupled receptor kinase activity	molecular_function	1 (1214)	0.50918	grk6
GO:0006023	aminoglycan biosynthetic process	biological_process	1 (1214)	0.50918	glce
GO:0006024	glycosaminoglycan biosynthetic process	biological_process	1 (1214)	0.50918	glce
GO:0006729	tetrahydrobiopterin biosynthetic process	biological_process	1 (1214)	0.50918	LOC104929624
GO:0006826	iron ion transport	biological_process	1 (1214)	0.50918	LOC113747071
GO:0006903	vesicle targeting	biological_process	1 (1214)	0.50918	trappc2l
GO:0007281	germ cell development	biological_process	1 (1214)	0.50918	trip13
GO:0009410	response to xenobiotic stimulus	biological_process	1 (1214)	0.50918	LOC104927404
GO:0009953	dorsal/ventral pattern formation	biological_process	1 (1214)	0.50918	LOC104938691
GO:0010001	glial cell differentiation	biological_process	1 (1214)	0.50918	nrg1
GO:0010562	positive regulation of phosphorus metabolic process	biological_process	1 (1214)	0.50918	tpx2
GO:0015012	heparan sulfate proteoglycan biosynthetic process	biological_process	1 (1214)	0.50918	glce
GO:0015850	organic hydroxy compound transport	biological_process	1 (1214)	0.50918	LOC104928395
GO:0015924	mannosyl-oligosaccharide mannosidase activity	molecular_function	1 (1214)	0.50918	LOC104923806
GO:0016670	oxidoreductase activity, acting on a sulfur group of donors, oxygen as acceptor	molecular_function	1 (1214)	0.50918	selenbp1
GO:0022412	cellular process involved in reproduction in multicellular organism	biological_process	1 (1214)	0.50918	trip13
GO:0030008	TRAPP complex	cellular_component	1 (1214)	0.50918	trappc2l
GO:0030137	COPI-coated vesicle	cellular_component	1 (1214)	0.50918	LOC104927736
GO:0030663	COPI-coated vesicle membrane	cellular_component	1 (1214)	0.50918	LOC104927736
GO:0031110	regulation of microtubule polymerization or depolymerization	biological_process	1 (1214)	0.50918	LOC104924882
GO:0032309	icosanoid secretion	biological_process	1 (1214)	0.50918	LOC109137393
GO:0034508	centromere complex assembly	biological_process	1 (1214)	0.50918	LOC104920525
GO:0036297	interstrand cross-link repair	biological_process	1 (1214)	0.50918	faap24
GO:0040017	positive regulation of locomotion	biological_process	1 (1214)	0.50918	myoc
GO:0042063	gliogenesis	biological_process	1 (1214)	0.50918	nrg1
GO:0042116	macrophage activation	biological_process	1 (1214)	0.50918	LOC113744912
GO:0044089	positive regulation of cellular component biogenesis	biological_process	1 (1214)	0.50918	synpo
GO:0045505	dynein intermediate chain binding	molecular_function	1 (1214)	0.50918	LOC104926703
GO:0045937	positive regulation of phosphate metabolic process	biological_process	1 (1214)	0.50918	tpx2
GO:0046146	tetrahydrobiopterin metabolic process	biological_process	1 (1214)	0.50918	LOC104929624
GO:0048024	regulation of mRNA splicing, via spliceosome	biological_process	1 (1214)	0.50918	LOC104930501
GO:0048565	digestive tract development	biological_process	1 (1214)	0.50918	LOC104934069
GO:0048793	pronephros development	biological_process	1 (1214)	0.50918	tfap2a
GO:0050291	sphingosine N-acyltransferase activity	molecular_function	1 (1214)	0.50918	LOC104920977
GO:0050482	arachidonic acid secretion	biological_process	1 (1214)	0.50918	LOC109137393
GO:0060560	developmental growth involved in morphogenesis	biological_process	1 (1214)	0.50918	itgav
GO:0061617	MICOS complex	cellular_component	1 (1214)	0.50918	LOC104936024
GO:0071715	icosanoid transport	biological_process	1 (1214)	0.50918	LOC109137393
GO:0140102	catalytic activity, acting on a rRNA	molecular_function	1 (1214)	0.50918	tsr3
GO:1903963	arachidonate transport	biological_process	1 (1214)	0.50918	LOC109137393
GO:0015108	chloride transmembrane transporter activity	molecular_function	5 (1214)	0.517615	LOC104929031/clic4/LOC104922155/LOC109138660/slc12a6
GO:0015631	tubulin binding	molecular_function	11 (1214)	0.517668	LOC104927066/cenpe/kif9/LOC104936400/LOC104936667/LOC104932124/LOC104938741/LOC104926424/kif21a/LOC104920354/gas2
GO:0001667	ameboidal-type cell migration	biological_process	2 (1214)	0.520007	nrg1/itgav
GO:0007051	spindle organization	biological_process	2 (1214)	0.520007	LOC104927066/tpx2
GO:0008483	transaminase activity	molecular_function	2 (1214)	0.520007	psat1/phykpl
GO:0009725	response to hormone	biological_process	2 (1214)	0.520007	LOC104918841/pid1
GO:0016769	transferase activity, transferring nitrogenous groups	molecular_function	2 (1214)	0.520007	psat1/phykpl
GO:0032870	cellular response to hormone stimulus	biological_process	2 (1214)	0.520007	LOC104918841/pid1
GO:0042440	pigment metabolic process	biological_process	2 (1214)	0.520007	dct/alas2
GO:0043005	neuron projection	cellular_component	6 (1214)	0.521362	LOC104927066/LOC104924012/nos1/mark2/LOC104931677/LOC104926424
GO:0001727	lipid kinase activity	molecular_function	3 (1214)	0.524465	dgkk/LOC104922895/LOC104925615
GO:0001775	cell activation	biological_process	3 (1214)	0.524465	LOC104926218/gata3/LOC113744912
GO:0003018	vascular process in circulatory system	biological_process	3 (1214)	0.524465	LOC104938637/LOC104932866/p2ry2
GO:0019887	protein kinase regulator activity	molecular_function	3 (1214)	0.524465	camk2n2/LOC109136787/mnat1
GO:0035150	regulation of tube size	biological_process	3 (1214)	0.524465	LOC104938637/LOC104932866/p2ry2
GO:0035296	regulation of tube diameter	biological_process	3 (1214)	0.524465	LOC104938637/LOC104932866/p2ry2
GO:0097746	blood vessel diameter maintenance	biological_process	3 (1214)	0.524465	LOC104938637/LOC104932866/p2ry2
GO:0005044	scavenger receptor activity	molecular_function	4 (1214)	0.527774	LOC104921854/loxl4/lgals3bp/LOC104918009
GO:0004864	protein phosphatase inhibitor activity	molecular_function	2 (1214)	0.541402	LOC104927731/ppp1r14b
GO:0005976	polysaccharide metabolic process	biological_process	2 (1214)	0.541402	pygl/ppp1r3b
GO:0005977	glycogen metabolic process	biological_process	2 (1214)	0.541402	pygl/ppp1r3b
GO:0006112	energy reserve metabolic process	biological_process	2 (1214)	0.541402	pygl/ppp1r3b
GO:0006986	response to unfolded protein	biological_process	2 (1214)	0.541402	ern1/LOC104938216
GO:0019212	phosphatase inhibitor activity	molecular_function	2 (1214)	0.541402	LOC104927731/ppp1r14b
GO:0044042	glucan metabolic process	biological_process	2 (1214)	0.541402	pygl/ppp1r3b
GO:0000981	DNA-binding transcription factor activity, RNA polymerase II-specific	molecular_function	18 (1214)	0.54141	LOC109141859/LOC104926837/gata3/LOC104933056/hoxc11/six4/tfap2a/nr4a3/LOC104931814/LOC104938478/evx2/dlx3/LOC104926850/LOC104923247/gcm2/LOC104930793/nkx2-3/LOC113746158
GO:0005875	microtubule associated complex	cellular_component	4 (1214)	0.54223	dctn3/LOC104926703/LOC104923984/LOC104938287
GO:0042157	lipoprotein metabolic process	biological_process	4 (1214)	0.54223	LOC104927958/LOC109140946/LOC104924121/LOC109138068
GO:0044272	sulfur compound biosynthetic process	biological_process	4 (1214)	0.54223	LOC104933685/LOC104926081/glce/LOC104930139
GO:0000038	very long-chain fatty acid metabolic process	biological_process	1 (1214)	0.542907	abcd2
GO:0000380	alternative mRNA splicing, via spliceosome	biological_process	1 (1214)	0.542907	LOC104930501
GO:0001216	DNA-binding transcription activator activity	molecular_function	1 (1214)	0.542907	gcm2
GO:0001228	DNA-binding transcription activator activity, RNA polymerase II-specific	molecular_function	1 (1214)	0.542907	gcm2
GO:0001755	neural crest cell migration	biological_process	1 (1214)	0.542907	nrg1
GO:0005388	P-type calcium transporter activity	molecular_function	1 (1214)	0.542907	LOC104931645
GO:0005747	mitochondrial respiratory chain complex I	cellular_component	1 (1214)	0.542907	ndufs4
GO:0006298	mismatch repair	biological_process	1 (1214)	0.542907	msh5
GO:0006739	NADP metabolic process	biological_process	1 (1214)	0.542907	nadk
GO:0008277	regulation of G protein-coupled receptor signaling pathway	biological_process	1 (1214)	0.542907	LOC104935954
GO:0010035	response to inorganic substance	biological_process	1 (1214)	0.542907	LOC104925435
GO:0015370	solute:sodium symporter activity	molecular_function	1 (1214)	0.542907	slc23a1
GO:0015909	long-chain fatty acid transport	biological_process	1 (1214)	0.542907	LOC109137393
GO:0016605	PML body	cellular_component	1 (1214)	0.542907	rpa1
GO:0016742	hydroxymethyl-, formyl- and related transferase activity	molecular_function	1 (1214)	0.542907	LOC104936356
GO:0018958	phenol-containing compound metabolic process	biological_process	1 (1214)	0.542907	dct
GO:0019903	protein phosphatase binding	molecular_function	1 (1214)	0.542907	LOC104927731
GO:0030166	proteoglycan biosynthetic process	biological_process	1 (1214)	0.542907	glce
GO:0030983	mismatched DNA binding	molecular_function	1 (1214)	0.542907	msh5
GO:0031056	regulation of histone modification	biological_process	1 (1214)	0.542907	LOC104922422
GO:0032543	mitochondrial translation	biological_process	1 (1214)	0.542907	LOC109136707
GO:0035051	cardiocyte differentiation	biological_process	1 (1214)	0.542907	nrg1
GO:0035194	ncRNA-mediated post-transcriptional gene silencing	biological_process	1 (1214)	0.542907	LOC104929813
GO:0043086	negative regulation of catalytic activity	biological_process	1 (1214)	0.542907	mcm2
GO:0043647	inositol phosphate metabolic process	biological_process	1 (1214)	0.542907	LOC104925534
GO:0045047	protein targeting to ER	biological_process	1 (1214)	0.542907	srp14
GO:0045055	regulated exocytosis	biological_process	1 (1214)	0.542907	LOC104922546
GO:0050863	regulation of T cell activation	biological_process	1 (1214)	0.542907	gata3
GO:0072599	establishment of protein localization to endoplasmic reticulum	biological_process	1 (1214)	0.542907	srp14
GO:0090497	mesenchymal cell migration	biological_process	1 (1214)	0.542907	nrg1
GO:0097190	apoptotic signaling pathway	biological_process	1 (1214)	0.542907	mllt11
GO:0019752	carboxylic acid metabolic process	biological_process	23 (1214)	0.543896	cad/gatm/hk3/LOC104918286/phgdh/LOC104933685/LOC104926081/LOC104936356/ass1/LOC104932108/adpgk/psat1/LOC109136707/asns/pfas/abcd2/gstz1/eno1/LOC104922787/mdh1b/LOC104930139/hacd1/sgpl1
GO:0043436	oxoacid metabolic process	biological_process	23 (1214)	0.543896	cad/gatm/hk3/LOC104918286/phgdh/LOC104933685/LOC104926081/LOC104936356/ass1/LOC104932108/adpgk/psat1/LOC109136707/asns/pfas/abcd2/gstz1/eno1/LOC104922787/mdh1b/LOC104930139/hacd1/sgpl1
GO:0006082	organic acid metabolic process	biological_process	23 (1214)	0.549788	cad/gatm/hk3/LOC104918286/phgdh/LOC104933685/LOC104926081/LOC104936356/ass1/LOC104932108/adpgk/psat1/LOC109136707/asns/pfas/abcd2/gstz1/eno1/LOC104922787/mdh1b/LOC104930139/hacd1/sgpl1
GO:0043087	regulation of GTPase activity	biological_process	5 (1214)	0.556066	LOC104938535/LOC104925982/LOC104923828/LOC104937085/LOC104939592
GO:0015081	sodium ion transmembrane transporter activity	molecular_function	4 (1214)	0.556455	LOC104931902/LOC104929775/LOC104937524/slc23a1
GO:0005795	Golgi stack	cellular_component	3 (1214)	0.557988	chsy1/LOC104920841/LOC104918138
GO:0006119	oxidative phosphorylation	biological_process	3 (1214)	0.557988	LOC109141004/LOC104934486/LOC104929232
GO:0048029	monosaccharide binding	molecular_function	3 (1214)	0.557988	hk3/igf2r/p4ha3
GO:0006400	tRNA modification	biological_process	2 (1214)	0.562126	tyw5/elp6
GO:0016866	intramolecular transferase activity	molecular_function	2 (1214)	0.562126	lss/LOC104927428
GO:0035966	response to topologically incorrect protein	biological_process	2 (1214)	0.562126	ern1/LOC104938216
GO:0050661	NADP binding	molecular_function	2 (1214)	0.562126	hmgcr/nos1
GO:0015399	primary active transmembrane transporter activity	molecular_function	8 (1214)	0.567371	LOC104922250/abca12/LOC113744918/ccnf/LOC104931645/abcd2/LOC113747475/LOC104920989
GO:0072359	circulatory system development	biological_process	8 (1214)	0.567371	ptk2b/nrg1/srpx2/LOC104924996/itgav/angptl1/LOC104939608/LOC104934561
GO:0005488	binding	molecular_function	567 (1214)	0.568386	LOC104926962/LOC104935341/LOC104923918/LOC104935153/LOC104926982/LOC104927501/ptk2b/tp63/LOC104937078/scel/LOC109141919/LOC104934200/esrp1/LOC104927173/limd2/anxa3/matn2/LOC104931498/LOC109140713/LOC104918619/LOC104932506/LOC104920088/pygl/LOC104940150/LOC104937534/LOC109137323/LOC104939059/LOC104923864/LOC109141109/LOC104935289/LOC104924331/LOC104926670/LOC104921293/LOC104918683/LOC104918618/LOC…
GO:0016791	phosphatase activity	molecular_function	19 (1214)	0.568918	LOC104937444/LOC104940110/phospho1/LOC104935959/LOC104940290/LOC104935425/vill/dusp8/LOC104931439/LOC104920829/LOC104928627/LOC104931379/LOC104925809/LOC109138654/LOC104934377/LOC104928637/LOC104940092/dusp10/ppm1a
GO:0016706	2-oxoglutarate-dependent dioxygenase activity	molecular_function	3 (1214)	0.574205	tyw5/LOC113745777/p4ha3
GO:0000041	transition metal ion transport	biological_process	1 (1214)	0.574318	LOC113747071
GO:0002097	tRNA wobble base modification	biological_process	1 (1214)	0.574318	elp6
GO:0002098	tRNA wobble uridine modification	biological_process	1 (1214)	0.574318	elp6
GO:0004623	phospholipase A2 activity	molecular_function	1 (1214)	0.574318	LOC109137393
GO:0006029	proteoglycan metabolic process	biological_process	1 (1214)	0.574318	glce
GO:0006414	translational elongation	biological_process	1 (1214)	0.574318	LOC104918380
GO:0007091	metaphase/anaphase transition of mitotic cell cycle	biological_process	1 (1214)	0.574318	bub1
GO:0007093	mitotic cell cycle checkpoint signaling	biological_process	1 (1214)	0.574318	bub1
GO:0008271	secondary active sulfate transmembrane transporter activity	molecular_function	1 (1214)	0.574318	LOC109138660
GO:0009086	methionine biosynthetic process	biological_process	1 (1214)	0.574318	LOC104930139
GO:0009881	photoreceptor activity	molecular_function	1 (1214)	0.574318	LOC104920271
GO:0009898	cytoplasmic side of plasma membrane	cellular_component	1 (1214)	0.574318	ptk2b
GO:0015116	sulfate transmembrane transporter activity	molecular_function	1 (1214)	0.574318	LOC109138660
GO:0030071	regulation of mitotic metaphase/anaphase transition	biological_process	1 (1214)	0.574318	bub1
GO:0030291	protein serine/threonine kinase inhibitor activity	molecular_function	1 (1214)	0.574318	LOC109136787
GO:0031234	extrinsic component of cytoplasmic side of plasma membrane	cellular_component	1 (1214)	0.574318	ptk2b
GO:0031593	polyubiquitin modification-dependent protein binding	molecular_function	1 (1214)	0.574318	LOC113745151
GO:0032008	positive regulation of TOR signaling	biological_process	1 (1214)	0.574318	rheb
GO:0033045	regulation of sister chromatid segregation	biological_process	1 (1214)	0.574318	bub1
GO:0044784	metaphase/anaphase transition of cell cycle	biological_process	1 (1214)	0.574318	bub1
GO:0046530	photoreceptor cell differentiation	biological_process	1 (1214)	0.574318	LOC104934197
GO:0051249	regulation of lymphocyte activation	biological_process	1 (1214)	0.574318	gata3
GO:0051347	positive regulation of transferase activity	biological_process	1 (1214)	0.574318	tpx2
GO:0051983	regulation of chromosome segregation	biological_process	1 (1214)	0.574318	bub1
GO:0061053	somite development	biological_process	1 (1214)	0.574318	itgav
GO:0071900	regulation of protein serine/threonine kinase activity	biological_process	1 (1214)	0.574318	LOC104932506
GO:0098562	cytoplasmic side of membrane	cellular_component	1 (1214)	0.574318	ptk2b
GO:1901659	glycosyl compound biosynthetic process	biological_process	1 (1214)	0.574318	tyw5
GO:1902099	regulation of metaphase/anaphase transition of cell cycle	biological_process	1 (1214)	0.574318	bub1
GO:0016874	ligase activity	molecular_function	12 (1214)	0.577358	cad/LOC104918286/LOC104931160/LOC104933685/ass1/LOC109136707/asns/pfas/paics/LOC104934963/LOC104918663/mthfd1l
GO:0000139	Golgi membrane	cellular_component	14 (1214)	0.578302	cav3/LOC104938113/LOC104927736/scap/chst11/b3gnt2/ihh/LOC104936502/emp2/LOC104935360/LOC104920517/LOC104917878/LOC104930774/chst12
GO:0034703	cation channel complex	cellular_component	6 (1214)	0.578865	cacnb1/LOC104931902/scn2b/LOC104940655/cacna1s/LOC104923804
GO:0060090	molecular adaptor activity	molecular_function	5 (1214)	0.580836	LOC104940300/cav3/LOC104938730/stx18/gosr2
GO:0000978	RNA polymerase II cis-regulatory region sequence-specific DNA binding	molecular_function	2 (1214)	0.582168	e2f3/LOC104938216
GO:0019200	carbohydrate kinase activity	molecular_function	2 (1214)	0.582168	hk3/LOC109141333
GO:0019898	extrinsic component of membrane	cellular_component	2 (1214)	0.582168	ptk2b/LOC104922277
GO:0030118	clathrin coat	cellular_component	2 (1214)	0.582168	ap1m2/LOC104940092
GO:0030119	AP-type membrane coat adaptor complex	cellular_component	2 (1214)	0.582168	ap1m2/LOC104940092
GO:0033866	nucleoside bisphosphate biosynthetic process	biological_process	2 (1214)	0.582168	LOC104933685/LOC104926081
GO:0034030	ribonucleoside bisphosphate biosynthetic process	biological_process	2 (1214)	0.582168	LOC104933685/LOC104926081
GO:0034033	purine nucleoside bisphosphate biosynthetic process	biological_process	2 (1214)	0.582168	LOC104933685/LOC104926081
GO:0034968	histone lysine methylation	biological_process	2 (1214)	0.582168	smyd1/ezh2
GO:0046173	polyol biosynthetic process	biological_process	2 (1214)	0.582168	LOC104929624/LOC104925534
GO:0072657	protein localization to membrane	biological_process	2 (1214)	0.582168	agrn/srp14
GO:0008146	sulfotransferase activity	molecular_function	4 (1214)	0.584175	dsel/chst11/sult1a4/chst12
GO:0030674	protein-macromolecule adaptor activity	molecular_function	4 (1214)	0.584175	LOC104940300/LOC104938730/stx18/gosr2
GO:0031514	motile cilium	cellular_component	4 (1214)	0.584175	LOC104926703/LOC104938287/sord/cfap77
GO:0005874	microtubule	cellular_component	11 (1214)	0.585263	tubb/LOC104919932/LOC104937218/kif9/LOC104936400/LOC104926703/LOC104938287/tpx2/LOC104918138/LOC104936667/LOC104932124
GO:0016779	nucleotidyltransferase activity	molecular_function	8 (1214)	0.586726	LOC113744955/LOC104922310/tent5c/pole/polr3h/tent5b/LOC104927108/LOC113745777
GO:0051604	protein maturation	biological_process	3 (1214)	0.590046	ncstn/ihh/LOC104935360
GO:0005516	calmodulin binding	molecular_function	5 (1214)	0.59294	nos1/LOC104930630/LOC104929775/LOC104937524/LOC109137053
GO:0008509	monoatomic anion transmembrane transporter activity	molecular_function	5 (1214)	0.59294	LOC104929031/clic4/LOC104922155/LOC109138660/slc12a6
GO:0051536	iron-sulfur cluster binding	molecular_function	5 (1214)	0.59294	ppat/pole/aox1/LOC113744918/dna2
GO:0051540	metal cluster binding	molecular_function	5 (1214)	0.59294	ppat/pole/aox1/LOC113744918/dna2
GO:0055086	nucleobase-containing small molecule metabolic process	biological_process	16 (1214)	0.593135	cad/LOC104924492/ppat/LOC104933685/LOC104926081/hmgcr/LOC104934377/urad/pfas/nadk/paics/gda/atp5mf/umps/LOC104928831/LOC104935058
GO:0005267	potassium channel activity	molecular_function	8 (1214)	0.596247	kcnj1/tmem38a/kcnk5/LOC104926336/LOC104918968/LOC104940655/kcnj11/LOC104926405
GO:0022843	voltage-gated monoatomic cation channel activity	molecular_function	8 (1214)	0.596247	kcnj1/cacnb1/LOC104918968/LOC104940655/kcnj11/cacna1s/LOC104923804/LOC104926405
GO:0004930	G protein-coupled receptor activity	molecular_function	32 (1214)	0.596637	LOC104937653/LOC104937732/npbwr2/LOC104939911/LOC104925781/LOC104918886/ptafr/LOC104918075/LOC104928877/col4a5/s1pr1/LOC104922602/LOC104921949/LOC104920158/LOC104939944/LOC104932191/LOC104920271/LOC104918305/LOC104919742/LOC104932866/LOC104928361/LOC104919156/LOC104940623/adora2a/p2ry2/LOC104926664/ccr6/LOC104937089/LOC104920531/LOC109136688/LOC113744334/LOC109140193
GO:0004896	cytokine receptor activity	molecular_function	4 (1214)	0.597652	LOC113747756/LOC104918246/LOC104932191/ccr6
GO:0016043	cellular component organization	biological_process	92 (1214)	0.599652	LOC104935341/ptk2b/tp63/LOC104927173/matn2/LOC104940300/LOC104939059/LOC104935289/lum/LOC104923908/LOC104927066/LOC104923907/LOC104928354/tp73/cav3/LOC104920504/LOC104921735/LOC104929643/nectin1/LOC104939722/mcm2/grhl1/cacnb1/LOC104929612/LOC104936022/myoc/LOC104926785/tmod4/gsn/LOC104940290/itgb4/chaf1b/vill/mtss1/LOC104920525/LOC104926516/LOC104934817/LOC104931439/LOC104936098/LOC104918841/LOC1…
GO:0001932	regulation of protein phosphorylation	biological_process	2 (1214)	0.601525	LOC104932506/tpx2
GO:0005507	copper ion binding	molecular_function	2 (1214)	0.601525	loxl4/LOC104931423
GO:0005905	clathrin-coated pit	cellular_component	2 (1214)	0.601525	LOC104928544/LOC113745352
GO:0007266	Rho protein signal transduction	biological_process	2 (1214)	0.601525	LOC104932877/myo9b
GO:0034976	response to endoplasmic reticulum stress	biological_process	2 (1214)	0.601525	ern1/LOC104938216
GO:0050808	synapse organization	biological_process	2 (1214)	0.601525	nectin1/slitrk6
GO:0051028	mRNA transport	biological_process	2 (1214)	0.601525	LOC104919580/nxt2
GO:0051093	negative regulation of developmental process	biological_process	2 (1214)	0.601525	LOC104938691/LOC104934561
GO:0140828	metal cation:monoatomic cation antiporter activity	molecular_function	2 (1214)	0.601525	LOC104929775/LOC104937524
GO:0002521	leukocyte differentiation	biological_process	1 (1214)	0.603572	gata3
[truncated: 924 more rows]
