# Supplementary material for: Baohuoside I Combated Cryptocaryon irritans via Dual Targeting of Parasite Apoptosis and Host Defense Enhancement
Source: Antioxidants (Basel). 2026 Mar 21;15(3):396. doi: 10.3390/antiox15030396 (PMC13024472; doi:10.3390/antiox15030396)
Supplement: Supplementary file 1 [file antioxidants-15-00396-s001.zip › Table S3.xlsx]

## Sheet: kegg.enrichment
Table S3: KEGG enrichment of DEGs
Term	Description	level2	GeneRatio	pvalue	GeneID
lco04820	Cytoskeleton in muscle cells	Cell motility	69 (515)	1.47283e-16	LOC104939525/LOC104931734/LOC104935289/LOC104921293/LOC104918618/LOC104922250/LOC104926897/LOC104933310/LOC104934940/LOC104924678/itga3/LOC104926557/itga2/LOC104932606/LOC109142589/LOC104930621/LOC104921198/LOC104918617/tmod4/LOC104924476/itgb4/LOC104929613/LOC104918508/LOC104931364/LOC104930620/LOC104926218/LOC104918278/LOC104930618/LOC104920415/LOC104928071/myoz1/col4a5/LOC104938362/LOC10493061…
lco04814	Motor proteins	Cell motility	50 (515)	2.84135e-11	LOC104937078/LOC104939525/LOC104931734/LOC104918618/LOC104926897/LOC104934940/LOC104926557/tubb/dctn3/LOC104930621/LOC104918617/LOC104919932/cenpe/LOC104918953/LOC104924476/LOC104929613/LOC104918508/LOC104931364/LOC104930620/LOC104937218/LOC104918278/kif9/LOC104930618/LOC104936400/LOC104930619/LOC104926703/LOC104923984/LOC104929226/LOC104938287/mylpf/LOC104930624/LOC104933672/myo9b/LOC104936667/m…
lco04512	ECM-receptor interaction	Signaling molecules and interaction	28 (515)	1.14257e-09	LOC104937404/LOC104921293/itga3/itga2/LOC104932606/chad/itgb4/LOC104935235/LOC104926218/LOC104933731/LOC104920415/LOC104935215/col4a5/LOC104938362/itgav/LOC104930937/agrn/LOC104918250/sv2a/LOC104932212/col6a3/LOC104928878/LOC104934561/LOC104933943/LOC104923308/LOC104919954/lamb3/LOC104929261
lco04510	Focal adhesion	Cellular community - eukaryotes	50 (515)	2.94345e-09	LOC104939525/LOC104937404/LOC104937534/LOC104921293/LOC104926897/itga3/cav3/itga2/LOC104932606/LOC104933198/igf1/chad/LOC104921124/LOC104936022/actn1/LOC104918953/itgb4/LOC104923863/LOC104934897/LOC104926218/LOC104933731/LOC104920415/LOC104919815/LOC104935215/col4a5/itgav/LOC104939638/LOC104929510/LOC104922895/mylpf/pdgfd/LOC104930937/LOC104918250/LOC104935653/LOC104939608/emp2/LOC104918545/LOC10…
lco04810	Regulation of actin cytoskeleton	Cell motility	41 (515)	0.000109539	LOC104939525/LOC104927173/LOC104940300/LOC104937534/LOC104939059/LOC104932299/LOC104926897/LOC104934940/itga3/LOC104921735/itga2/LOC104932606/LOC104933198/actn1/LOC104918953/gsn/LOC104924244/itgb4/LOC104923863/LOC104926218/LOC104923828/LOC104931882/LOC104937085/itgav/LOC104939638/LOC104918318/LOC104929510/LOC104922895/fgf7/LOC104925809/mylpf/pdgfd/LOC104918250/LOC104939608/LOC104932866/fgfr2/LOC1…
lco04260	Cardiac muscle contraction	Circulatory system	22 (515)	0.000123727	LOC104931734/LOC104922250/LOC109141004/LOC104926557/cacnb1/LOC104918508/LOC104918278/LOC104935766/LOC104934486/LOC104929232/LOC104933672/LOC104931645/LOC104929775/LOC104937524/LOC104917848/LOC104939192/LOC104933070/cacna1s/LOC104925138/LOC104918796/LOC104933373/LOC104929971
lco00982	Drug metabolism - cytochrome P450	Xenobiotics biodegradation and metabolism	9 (515)	0.000405501	LOC104938825/LOC104939222/LOC104926350/aox1/LOC109136658/LOC104917907/LOC104919003/LOC104920428/mgst2
lco00980	Metabolism of xenobiotics by cytochrome P450	Xenobiotics biodegradation and metabolism	8 (515)	0.00195959	LOC104938825/LOC104939222/LOC104926350/LOC109136658/LOC104917907/LOC104919003/LOC104920428/mgst2
lco00040	Pentose and glucuronate interconversions	Carbohydrate metabolism	7 (515)	0.00309396	LOC104938825/LOC104939222/LOC104926350/LOC109136658/LOC104919003/sord/kl
lco04530	Tight junction	Cellular community - eukaryotes	30 (515)	0.00421001	LOC104939525/LOC104927173/LOC104932506/LOC104932299/LOC104934940/LOC104920908/LOC104930515/LOC104934288/LOC104921124/cldn7/LOC104919932/actn1/LOC104923863/LOC104937218/tjp2/LOC104923828/LOC104936046/patj/LOC104936935/bves/epb41l4b/LOC104934465/LOC104927726/LOC104925792/synpo/LOC109141676/LOC104922457/LOC104936390/LOC104931367/LOC104927498
lco03030	DNA replication	Replication and repair	8 (515)	0.00421923	mcm2/mcm3/mcm4/rpa1/pole/mcm6/mcm5/dna2
lco00053	Ascorbate and aldarate metabolism	Carbohydrate metabolism	6 (515)	0.00609329	LOC104938825/LOC104939222/LOC104926350/LOC109136658/LOC104919003/kl
lco00983	Drug metabolism - other enzymes	Xenobiotics biodegradation and metabolism	10 (515)	0.00706722	LOC104938825/LOC104939222/LOC104926350/LOC109136658/LOC104919003/tk1/LOC104920428/umps/mgst2/LOC104928831
lco04261	Adrenergic signaling in cardiomyocytes	Circulatory system	27 (515)	0.00729374	LOC104931734/LOC104922250/LOC104926557/cacnb1/LOC104918508/LOC104918278/LOC104925765/LOC104935766/bves/LOC104929510/LOC104933672/LOC104931645/LOC104926835/plcb3/LOC104929775/LOC104937524/LOC104917848/LOC104939192/LOC104922455/plcb2/LOC104933070/cacna1s/LOC104925138/LOC104918796/LOC104933373/LOC104938216/LOC104929971
lco04520	Adherens junction	Cellular community - eukaryotes	20 (515)	0.00849335	LOC104939525/LOC104940300/LOC104937534/LOC104926897/LOC104936033/nectin1/actn1/LOC104924065/LOC104918953/LOC104940290/LOC104923863/LOC104931439/LOC104929510/mylpf/LOC104939608/LOC104922457/yes1/LOC104936390/LOC104927498/LOC104939604
lco00100	Steroid biosynthesis	Lipid metabolism	5 (515)	0.012126	lss/sqle/tm7sf2/ebp/LOC104927570
lco04514	Cell adhesion molecules	Signaling molecules and interaction	24 (515)	0.0133593	LOC104936033/LOC104920908/nectin1/LOC104932606/LOC104934288/cldn7/LOC104940290/LOC104936046/cdh15/LOC104938362/LOC104931439/LOC104929499/itgav/LOC104936935/slitrk6/LOC109141242/LOC104928276/vcam1/LOC104925792/LOC104930282/LOC109141676/LOC104939324/LOC104922282/ntng1
lco00910	Nitrogen metabolism	Energy metabolism	4 (515)	0.0245004	LOC104931498/ca6/LOC104918286/LOC104928771
lco00830	Retinol metabolism	Metabolism of cofactors and vitamins	8 (515)	0.0352295	LOC104938825/LOC104939222/LOC104926350/LOC104929718/aox1/LOC109136658/LOC104917907/LOC104919003
lco04672	Intestinal immune network for IgA production	Immune system	6 (515)	0.0476099	LOC104938682/ccl28/LOC104922494/LOC104931435/LOC104932191/LOC104928276
lco00532	Glycosaminoglycan biosynthesis - chondroitin sulfate / dermatan sulfate	Glycan biosynthesis and metabolism	5 (515)	0.0544759	chsy1/LOC104920841/dsel/chst11/chst12
lco00860	Porphyrin metabolism	Metabolism of cofactors and vitamins	6 (515)	0.0592417	LOC104938825/LOC104939222/LOC104926350/LOC109136658/alas2/LOC104919003
lco04020	Calcium signaling pathway	Signal transduction	33 (515)	0.0683328	ptk2b/LOC104937653/LOC104937534/LOC104920504/p2rx1/LOC104920497/LOC104927956/plcd3/nos1/chrna7/p2rx5/LOC104929226/fgf7/pdgfd/p2rx7/LOC104925534/LOC104925615/LOC104933210/LOC104931645/plcb3/LOC104929775/LOC104932866/LOC104937524/LOC104939192/adora2a/fgfr2/LOC104931050/plcb2/cacna1s/LOC104926383/LOC104923804/LOC104920054/LOC109140193
lco00750	Vitamin B6 metabolism	Metabolism of cofactors and vitamins	2 (515)	0.0860508	aox1/psat1
lco00240	Pyrimidine metabolism	Nucleotide metabolism	8 (515)	0.0952994	cad/LOC104934377/tk1/LOC113747312/LOC104926996/umps/LOC104928831/nudt2
lco03266	Virion - Herpesvirus	Information processing in viruses	3 (515)	0.104333	nectin1/LOC104926218/igf2r
lco00350	Tyrosine metabolism	Amino acid metabolism	5 (515)	0.105022	il4i1/aox1/dct/LOC104917907/gstz1
lco00500	Starch and sucrose metabolism	Carbohydrate metabolism	5 (515)	0.105022	pygl/hk3/LOC104932560/LOC104927428/LOC113747312
lco00250	Alanine, aspartate and glutamate metabolism	Amino acid metabolism	6 (515)	0.121098	cad/LOC104918286/ppat/il4i1/ass1/asns
lco04145	Phagosome	Transport and catabolism	16 (515)	0.125186	LOC104939525/LOC104921293/tubb/itga2/LOC104919932/LOC104937218/LOC104926218/LOC104920415/nos1/itgav/ncf1/LOC109141242/stx18/LOC104940408/LOC104934561/LOC104920989
lco04914	Progesterone-mediated oocyte maturation	Endocrine system	12 (515)	0.126433	igf1/LOC104931882/LOC104925765/LOC104934069/LOC104935762/LOC104929510/bub1/LOC104924694/LOC104926835/aurka/ccna2/plk1
lco00220	Arginine biosynthesis	Amino acid metabolism	4 (515)	0.127082	cad/LOC104918286/nos1/ass1
lco00140	Steroid hormone biosynthesis	Lipid metabolism	6 (515)	0.140192	LOC104924331/LOC104938825/LOC104939222/LOC104926350/LOC109136658/LOC104919003
lco04010	MAPK signaling pathway	Signal transduction	34 (515)	0.158638	LOC104937534/LOC104938643/LOC109141859/LOC104937444/igf1/cacnb1/LOC104938682/LOC104931882/LOC104919815/LOC104925765/dusp8/LOC104934069/LOC104935766/LOC104939638/LOC104922989/LOC104929510/fgf7/pdgfd/LOC104924882/LOC104931814/LOC104935653/LOC104937405/LOC104940092/fgfr2/LOC104931050/cacna1s/LOC104928941/LOC104925138/LOC104923804/LOC104918796/LOC104933373/dusp10/ppm1a/LOC104929971
lco00260	Glycine, serine and threonine metabolism	Amino acid metabolism	6 (515)	0.171236	gatm/phgdh/psat1/alas2/dmgdh/LOC104930139
lco00330	Arginine and proline metabolism	Amino acid metabolism	6 (515)	0.193376	gatm/LOC104922396/nos1/LOC104935441/LOC104927601/p4ha3
lco04540	Gap junction	Cellular community - eukaryotes	11 (515)	0.200838	LOC104937534/tubb/LOC104919932/LOC104923863/LOC104937218/LOC104929510/pdgfd/LOC104926835/plcb3/plcb2/LOC109140193
lco03271	Virion - Rotavirus	Information processing in viruses	1 (515)	0.201756	itga2
lco00590	Arachidonic acid metabolism	Lipid metabolism	6 (515)	0.204834	LOC104926962/LOC109137393/LOC104935632/LOC109137379/lcn2/LOC104924203
lco00230	Purine metabolism	Nucleotide metabolism	15 (515)	0.233437	ppat/LOC104927428/nudt16/enpp4/LOC104934377/urad/LOC104932515/LOC104923793/pfas/paics/gda/LOC113747312/LOC104926996/nudt2/LOC104935058
lco00130	Ubiquinone and other terpenoid-quinone biosynthesis	Metabolism of cofactors and vitamins	2 (515)	0.241327	LOC104937796/LOC104935549
lco04912	GnRH signaling pathway	Endocrine system	11 (515)	0.2499	ptk2b/LOC104937534/LOC104923863/LOC104925765/LOC104933455/LOC104929510/plcb3/LOC104937405/plcb2/cacna1s/LOC104937089
lco00620	Pyruvate metabolism	Carbohydrate metabolism	5 (515)	0.322745	pck2/LOC104933685/LOC104935444/LOC104917907/acat1
lco00760	Nicotinate and nicotinamide metabolism	Metabolism of cofactors and vitamins	5 (515)	0.322745	aox1/LOC104934377/nadk/LOC113747312/LOC104926996
lco00120	Primary bile acid biosynthesis	Lipid metabolism	2 (515)	0.324088	LOC104934615/LOC104917693
lco00010	Glycolysis / Gluconeogenesis	Carbohydrate metabolism	7 (515)	0.333995	hk3/pck2/LOC104933685/LOC104927428/adpgk/LOC104917907/eno1
lco04068	FoxO signaling pathway	Signal transduction	15 (515)	0.345375	LOC104932506/LOC104937534/pck2/igf1/LOC104931882/LOC104918075/LOC104929025/LOC104925765/agap2/s1pr1/LOC104937788/LOC104935762/LOC104929510/homer3/plk1
lco00524	Neomycin, kanamycin and gentamicin biosynthesis	Biosynthesis of other secondary metabolites	1 (515)	0.362869	hk3
lco03260	Virion - Human immunodeficiency virus	Information processing in viruses	1 (515)	0.362869	LOC104922282
lco04080	Neuroactive ligand-receptor interaction	Signaling molecules and interaction	29 (515)	0.374818	LOC104937653/npbwr2/LOC104919730/p2rx1/tspo/LOC104920497/LOC104918075/chrna7/s1pr1/p2rx5/p2rx7/LOC109140397/LOC104922155/LOC104937783/LOC104937283/LOC104919742/LOC104937208/LOC104932866/LOC104928361/LOC104919156/grp/adora2a/p2ry2/LOC104926664/LOC104926383/LOC104928683/LOC104920054/LOC104937089/LOC109140193
lco05132	Salmonella infection	Infectious disease: bacterial	25 (515)	0.379297	LOC104939525/LOC104927173/LOC109141109/LOC104932299/LOC104926897/tubb/dctn3/LOC104919932/LOC104918953/LOC104937218/LOC104929388/LOC104925765/LOC104923984/LOC104929510/mylpf/LOC104937699/LOC104935653/LOC104924694/LOC104928443/LOC104927535/LOC104936390/cyfip2/LOC104926424/LOC104928544/LOC104939604
lco00480	Glutathione metabolism	Metabolism of other amino acids	5 (515)	0.381541	LOC104936625/ggct/gpx8/LOC104920428/mgst2
lco03320	PPAR signaling pathway	Endocrine system	7 (515)	0.382287	LOC104938534/pck2/LOC104931160/LOC104922221/LOC104934615/LOC104917693/pltp
lco00670	One carbon pool by folate	Metabolism of cofactors and vitamins	2 (515)	0.404392	LOC104936356/mthfd1l
lco00770	Pantothenate and CoA biosynthesis	Metabolism of cofactors and vitamins	2 (515)	0.430169	LOC104932108/LOC113747312
lco04114	Oocyte meiosis	Cell growth and death	11 (515)	0.433757	igf1/LOC104931882/LOC104925765/LOC104934069/LOC104935762/LOC104929510/ywhaz/bub1/LOC104931621/aurka/plk1
lco00562	Inositol phosphate metabolism	Carbohydrate metabolism	8 (515)	0.437727	LOC104931767/aldh6a1/LOC104927956/plcd3/LOC104922895/LOC104925534/plcb3/plcb2
lco00380	Tryptophan metabolism	Amino acid metabolism	4 (515)	0.445261	il4i1/aox1/acat1/aanat
lco00400	Phenylalanine, tyrosine and tryptophan biosynthesis	Amino acid metabolism	1 (515)	0.451807	il4i1
lco04012	ErbB signaling pathway	Signal transduction	9 (515)	0.454018	LOC104937534/abl2/LOC104933198/LOC104923863/LOC104939638/LOC109138407/LOC104922989/LOC104929510/LOC104937405
lco04110	Cell cycle	Cell growth and death	14 (515)	0.454567	mcm2/mcm3/mcm4/LOC104935762/mcm6/ywhaz/bub1/trip13/LOC104931621/mcm5/ndc80/ccna2/e2f3/plk1
lco03010	Ribosome	Translation	10 (515)	0.478153	LOC104922499/LOC104923635/rsl24d1/LOC104918380/LOC104917883/rpl29/LOC104939845/rpl35/rpl37a/rps28
lco00900	Terpenoid backbone biosynthesis	Metabolism of terpenoids and polyketides	2 (515)	0.479863	hmgcr/acat1
lco00310	Lysine degradation	Amino acid metabolism	6 (515)	0.487347	smyd1/LOC104921983/phykpl/LOC104927817/acat1/ezh2
lco00740	Riboflavin metabolism	Metabolism of cofactors and vitamins	1 (515)	0.491515	LOC113747312
lco00020	Citrate cycle (TCA cycle)	Carbohydrate metabolism	3 (515)	0.525658	ogdh/pck2/LOC104926081
lco00630	Glyoxylate and dicarboxylate metabolism	Carbohydrate metabolism	3 (515)	0.525658	LOC104918286/LOC104933685/acat1
lco00920	Sulfur metabolism	Energy metabolism	1 (515)	0.528351	selenbp1
lco03460	Fanconi anemia pathway	Replication and repair	4 (515)	0.540559	faap24/LOC104920525/rpa1/hes4
lco04144	Endocytosis	Transport and catabolism	24 (515)	0.576888	LOC104927173/LOC104937534/LOC104938535/LOC104932299/LOC104938643/cav3/LOC104919445/arap2/grk6/LOC104934611/LOC104923863/agap2/LOC104930074/LOC104936098/LOC104922895/igf2r/LOC109141242/LOC104920517/LOC104922457/fgfr2/LOC104938400/LOC104928941/LOC104926424/LOC104930774
lco00280	Valine, leucine and isoleucine degradation	Amino acid metabolism	4 (515)	0.584978	aldh6a1/il4i1/aox1/acat1
lco04130	SNARE interactions in vesicular transport	Folding, sorting and degradation	3 (515)	0.594741	stx18/gosr2/bet1
lco03250	Viral life cycle - HIV-1	Information processing in viruses	5 (515)	0.60409	samhd1/LOC104932124/LOC109142035/LOC104918663/LOC104922282
lco04910	Insulin signaling pathway	Endocrine system	12 (515)	0.604295	LOC104932506/pygl/hk3/LOC104927296/pck2/LOC104940290/rheb/LOC104931882/LOC104931439/LOC104929510/ppp1r3b/LOC104937405
lco03420	Nucleotide excision repair	Replication and repair	4 (515)	0.613167	rpa1/pole/mnat1/gtf2h5
lco00603	Glycosphingolipid biosynthesis - globo and isoglobo series	Glycan biosynthesis and metabolism	1 (515)	0.623633	LOC104928926
lco00410	beta-Alanine metabolism	Metabolism of other amino acids	2 (515)	0.631088	aldh6a1/LOC104932108
lco04060	Cytokine-cytokine receptor interaction	Signaling molecules and interaction	15 (515)	0.641452	LOC104934385/LOC109143089/ccl28/LOC104924996/LOC104936815/LOC104919617/LOC104931435/LOC104928671/LOC104918246/cxcl13/LOC104932191/LOC104934469/ccr6/LOC104929633/LOC104922282
lco00051	Fructose and mannose metabolism	Carbohydrate metabolism	3 (515)	0.642065	LOC104924492/hk3/sord
lco04148	Efferocytosis	Transport and catabolism	14 (515)	0.644529	LOC109138148/LOC104926218/LOC104925765/dusp8/s1pr1/itgav/LOC104929510/adam10/LOC104925615/LOC104931645/pros1/LOC104940092/p2ry2/LOC104931050
lco00190	Oxidative phosphorylation	Energy metabolism	10 (515)	0.644886	LOC109141004/ndufs4/LOC104934486/LOC104929232/LOC113744918/ndufa4/atp5mf/LOC104919979/LOC104926428/LOC104920989
lco04350	TGF-beta signaling pathway	Signal transduction	10 (515)	0.644886	LOC104925250/LOC104936815/LOC104919617/LOC104929510/LOC104926498/dcn/LOC104919363/LOC104920217/LOC104927083/chrd
lco04270	Vascular smooth muscle contraction	Circulatory system	11 (515)	0.648409	LOC109137393/LOC104934940/LOC104933455/LOC104929510/LOC104930630/plcb3/adora2a/plcb2/cacna1s/LOC104936390/LOC104931367
lco00052	Galactose metabolism	Carbohydrate metabolism	2 (515)	0.64966	hk3/LOC104927428
lco04916	Melanogenesis	Endocrine system	9 (515)	0.650235	LOC104923918/LOC104940226/LOC104929510/dct/LOC104926835/plcb3/plcb2/wnt5a/LOC104938216
lco04623	Cytosolic DNA-sensing pathway	Immune system	4 (515)	0.665861	samhd1/polr3k/polr3h/LOC104931953
lco03450	Non-homologous end-joining	Replication and repair	1 (515)	0.676221	xrcc4
lco03020	RNA polymerase	Transcription	2 (515)	0.684565	polr3k/polr3h
lco00360	Phenylalanine metabolism	Amino acid metabolism	1 (515)	0.699696	il4i1
lco03013	Nucleocytoplasmic transport	Translation	7 (515)	0.701591	LOC104924414/kpnb1/LOC104918968/upf3a/nxt2/LOC104918663/nup210
lco00270	Cysteine and methionine metabolism	Amino acid metabolism	4 (515)	0.702031	phgdh/il4i1/psat1/LOC104930139
lco04210	Apoptosis	Cell growth and death	12 (515)	0.710283	LOC104939525/LOC104919932/LOC104938682/LOC104934897/LOC104937218/ern1/LOC104928071/LOC104929510/dffa/LOC104940408/LOC104939929/casp6
lco00071	Fatty acid degradation	Lipid metabolism	3 (515)	0.711987	LOC104931160/LOC104917907/acat1
lco00640	Propanoate metabolism	Carbohydrate metabolism	2 (515)	0.71657	aldh6a1/LOC104933685
lco04136	Autophagy - other	Transport and catabolism	2 (515)	0.71657	LOC104929025/LOC104937788
lco00430	Taurine and hypotaurine metabolism	Metabolism of other amino acids	1 (515)	0.721472	LOC104932108
lco03265	Virion - Ebolavirus, Lyssavirus and Morbillivirus	Information processing in viruses	1 (515)	0.721472	LOC104924065
lco00030	Pentose phosphate pathway	Carbohydrate metabolism	2 (515)	0.731524	LOC104927428/LOC104935058
lco04621	NOD-like receptor signaling pathway	Immune system	10 (515)	0.737904	LOC104929025/LOC104925765/LOC104937788/LOC104933455/LOC104929510/p2rx7/LOC104924694/plcb3/LOC104928591/plcb2
lco00650	Butanoate metabolism	Carbohydrate metabolism	1 (515)	0.741673	acat1
lco04216	Ferroptosis	Cell growth and death	3 (515)	0.748619	LOC104931160/LOC104927601/LOC104937562
lco01040	Biosynthesis of unsaturated fatty acids	Lipid metabolism	2 (515)	0.759426	LOC104918595/hacd1
lco00533	Glycosaminoglycan biosynthesis - keratan sulfate	Glycan biosynthesis and metabolism	1 (515)	0.777792	b3gnt2
lco00565	Ether lipid metabolism	Lipid metabolism	3 (515)	0.781429	LOC109137393/LOC104920829/LOC104929509
lco04070	Phosphatidylinositol signaling system	Signal transduction	7 (515)	0.782417	dgkk/LOC104927956/plcd3/LOC104922895/LOC104925534/plcb3/plcb2
lco00600	Sphingolipid metabolism	Lipid metabolism	4 (515)	0.78439	LOC104920829/LOC104920977/LOC104925615/sgpl1
lco00062	Fatty acid elongation	Lipid metabolism	2 (515)	0.784785	LOC104918595/hacd1
lco03022	Basal transcription factors	Transcription	2 (515)	0.784785	mnat1/gtf2h5
lco00340	Histidine metabolism	Amino acid metabolism	1 (515)	0.793914	LOC104926343
lco00785	Lipoic acid metabolism	Metabolism of cofactors and vitamins	1 (515)	0.793914	ogdh
lco04141	Protein processing in endoplasmic reticulum	Folding, sorting and degradation	12 (515)	0.807377	LOC104938643/LOC104934897/LOC104931818/LOC104924361/ern1/LOC104923806/LOC104924694/LOC104933212/LOC104939929/svip/LOC104928941/LOC104923351
lco00592	alpha-Linolenic acid metabolism	Lipid metabolism	1 (515)	0.808869	LOC109137393
lco03430	Mismatch repair	Replication and repair	1 (515)	0.808869	rpa1
lco00520	Amino sugar and nucleotide sugar metabolism	Carbohydrate metabolism	3 (515)	0.819601	LOC104924492/hk3/LOC104927428
lco00512	Mucin type O-glycan biosynthesis	Glycan biosynthesis and metabolism	2 (515)	0.828537	LOC104917878/LOC104932586
lco02010	ABC transporters	Membrane transport	2 (515)	0.828537	abca12/abcd2
lco04371	Apelin signaling pathway	Signal transduction	10 (515)	0.829147	LOC104932506/LOC104936033/nos1/LOC104929510/LOC104925615/LOC104926835/plcb3/LOC104929775/LOC104937524/plcb2
lco00061	Fatty acid biosynthesis	Lipid metabolism	1 (515)	0.835607	LOC104931160
lco00591	Linoleic acid metabolism	Lipid metabolism	1 (515)	0.835607	LOC109137393
lco00564	Glycerophospholipid metabolism	Lipid metabolism	6 (515)	0.836589	LOC109137393/phospho1/dgkk/LOC104920829/gpd2/lcat
lco04370	VEGF signaling pathway	Signal transduction	4 (515)	0.854248	LOC104923863/LOC104925765/LOC104929510/LOC104925615
lco04218	Cellular senescence	Cell growth and death	12 (515)	0.85879	traf3ip2/trpv4/LOC104934897/rheb/LOC104925765/LOC104935762/LOC104929510/LOC109141242/LOC104939929/ccna2/LOC104931050/e2f3
lco00513	Various types of N-glycan biosynthesis	Glycan biosynthesis and metabolism	2 (515)	0.871891	LOC104918138/LOC104923806
lco00534	Glycosaminoglycan biosynthesis - heparan sulfate / heparin	Glycan biosynthesis and metabolism	1 (515)	0.895426	glce
lco03060	Protein export	Folding, sorting and degradation	1 (515)	0.895426	srp14
lco00601	Glycosphingolipid biosynthesis - lacto and neolacto series	Glycan biosynthesis and metabolism	1 (515)	0.903024	b3gnt2
lco00790	Folate biosynthesis	Metabolism of cofactors and vitamins	1 (515)	0.903024	LOC104929624
lco00514	Other types of O-glycan biosynthesis	Glycan biosynthesis and metabolism	2 (515)	0.915801	st6gal2/LOC104932586
lco00561	Glycerolipid metabolism	Lipid metabolism	3 (515)	0.916193	dgkk/LOC104920829/LOC104937288
lco04115	p53 signaling pathway	Cell growth and death	4 (515)	0.920705	tp73/igf1/LOC104935762/LOC104926208
lco04625	C-type lectin receptor signaling pathway	Immune system	6 (515)	0.932794	LOC104923863/LOC104938682/LOC104925765/LOC104933455/LOC104929510/LOC104931050
lco03440	Homologous recombination	Replication and repair	1 (515)	0.933505	rpa1
lco04140	Autophagy - animal	Transport and catabolism	10 (515)	0.93698	rheb/LOC104931882/ern1/LOC104929025/LOC104937788/LOC104933455/LOC104929510/LOC104940408/gorasp2/LOC104935759
lco00510	N-Glycan biosynthesis	Glycan biosynthesis and metabolism	2 (515)	0.938047	st6gal2/LOC104923806
lco04150	mTOR signaling pathway	Signal transduction	9 (515)	0.951794	LOC104923918/LOC104940226/igf1/rheb/LOC104931882/LOC104934069/LOC104929510/LOC104937562/wnt5a
lco04330	Notch signaling pathway	Signal transduction	3 (515)	0.956511	ncstn/hes4/LOC104935360
lco04340	Hedgehog signaling pathway	Signal transduction	2 (515)	0.962462	LOC104927958/ihh
lco04920	Adipocytokine signaling pathway	Endocrine system	3 (515)	0.963267	LOC104932506/pck2/LOC104931160
lco04310	Wnt signaling pathway	Signal transduction	10 (515)	0.964014	LOC104923918/LOC104940226/serpinf1/LOC104934125/plcb3/LOC104935360/ccn4/LOC104931050/plcb2/wnt5a
lco03082	ATP-dependent chromatin remodeling	Chromosome	4 (515)	0.971289	LOC104939525/LOC104940275/smarce1/gatad2b
lco04146	Peroxisome	Transport and catabolism	3 (515)	0.972382	LOC104931160/LOC104926322/abcd2
lco03410	Base excision repair	Replication and repair	1 (515)	0.973146	pole
lco04622	RIG-I-like receptor signaling pathway	Immune system	2 (515)	0.974401	LOC104925765/tbkbp1
lco04217	Necroptosis	Cell growth and death	6 (515)	0.980393	pygl/LOC104918286/LOC104934897/LOC104924694/LOC104939929/tlr3
lco04142	Lysosome	Transport and catabolism	6 (515)	0.986048	igf2r/ap1m2/LOC104940408/LOC104931953/litaf/LOC104920989
lco03018	RNA degradation	Folding, sorting and degradation	2 (515)	0.987475	nudt16/eno1
lco04620	Toll-like receptor signaling pathway	Immune system	3 (515)	0.988555	LOC104925765/LOC104929510/tlr3
lco03015	mRNA surveillance pathway	Translation	2 (515)	0.993095	upf3a/nxt2
lco03083	Polycomb repressive complex	Chromosome	2 (515)	0.994714	LOC104923398/ezh2
lco03008	Ribosome biogenesis in eukaryotes	Translation	1 (515)	0.99596	nxt2
lco04120	Ubiquitin mediated proteolysis	Folding, sorting and degradation	4 (515)	0.997851	LOC104933212/herc1/LOC104938112/LOC104923351
lco04137	Mitophagy - animal	Transport and catabolism	3 (515)	0.99796	LOC104923863/LOC104929025/LOC104937788
lco03040	Spliceosome	Transcription	3 (515)	0.998085	LOC104938643/syf2/LOC104928941
lco05168	Herpes simplex virus 1 infection	Infectious disease: viral	6 (515)	0.999754	nectin1/LOC104923863/LOC104926218/rheb/LOC109141242/tlr3
